# Supplementary material for: Detecting Coevolution in and among Protein Domains
Source: PLoS Comput Biol. 2007 Nov 2;3(11):e211. doi: 10.1371/journal.pcbi.0030211 (PMC2098842; doi:10.1371/journal.pcbi.0030211)
Supplement: Text S1 — (285 KB TXT) [file pcbi.0030211.sd001.txt]

Coevolving Pfam domain and position pairs using the CTMP model.  Sorted by the module likelihood score over all the coevolving positions within each domain pair.

The first line of each module contains the following information:

1) Coupling mark.  * -- two domains co-occur in the same proteins in more than half members.  # -- two domains share the same (bottom-level) GO annotation in more than half members.  $ -- two domains are likely to be physically or functionally coupled.
2) Module index.
3) Pfam accession number of the first domain.
4) Pfam accession number of the second domain.
5) The number of overlapped species between the two domains.
6) The number of coevolving positions.
7) Module likelihood score.

Each line of coevolving positions contains the following information:
1) Index of coevolving position pair.
2) Position 1 (in Pfam's alignment).
3) Position 2 (in Pfam's alignment).
4) Coevolving log odd score.
5) The number of pdb structures where both domains are co-crystalized.
6) The average distance between coevolving amino acids over the available pdb structures.
7) The minimum distance between coevolving amino acids over the available pdb structures.
8) The number of available pdb structures where the coevolving amino acids are less than 10 angstroms.


*0	PF00289	PF02786	336	233	3660.365591
family 1, PF00289:
Carbamoyl-phosphate synthase L chain, N-terminal domain
Three-dimensional structure of the biotin carboxylase
family 2, PF02786:
Carbamoyl-phosphate synthase L chain, ATP binding domain
Three-dimensional structure of the biotin carboxylase
index	pos1	pos2	score	npdbs	avgdist	mindist	nshort
0	9	146	44.120436	3	33.7590	25.6911	0
1	9	279	71.775204	2	27.7054	27.4588	0
2	9	324	18.350831	2	20.1765	20.0684	0
3	9	335	23.057138	2	21.1148	20.9153	0
4	9	417	46.229961	2	27.8905	27.8262	0
5	9	593	29.123391	2	10.0726	9.9395	1
6	9	594	29.156660	2	12.2544	12.2363	0
7	10	490	32.106641	2	18.3191	18.1887	0
8	17	139	31.278156	3	28.8103	13.6938	0
9	17	488	21.279359	2	13.7855	13.5989	0
10	17	555	22.772282	2	14.8939	14.7615	0
11	20	146	18.217983	3	33.9515	13.0460	0
12	21	1	23.086547	3	20.5691	12.0528	0
13	21	4	58.486167	3	23.5947	18.1519	0
14	21	146	75.515714	3	32.9964	14.7417	0
15	21	226	31.537419	3	38.5008	15.2004	0
16	21	279	103.220542	2	27.3109	27.0139	0
17	21	305	37.610743	2	22.0573	21.5107	0
18	21	324	47.866443	2	21.2273	21.0698	0
19	21	417	77.763746	2	19.8872	19.7975	0
20	21	593	59.211955	2	7.4130	7.1380	2
21	21	594	59.891732	2	7.1226	6.8774	2
22	23	146	70.064121	3	33.4822	16.8113	0
23	23	226	25.268783	3	36.6703	13.0194	0
24	23	504	42.663553	1	34.9740	34.9740	0
25	23	593	51.705750	2	5.8422	5.8234	2
26	23	594	53.002920	2	4.9620	4.6682	2
27	24	146	62.653724	3	37.7124	19.7166	0
28	24	226	21.242685	3	42.1464	18.8362	0
29	24	324	36.296389	2	26.5209	26.3712	0
30	24	335	41.675320	2	23.0338	22.8712	0
31	24	594	46.934778	2	6.9308	6.8125	2
32	25	325	57.681780	2	24.7385	23.1062	0
33	30	146	47.289636	3	37.9382	20.3163	0
34	30	324	21.984923	2	26.3618	26.3606	0
35	30	416	37.080590	2	29.3059	29.2263	0
36	30	594	32.888701	2	4.2171	4.0596	2
37	31	146	76.578006	3	38.8910	18.9920	0
38	31	324	50.445500	2	28.9302	28.8638	0
39	31	416	68.952383	2	32.3278	32.2793	0
40	31	594	66.241408	2	4.1013	3.7449	2
41	32	146	66.703109	3	41.3235	25.5519	0
42	32	324	40.437595	2	27.9760	24.5412	0
43	32	472	13.701894	2	28.8787	28.6893	0
44	33	226	32.190248	3	46.9188	25.1078	0
45	33	593	58.513294	2	11.1242	11.0156	0
46	33	594	60.644037	2	7.8910	7.6831	2
47	38	279	100.222767	2	33.6587	31.0769	0
48	38	323	71.347162	2	26.1307	21.4262	0
49	38	564	29.227938	2	16.3134	16.1297	0
50	38	565	32.513808	2	18.5726	18.1998	0
51	38	583	65.816735	2	7.6258	7.4539	2
52	38	590	33.610781	2	6.0092	5.7885	2
53	51	4	16.910281	3	29.5967	23.7280	0
54	51	146	35.491738	3	44.8589	32.0077	0
55	51	274	25.344909	3	42.0289	34.4834	0
56	51	313	35.287992	2	27.6693	27.2673	0
57	51	504	13.433033	1	43.4658	43.4658	0
58	51	593	18.411217	2	12.8300	12.7302	0
59	51	594	20.963374	2	8.0276	7.6266	2
60	57	583	66.137879	2	22.6249	22.2403	0
61	63	139	17.205908	3	37.5718	32.6941	0
62	63	331	14.608248	2	19.3799	18.3468	0
63	76	146	59.823326	3	40.9932	31.7656	0
64	76	226	19.471458	3	42.9994	25.4368	0
65	76	279	88.671189	2	34.4764	34.0054	0
66	76	305	23.198451	2	31.3199	30.9748	0
67	76	324	33.395754	2	26.4775	25.9677	0
68	76	417	67.170002	2	32.6167	32.3146	0
69	76	472	12.907160	2	32.0878	31.6554	0
70	76	593	46.903027	2	14.2790	13.7915	0
71	76	594	47.698742	2	13.2898	13.0418	0
72	78	416	41.886697	2	42.4118	42.3816	0
73	79	488	27.458968	2	21.8286	20.9645	0
74	79	555	25.479129	2	24.2919	23.4716	0
75	79	680	43.672413	2	28.5520	28.0383	0
76	80	146	46.441825	3	43.2929	26.0470	0
77	80	279	77.349412	2	39.0138	38.5909	0
78	80	324	20.218716	2	31.9988	31.9247	0
79	80	335	24.357222	2	28.7916	27.9748	0
80	80	417	49.494621	2	36.1057	35.9301	0
81	80	594	29.778545	2	13.1104	12.8827	0
82	81	139	46.602531	3	41.5700	21.9625	0
83	81	331	45.439764	2	29.6042	29.5024	0
84	81	488	36.084128	2	21.9114	21.7802	0
85	81	550	57.151562	2	35.7556	35.5446	0
86	81	555	32.059062	2	24.1731	23.9100	0
87	81	557	20.614870	2	19.2481	19.0537	0
88	82	146	43.403350	3	43.8593	25.8837	0
89	82	279	74.632049	2	41.1900	40.8956	0
90	82	324	17.624189	2	34.4145	33.9980	0
91	82	335	25.555725	2	31.6815	30.6258	0
92	82	416	34.063589	2	42.5430	42.5399	0
93	82	417	51.817836	2	38.6094	38.5332	0
94	82	593	26.854890	2	18.1392	18.0323	0
95	82	594	28.151274	2	14.6059	14.4884	0
96	82	595	12.008219	2	18.7338	18.5955	0
97	83	4	14.329669	3	33.9446	29.0850	0
98	83	274	20.015128	3	43.4511	32.9115	0
99	83	279	58.480805	2	42.2575	41.6659	0
100	83	313	33.553156	2	34.7411	34.3271	0
101	83	417	33.505181	2	40.1339	40.0171	0
102	83	593	14.132723	2	20.0313	20.0230	0
103	83	594	15.428666	2	16.9479	16.7131	0
104	85	488	46.360039	2	27.1502	27.0889	0
105	85	555	45.486140	2	24.7980	24.4984	0
106	85	557	34.343113	2	22.1198	22.0532	0
107	85	680	61.681273	2	40.1991	40.1452	0
108	86	279	77.513517	2	38.5078	37.7892	0
109	86	305	10.721418	2	32.7043	32.4154	0
110	86	324	20.633902	2	30.4946	29.5981	0
111	86	335	26.529798	2	32.4915	31.3532	0
112	86	416	35.003007	2	41.7157	40.7372	0
113	86	417	51.202412	2	39.1718	38.2742	0
114	86	594	31.665611	2	18.6492	18.1472	0
115	87	139	16.838535	3	36.3074	26.0694	0
116	87	331	13.440496	2	27.7799	27.3000	0
117	100	488	20.597291	1	20.9684	20.9684	0
118	100	555	16.146921	1	17.4645	17.4645	0
119	101	416	39.381258	2	39.2458	38.0754	0
120	126	321	27.020149	2	30.9398	30.8293	0
121	126	454	10.254011	2	32.6979	32.6304	0
122	129	146	52.526164	3	46.7187	40.4901	0
123	129	226	12.398402	3	45.2890	30.2455	0
124	129	305	15.887644	2	26.4668	26.3759	0
125	129	324	24.157522	2	34.3472	34.1374	0
126	129	335	30.811105	2	34.6308	34.4790	0
127	129	593	33.472567	2	16.2395	16.0854	0
128	144	278	43.185510	2	49.2570	48.8963	0
129	144	323	62.491769	2	39.4645	38.2039	0
130	144	329	50.128560	2	36.8969	36.6676	0
131	144	381	38.354671	2	45.5938	44.1018	0
132	144	564	19.717523	2	30.7446	30.6169	0
133	144	590	24.312223	2	22.4519	22.3671	0
134	199	286	38.217713	2	37.2829	37.1904	0
135	209	287	35.751486	2	24.0481	23.7731	0
136	209	321	78.493230	2	23.8806	23.7333	0
137	209	329	38.595637	2	25.1452	25.1351	0
138	209	330	37.635270	2	23.3587	23.2211	0
139	209	491	10.993025	2	16.2567	16.1290	0
140	209	560	33.435189	2	13.6365	13.5756	0
141	209	561	36.319327	2	15.7467	15.7178	0
142	209	562	25.623298	2	18.1424	18.0639	0
143	209	563	41.043272	2	14.5869	14.5428	0
144	209	565	10.498497	2	21.3698	21.2364	0
145	209	567	24.407824	2	16.2803	16.1142	0
146	211	27	12.439460	3	31.3035	25.6270	0
147	211	279	90.670024	2	28.3522	27.9648	0
148	211	305	21.123962	2	19.9016	19.8326	0
149	211	324	30.852643	2	21.0294	20.8047	0
150	211	335	36.658677	2	22.0743	22.0161	0
151	211	417	60.930057	2	26.6040	26.5403	0
152	211	594	43.143828	2	8.4636	8.0148	2
153	211	595	20.508650	2	11.8523	11.7451	0
154	213	27	53.308972	3	26.6733	17.9595	0
155	213	279	158.813046	2	22.7310	22.4708	0
156	213	295	63.848086	2	13.0059	12.9423	0
157	213	305	78.722461	2	23.4969	23.4741	0
158	213	324	91.248295	2	15.2703	15.1005	0
159	213	335	95.558302	2	14.9131	14.7052	0
160	213	417	122.220678	2	22.3576	22.2595	0
161	213	472	53.105789	2	21.2912	21.2828	0
162	214	4	40.425932	3	17.5248	17.0605	0
163	214	146	59.427951	3	28.4150	19.9713	0
164	214	226	14.326487	3	29.7407	12.2867	0
165	214	279	91.780320	2	23.6710	23.4568	0
166	214	286	10.445481	2	21.5366	21.4810	0
167	214	305	18.310088	2	24.8746	24.8490	0
168	214	313	59.227677	2	19.3998	19.1978	0
169	214	324	29.023007	2	16.1672	16.1184	0
170	214	335	33.315871	2	18.9161	18.6617	0
171	214	417	59.131003	2	25.4551	25.4201	0
172	214	593	39.502354	2	10.2522	10.2414	0
173	214	594	39.496289	2	15.2692	15.0564	0
174	215	279	112.633290	2	25.9859	25.8076	0
175	217	4	16.294557	3	14.6879	14.5565	0
176	217	146	29.455411	3	28.1478	15.9268	0
177	217	274	17.788536	3	27.9416	23.4331	0
178	217	417	31.706801	2	25.1967	25.0624	0
179	217	593	10.459152	2	8.4589	8.4022	2
180	217	594	10.968959	2	13.4209	13.3414	0
181	219	331	23.033793	2	16.5199	16.4047	0
182	219	488	13.480459	2	11.8055	11.6440	0
183	219	555	14.262236	2	6.4816	6.3631	2
184	229	4	26.371536	3	18.8180	17.7310	0
185	229	146	29.039905	3	34.9076	28.2596	0
186	229	324	11.497090	2	25.9206	25.7020	0
187	229	593	19.106782	2	12.2888	12.0530	0
188	229	594	21.223021	2	13.7366	13.3795	0
189	238	135	19.799473	2	34.7254	34.1215	0
190	238	146	73.419760	2	43.4188	43.2896	0
191	238	226	31.576765	2	45.6021	44.1000	0
192	238	274	64.523154	2	40.0937	39.8056	0
193	238	278	59.942285	2	39.1449	39.1202	0
194	238	287	65.495857	2	26.9463	26.8738	0
195	238	293	25.896779	2	20.3208	20.2422	0
196	238	297	69.678105	2	16.7124	16.4198	0
197	238	320	13.935006	2	30.8643	30.8612	0
198	238	321	109.043170	2	27.6476	27.6388	0
199	238	323	80.949502	2	31.8670	31.6408	0
200	238	328	37.863644	2	29.2736	29.0446	0
201	238	329	67.850950	2	27.2096	26.9737	0
202	238	330	66.412507	2	25.5590	25.2619	0
203	238	416	64.184752	2	35.1040	34.8882	0
204	238	454	74.851437	2	28.2612	28.0866	0
205	238	491	39.920103	2	19.4918	19.3985	0
206	238	493	23.301151	2	23.1537	23.0796	0
207	238	560	62.997239	2	18.1009	18.0405	0
208	238	561	65.578957	2	20.0097	19.9841	0
209	238	562	54.788957	2	22.5388	22.4660	0
210	238	563	69.530783	2	20.1264	20.1181	0
211	238	564	38.028939	2	23.5706	23.5301	0
212	238	565	36.933023	2	26.8267	26.7557	0
213	238	566	28.742961	2	25.9295	25.8494	0
214	238	567	54.632919	2	22.0163	21.9933	0
215	238	569	51.444263	2	30.6940	30.5487	0
216	238	583	72.953196	2	20.8394	20.4829	0
217	238	590	41.255428	2	16.0873	15.9383	0
218	260	146	26.696345	3	42.3964	33.1967	0
219	260	287	18.961823	2	29.4002	29.0507	0
220	260	321	57.509838	2	29.8686	29.5967	0
221	260	329	20.348260	2	30.7487	30.3873	0
222	260	330	20.148473	2	29.2848	28.6030	0
223	260	332	20.272629	2	32.6713	32.1368	0
224	260	560	16.044998	2	19.9321	19.5160	0
225	260	561	19.412367	2	22.2454	21.6643	0
226	260	563	21.465987	2	21.1563	20.6206	0
227	260	583	24.098346	2	20.2864	20.1411	0
228	267	314	14.983312	2	18.8918	18.5683	0
229	267	319	29.965324	2	13.6834	13.2946	0
230	267	334	35.342918	2	19.9793	19.9720	0
231	267	490	30.194387	2	6.8414	6.5806	2
232	267	580	28.236296	2	16.4828	16.2557	0

*1	PF00330	PF00694	241	628	3023.516012
family 1, PF00330:
Aconitase family (aconitate hydratase)
family 2, PF00694:
Aconitase C-terminal domain
Steric and conformational features of the aconitase
index	pos1	pos2	score	npdbs	avgdist	mindist	nshort
0	82	80	19.561731	1	23.0718	23.0718	0
1	82	281	17.328688	1	16.9283	16.9283	0
2	82	285	28.274559	1	17.7453	17.7453	0
3	91	50	20.517283	1	8.4587	8.4587	1
4	91	57	34.053134	1	10.3422	10.3422	0
5	91	58	52.433726	1	7.8172	7.8172	1
6	91	67	41.436446	1	8.6698	8.6698	1
7	91	261	13.061828	1	10.0356	10.0356	0
8	91	291	31.269531	1	12.9331	12.9331	0
9	93	13	15.499728	1	30.9108	30.9108	0
10	93	57	13.053125	1	15.1383	15.1383	0
11	93	58	30.687804	1	11.9491	11.9491	0
12	93	59	13.890780	1	9.4899	9.4899	1
13	93	62	13.801246	1	11.7490	11.7490	0
14	93	67	20.531420	1	9.9673	9.9673	1
15	93	69	25.720200	1	14.8431	14.8431	0
16	93	72	14.778012	1	15.6746	15.6746	0
17	93	257	15.334199	1	6.7491	6.7491	1
18	93	260	33.410673	1	10.1370	10.1370	0
19	93	282	33.570690	1	18.2675	18.2675	0
20	93	291	16.095174	1	12.2472	12.2472	0
21	94	49	34.820570	1	11.7230	11.7230	0
22	94	57	41.151657	1	10.4432	10.4432	0
23	94	58	57.535249	1	8.0612	8.0612	1
24	94	59	31.145917	1	4.6507	4.6507	1
25	94	62	41.671682	1	5.9638	5.9638	1
26	94	67	47.209191	1	5.9258	5.9258	1
27	94	69	49.778325	1	11.7716	11.7716	0
28	94	70	31.818635	1	10.9095	10.9095	0
29	94	72	35.493457	1	12.8889	12.8889	0
30	94	84	46.713367	1	19.0690	19.0690	0
31	94	260	55.711167	1	8.3598	8.3598	1
32	94	261	15.450684	1	12.3742	12.3742	0
33	94	282	56.048208	1	19.5009	19.5009	0
34	94	283	20.534864	1	16.9707	16.9707	0
35	94	291	34.196222	1	11.2106	11.2106	0
36	95	49	38.302577	1	13.4825	13.4825	0
37	95	57	43.341139	1	13.4499	13.4499	0
38	95	58	62.330481	1	9.6563	9.6563	1
39	95	59	38.067814	1	9.2929	9.2929	1
40	95	62	45.259675	1	9.6657	9.6657	1
41	95	67	52.023776	1	4.4994	4.4994	1
42	95	69	52.988954	1	7.0863	7.0863	1
43	95	70	36.462176	1	8.6485	8.6485	1
44	95	72	43.660216	1	8.5521	8.5521	1
45	95	84	52.397770	1	15.1917	15.1917	0
46	95	260	64.088720	1	3.5533	3.5533	1
47	95	261	19.844429	1	7.9959	7.9959	1
48	95	283	26.086816	1	13.2867	13.2867	0
49	95	291	41.723749	1	7.0093	7.0093	1
50	103	59	29.508603	1	10.8213	10.8213	0
51	103	260	56.015030	1	8.3120	8.3120	1
52	108	19	17.649303	1	22.5640	22.5640	0
53	108	41	19.845039	1	15.3951	15.3951	0
54	108	49	22.305599	1	17.2311	17.2311	0
55	108	57	24.257617	1	19.1510	19.1510	0
56	108	58	46.663515	1	15.1510	15.1510	0
57	108	59	23.891240	1	14.5310	14.5310	0
58	108	67	33.115119	1	10.5146	10.5146	0
59	108	69	40.263299	1	12.3558	12.3558	0
60	108	70	20.717901	1	14.6769	14.6769	0
61	108	72	28.314721	1	12.9335	12.9335	0
62	108	90	13.201344	1	22.8027	22.8027	0
63	108	199	12.665838	1	23.4939	23.4939	0
64	108	257	33.741544	1	7.3164	7.3164	1
65	108	260	47.787614	1	4.7165	4.7165	1
66	108	264	39.176149	1	11.5551	11.5551	0
67	108	282	48.131627	1	13.0009	13.0009	0
68	108	291	25.636884	1	3.6680	3.6680	1
69	111	19	27.389597	1	30.9068	30.9068	0
70	111	57	37.043360	1	21.3870	21.3870	0
71	111	58	59.727878	1	18.3994	18.3994	0
72	111	59	35.229309	1	16.0763	16.0763	0
73	111	72	38.959933	1	18.6422	18.6422	0
74	111	260	60.159349	1	12.5569	12.5569	0
75	111	261	17.031379	1	17.5958	17.5958	0
76	111	282	59.677246	1	21.4249	21.4249	0
77	111	291	37.811421	1	12.4669	12.4669	0
78	117	13	42.972452	1	30.8555	30.8555	0
79	117	58	55.152601	1	24.9511	24.9511	0
80	117	59	34.769634	1	23.2872	23.2872	0
81	117	69	51.022473	1	20.0631	20.0631	0
82	117	72	37.507661	1	22.1891	22.1891	0
83	117	90	26.186561	1	34.6951	34.6951	0
84	117	257	48.039266	1	18.3968	18.3968	0
85	117	260	58.580563	1	15.3860	15.3860	0
86	117	277	19.629923	1	27.6279	27.6279	0
87	130	58	42.747788	1	25.8709	25.8709	0
88	149	58	39.338587	1	16.1878	16.1878	0
89	150	57	26.284619	1	16.6185	16.6185	0
90	150	58	42.319758	1	14.8631	14.8631	0
91	150	62	27.410141	1	13.4233	13.4233	0
92	150	67	34.718353	1	15.8293	15.8293	0
93	150	70	23.580332	1	20.4686	20.4686	0
94	150	84	34.828359	1	24.5766	24.5766	0
95	150	261	11.185272	1	18.6884	18.6884	0
96	150	291	28.485438	1	19.5851	19.5851	0
97	160	19	23.178210	1	26.2196	26.2196	0
98	160	41	23.423671	1	16.5580	16.5580	0
99	160	49	27.161047	1	8.8102	8.8102	1
100	160	57	31.062150	1	7.8610	7.8610	1
101	160	58	54.358608	1	7.0197	7.0197	1
102	160	59	34.851368	1	3.6967	3.6967	1
103	160	67	40.819489	1	10.6965	10.6965	0
104	160	69	47.439818	1	15.8177	15.8177	0
105	160	70	28.211280	1	13.3563	13.3563	0
106	160	71	17.328518	1	9.5505	9.5505	1
107	160	72	38.829473	1	14.7726	14.7726	0
108	160	78	22.785289	1	16.0311	16.0311	0
109	160	90	21.080729	1	21.7240	21.7240	0
110	160	260	54.960040	1	15.2444	15.2444	0
111	160	261	15.223528	1	13.6109	13.6109	0
112	160	264	45.232615	1	19.3149	19.3149	0
113	160	282	57.085108	1	23.4583	23.4583	0
114	160	283	17.031178	1	23.0569	23.0569	0
115	160	291	33.278913	1	19.4509	19.4509	0
116	212	58	39.892276	1	12.9611	12.9611	0
117	388	58	20.950949	1	16.5152	16.5152	0
118	388	257	10.286243	1	21.7632	21.7632	0
119	388	282	24.152900	1	33.9087	33.9087	0
120	416	19	14.949567	1	33.6228	33.6228	0
121	416	41	13.227308	1	24.4891	24.4891	0
122	416	58	35.689655	1	14.3314	14.3314	0
123	416	59	17.191988	1	11.1789	11.1789	0
124	416	71	11.389420	1	17.2974	17.2974	0
125	416	72	20.434643	1	21.7763	21.7763	0
126	416	90	12.613023	1	28.7329	28.7329	0
127	416	257	24.959001	1	18.2103	18.2103	0
128	416	260	40.056370	1	22.8306	22.8306	0
129	416	282	41.243556	1	31.5378	31.5378	0
130	451	13	34.461272	1	34.5413	34.5413	0
131	451	19	25.300891	1	28.7876	28.7876	0
132	451	41	27.303773	1	19.7158	19.7158	0
133	451	49	27.539900	1	14.0692	14.0692	0
134	451	57	29.919697	1	10.8839	10.8839	0
135	451	58	52.392654	1	9.7731	9.7731	1
136	451	59	31.367721	1	6.4943	6.4943	1
137	451	62	33.635953	1	5.4381	5.4381	1
138	451	67	39.920452	1	8.1083	8.1083	1
139	451	69	43.592372	1	13.7342	13.7342	0
140	451	70	26.807552	1	11.2152	11.2152	0
141	451	71	20.424934	1	11.3699	11.3699	0
142	451	72	35.756088	1	14.8233	14.8233	0
143	451	90	23.792666	1	25.6677	25.6677	0
144	451	199	22.406207	1	26.4128	26.4128	0
145	451	260	54.094075	1	14.7862	14.7862	0
146	451	261	16.129567	1	15.2916	15.2916	0
147	451	264	45.330366	1	17.6878	17.6878	0
148	451	282	51.953316	1	25.3316	25.3316	0
149	451	283	15.613200	1	23.7664	23.7664	0
150	451	291	35.126150	1	18.6382	18.6382	0
151	454	80	30.511608	1	18.1530	18.1530	0
152	454	279	33.093041	1	23.2281	23.2281	0
153	454	281	28.740645	1	21.5352	21.5352	0
154	454	285	39.986022	1	21.2050	21.2050	0
155	492	260	72.812482	1	19.6051	19.6051	0
156	497	59	12.531711	1	19.2210	19.2210	0
157	497	260	21.065725	1	16.9637	16.9637	0
158	508	265	27.691996	1	30.2942	30.2942	0
159	510	19	19.361371	1	36.9500	36.9500	0
160	510	59	26.431745	1	14.0095	14.0095	0
161	510	67	40.631616	1	21.2619	21.2619	0
162	510	70	24.204640	1	24.6980	24.6980	0
163	510	72	31.473716	1	26.4179	26.4179	0
164	510	90	17.010011	1	31.9001	31.9001	0
165	510	257	39.139368	1	20.0250	20.0250	0
166	510	260	53.329676	1	24.7220	24.7220	0
167	510	277	12.381233	1	30.1550	30.1550	0
168	528	19	24.518685	1	33.6381	33.6381	0
169	528	58	57.689997	1	21.9460	21.9460	0
170	528	59	34.528874	1	17.4582	17.4582	0
171	528	67	42.902464	1	23.0483	23.0483	0
172	528	69	49.566578	1	27.5982	27.5982	0
173	528	72	37.681705	1	26.8394	26.8394	0
174	528	260	59.194055	1	20.8314	20.8314	0
175	528	264	49.985702	1	28.7492	28.7492	0
176	528	282	59.473260	1	21.7280	21.7280	0
177	528	283	17.937476	1	19.1567	19.1567	0
178	528	291	36.673905	1	21.1990	21.1990	0
179	529	281	23.531823	1	23.5129	23.5129	0
180	540	257	34.873756	1	29.7651	29.7651	0
181	584	299	11.909383	1	22.5825	22.5825	0
182	585	260	32.557655	1	10.7596	10.7596	0
183	596	49	23.721489	1	17.8326	17.8326	0
184	596	67	38.259995	1	24.7865	24.7865	0
185	596	260	47.441307	1	20.0598	20.0598	0
186	596	283	15.548578	1	13.8702	13.8702	0
187	597	49	39.848941	1	18.8855	18.8855	0
188	597	57	47.263706	1	23.6530	23.6530	0
189	597	58	57.993637	1	23.4999	23.4999	0
190	597	59	32.899725	1	18.6663	18.6663	0
191	597	62	46.882759	1	23.7264	23.7264	0
192	597	67	54.480969	1	26.7722	26.7722	0
193	597	69	50.872514	1	30.5394	30.5394	0
194	597	70	38.018879	1	29.7139	29.7139	0
195	597	72	37.156032	1	28.5921	28.5921	0
196	597	84	51.983012	1	27.0831	27.0831	0
197	597	90	23.559778	1	27.6465	27.6465	0
198	597	257	44.699533	1	20.0636	20.0636	0
199	597	260	58.400617	1	23.2323	23.2323	0
200	597	261	18.785592	1	24.3376	24.3376	0
201	597	282	56.165127	1	19.3488	19.3488	0
202	597	291	38.039956	1	23.1764	23.1764	0
203	599	257	23.911437	1	23.7198	23.7198	0
204	603	58	41.132108	1	30.4041	30.4041	0
205	603	69	33.985028	1	35.1996	35.1996	0
206	605	57	11.716995	1	26.6935	26.6935	0
207	605	58	22.461551	1	25.0719	25.0719	0
208	605	257	17.896061	1	19.0211	19.0211	0
209	606	19	39.847152	1	27.7742	27.7742	0
210	606	49	56.768149	1	18.9767	18.9767	0
211	606	57	62.648250	1	24.5976	24.5976	0
212	606	58	75.943589	1	22.0555	22.0555	0
213	606	62	67.201043	1	22.8747	22.8747	0
214	606	67	72.019112	1	22.6364	22.6364	0
215	606	69	66.840475	1	25.5798	25.5798	0
216	606	72	53.011579	1	24.4750	24.4750	0
217	606	84	68.760334	1	23.7349	23.7349	0
218	606	260	76.507478	1	17.1369	17.1369	0
219	606	261	31.179633	1	20.4011	20.4011	0
220	606	264	65.906418	1	24.2622	24.2622	0
221	606	282	75.529817	1	12.4730	12.4730	0
222	606	283	45.429179	1	9.3002	9.3002	1
223	606	291	55.010265	1	15.8125	15.8125	0
224	618	58	17.904745	1	16.6876	16.6876	0
225	623	265	18.618916	1	17.8500	17.8500	0
226	624	49	25.848575	1	17.9020	17.9020	0
227	624	57	31.019265	1	21.2607	21.2607	0
228	624	58	49.822206	1	17.2905	17.2905	0
229	624	62	31.348431	1	18.3305	18.3305	0
230	624	67	37.802245	1	14.4774	14.4774	0
231	624	70	22.855325	1	18.2621	18.2621	0
232	624	84	37.997947	1	19.4569	19.4569	0
233	624	260	50.075988	1	7.3145	7.3145	1
234	624	261	10.665454	1	11.8642	11.8642	0
235	624	283	11.526581	1	7.1066	7.1066	1
236	624	291	29.310310	1	4.0372	4.0372	1
237	627	58	32.231276	1	19.3638	19.3638	0
238	627	257	19.832520	1	11.8327	11.8327	0
239	629	19	10.874241	1	27.5893	27.5893	0
240	629	41	14.324320	1	20.2415	20.2415	0
241	629	58	31.311430	1	19.1711	19.1711	0
242	629	59	22.058733	1	17.7088	17.7088	0
243	629	72	21.926692	1	18.1845	18.1845	0
244	629	260	27.997872	1	10.0530	10.0530	0
245	629	282	36.192439	1	15.0387	15.0387	0
246	629	291	14.220040	1	8.3272	8.3272	1
247	630	49	31.202894	1	23.7106	23.7106	0
248	630	57	35.157791	1	26.8810	26.8810	0
249	630	58	52.874819	1	23.0035	23.0035	0
250	630	59	31.524295	1	21.6156	21.6156	0
251	630	62	35.772189	1	23.4220	23.4220	0
252	630	67	45.076849	1	19.2945	19.2945	0
253	630	70	30.901157	1	23.5615	23.5615	0
254	630	72	35.141889	1	21.6595	21.6595	0
255	630	260	56.581903	1	12.9161	12.9161	0
256	630	291	37.874429	1	9.6034	9.6034	1
257	635	13	31.258709	1	31.3254	31.3254	0
258	635	58	39.763977	1	25.6162	25.6162	0
259	635	69	37.742175	1	23.6639	23.6639	0
260	635	257	32.355448	1	18.0086	18.0086	0
261	635	281	10.227928	1	20.0977	20.0977	0
262	637	58	38.474213	1	28.2400	28.2400	0
263	637	69	28.298837	1	26.6347	26.6347	0
264	637	80	17.091740	1	29.2587	29.2587	0
265	637	260	39.591025	1	18.9653	18.9653	0
266	641	281	18.009769	1	16.9369	16.9369	0
267	670	13	22.568381	1	40.7581	40.7581	0
268	670	41	12.991522	1	22.9639	22.9639	0
269	670	57	17.155461	1	22.5104	22.5104	0
270	670	58	34.017126	1	24.1704	24.1704	0
271	670	69	30.359961	1	34.1581	34.1581	0
272	670	72	16.711146	1	30.9630	30.9630	0
273	670	257	29.876532	1	24.9808	24.9808	0
274	670	260	36.587229	1	29.3518	29.3518	0
275	673	257	10.284507	1	24.9848	24.9848	0
276	695	19	15.488154	1	26.9346	26.9346	0
277	695	41	13.756183	1	20.5379	20.5379	0
278	695	49	20.615223	1	21.2667	21.2667	0
279	695	57	22.074261	1	26.3140	26.3140	0
280	695	58	43.659288	1	26.8240	26.8240	0
281	695	59	17.576137	1	24.1489	24.1489	0
282	695	62	24.434839	1	29.4166	29.4166	0
283	695	69	35.234313	1	34.9968	34.9968	0
284	695	72	24.382920	1	31.4383	31.4383	0
285	695	90	11.007330	1	22.7675	22.7675	0
286	695	257	28.798636	1	25.1058	25.1058	0
287	695	260	44.215941	1	27.8996	27.8996	0
288	695	282	40.626704	1	20.7608	20.7608	0
289	695	291	23.446952	1	29.1711	29.1711	0
290	701	13	44.393057	1	30.1409	30.1409	0
291	701	19	29.914952	1	23.5429	23.5429	0
292	701	41	34.365245	1	17.3701	17.3701	0
293	701	49	35.391949	1	21.6328	21.6328	0
294	701	57	40.865882	1	26.9785	26.9785	0
295	701	58	63.372442	1	26.4399	26.4399	0
296	701	59	36.570498	1	24.7799	24.7799	0
297	701	62	44.133394	1	29.9040	29.9040	0
298	701	67	48.436172	1	32.0722	32.0722	0
299	701	69	55.394568	1	33.3677	33.3677	0
300	701	70	32.976949	1	31.8848	31.8848	0
301	701	71	19.660102	1	27.2088	27.2088	0
302	701	72	41.032768	1	29.3322	29.3322	0
303	701	90	25.955953	1	20.1125	20.1125	0
304	701	257	48.429548	1	23.1855	23.1855	0
305	701	260	62.903535	1	25.0803	25.0803	0
306	701	261	19.914857	1	25.3258	25.3258	0
307	701	277	19.566135	1	10.8418	10.8418	0
308	701	282	60.614909	1	16.6276	16.6276	0
309	701	291	40.759775	1	25.9916	25.9916	0
310	735	13	28.759981	1	29.3765	29.3765	0
311	735	19	14.680173	1	25.3757	25.3757	0
312	735	41	19.607676	1	17.7914	17.7914	0
313	735	58	37.673933	1	27.9450	27.9450	0
314	735	59	21.016743	1	25.2794	25.2794	0
315	735	69	34.431166	1	32.6010	32.6010	0
316	735	90	11.966895	1	22.7343	22.7343	0
317	735	257	31.219423	1	21.6043	21.6043	0
318	735	260	43.228700	1	23.2321	23.2321	0
319	735	282	38.352929	1	12.5008	12.5008	0
320	735	291	24.708626	1	22.4792	22.4792	0
321	742	13	21.676048	1	24.4542	24.4542	0
322	742	41	14.949207	1	14.5333	14.5333	0
323	742	58	33.546039	1	26.0688	26.0688	0
324	742	59	17.002044	1	24.2474	24.2474	0
325	742	257	25.292046	1	19.0883	19.0883	0
326	742	282	36.816872	1	7.9616	7.9616	1
327	758	41	24.617218	1	22.1613	22.1613	0
328	758	49	29.426097	1	26.0080	26.0080	0
329	758	57	33.288218	1	32.1719	32.1719	0
330	758	58	53.842377	1	30.7138	30.7138	0
331	758	62	36.453836	1	31.9855	31.9855	0
332	758	67	42.026658	1	32.2452	32.2452	0
333	758	70	25.126243	1	34.6205	34.6205	0
334	758	72	31.471806	1	32.3974	32.3974	0
335	758	90	16.429208	1	28.3626	28.3626	0
336	758	260	53.103941	1	25.2072	25.2072	0
337	758	282	52.085924	1	14.8541	14.8541	0
338	758	291	31.686018	1	23.2141	23.2141	0
339	777	80	10.538608	1	41.1209	41.1209	0
340	787	13	30.667049	1	40.7295	40.7295	0
341	787	57	32.234462	1	26.3504	26.3504	0
342	787	58	51.882174	1	26.5821	26.5821	0
343	787	59	23.766160	1	21.6827	21.6827	0
344	787	62	35.374832	1	27.0568	27.0568	0
345	787	69	38.354415	1	34.2538	34.2538	0
346	787	72	33.506535	1	31.9329	31.9329	0
347	787	80	31.707216	1	27.6008	27.6008	0
348	787	257	33.308516	1	23.8917	23.8917	0
349	787	259	13.863709	1	26.3077	26.3077	0
350	787	260	53.152694	1	27.4534	27.4534	0
351	787	261	12.179070	1	27.6751	27.6751	0
352	787	279	33.202030	1	14.9998	14.9998	0
353	787	281	32.740627	1	20.5815	20.5815	0
354	787	282	48.868870	1	23.0600	23.0600	0
355	787	285	45.425860	1	25.9624	25.9624	0
356	787	291	31.744572	1	27.7285	27.7285	0
357	803	13	36.219888	1	29.6301	29.6301	0
358	803	19	25.719747	1	23.0730	23.0730	0
359	803	41	26.377009	1	14.2283	14.2283	0
360	803	49	33.139751	1	15.3238	15.3238	0
361	803	57	35.891409	1	21.3036	21.3036	0
362	803	58	57.557102	1	20.8832	20.8832	0
363	803	59	29.679855	1	16.8944	16.8944	0
364	803	62	38.831245	1	22.3274	22.3274	0
365	803	67	41.690179	1	25.0458	25.0458	0
366	803	69	49.288491	1	27.4608	27.4608	0
367	803	70	27.616763	1	26.3517	26.3517	0
368	803	72	36.124003	1	24.6253	24.6253	0
369	803	84	40.122886	1	19.1812	19.1812	0
370	803	90	20.499908	1	19.4888	19.4888	0
371	803	199	20.213292	1	30.7204	30.7204	0
372	803	257	41.039959	1	16.8557	16.8557	0
373	803	259	15.545088	1	17.3891	17.3891	0
374	803	260	56.527913	1	19.8194	19.8194	0
375	803	261	14.690283	1	19.9803	19.9803	0
376	803	264	47.917837	1	25.6802	25.6802	0
377	803	277	15.380525	1	7.9896	7.9896	1
378	803	281	30.341846	1	10.7290	10.7290	0
379	803	282	55.813240	1	12.8824	12.8824	0
380	803	283	18.232985	1	13.8871	13.8871	0
381	803	291	34.024228	1	20.6198	20.6198	0
382	811	265	19.054338	1	28.4521	28.4521	0
383	843	265	20.813029	1	43.6652	43.6652	0
384	968	265	26.317668	1	41.0986	41.0986	0
385	1201	57	47.182564	1	16.1118	16.1118	0
386	1201	67	55.933421	1	26.5338	26.5338	0
387	1201	70	41.501957	1	24.3208	24.3208	0
388	1201	260	67.308561	1	22.9756	22.9756	0
389	1202	57	25.537703	1	19.4850	19.4850	0
390	1902	260	66.610486	1	38.6991	38.6991	0
391	1907	49	13.649528	1	19.4188	19.4188	0
392	1907	57	15.867686	1	19.6635	19.6635	0
393	1907	58	36.220535	1	22.5533	22.5533	0
394	1907	59	13.101017	1	19.3542	19.3542	0
395	1907	62	17.250612	1	24.1725	24.1725	0
396	1907	67	20.797303	1	31.8581	31.8581	0
397	1907	69	28.396035	1	34.3065	34.3065	0
398	1907	260	36.538839	1	33.1188	33.1188	0
399	1907	282	35.188134	1	32.9092	32.9092	0
400	1907	291	18.233189	1	36.1590	36.1590	0
401	1908	57	43.790727	1	14.9418	14.9418	0
402	1908	58	66.335431	1	17.6744	17.6744	0
403	1908	59	39.481684	1	14.3881	14.3881	0
404	1908	62	45.189657	1	19.1609	19.1609	0
405	1908	69	56.351612	1	29.4721	29.4721	0
406	1908	260	66.007015	1	28.5262	28.5262	0
407	1908	261	21.996458	1	24.4660	24.4660	0
408	1908	282	65.788729	1	29.4252	29.4252	0
409	1908	291	45.009145	1	31.8300	31.8300	0
410	1910	13	33.190230	1	42.1734	42.1734	0
411	1910	41	22.142516	1	23.1456	23.1456	0
412	1910	57	28.804347	1	18.7911	18.7911	0
413	1910	58	46.724220	1	20.6165	20.6165	0
414	1910	62	29.915262	1	20.9114	20.9114	0
415	1910	69	41.608875	1	31.1956	31.1956	0
416	1910	72	27.998715	1	28.5409	28.5409	0
417	1910	90	14.191642	1	26.2112	26.2112	0
418	1910	257	40.954681	1	22.5733	22.5733	0
419	1910	260	49.194527	1	27.3174	27.3174	0
420	1910	261	11.123967	1	25.1851	25.1851	0
421	1910	277	11.556727	1	22.7863	22.7863	0
422	1910	281	15.990104	1	23.8855	23.8855	0
423	1916	13	15.596895	1	43.9026	43.9026	0
424	1916	49	10.858777	1	18.4722	18.4722	0
425	1916	57	11.700409	1	21.3936	21.3936	0
426	1916	58	27.902041	1	22.6365	22.6365	0
427	1916	62	12.335636	1	22.2938	22.2938	0
428	1916	67	19.402424	1	27.7555	27.7555	0
429	1916	69	22.789612	1	32.2628	32.2628	0
430	1916	72	11.827001	1	30.1175	30.1175	0
431	1916	257	21.258380	1	23.1013	23.1013	0
432	1916	260	29.544426	1	27.5841	27.5841	0
433	1916	282	28.438412	1	27.5989	27.5989	0
434	1917	57	16.934866	1	25.0094	25.0094	0
435	1917	58	36.224484	1	26.4341	26.4341	0
436	1917	69	21.136549	1	36.1351	36.1351	0
437	1917	257	20.415323	1	26.8941	26.8941	0
438	1918	19	31.381274	1	41.9848	41.9848	0
439	1918	41	32.468994	1	32.7607	32.7607	0
440	1918	49	37.734664	1	25.5643	25.5643	0
441	1918	57	42.089603	1	28.1803	28.1803	0
442	1918	58	65.456778	1	29.5290	29.5290	0
443	1918	59	37.721693	1	23.7663	23.7663	0
444	1918	62	44.327895	1	28.9311	28.9311	0
445	1918	67	47.657513	1	34.3092	34.3092	0
446	1918	69	55.698162	1	39.0703	39.0703	0
447	1918	70	33.441550	1	37.1034	37.1034	0
448	1918	71	18.456748	1	31.6841	31.6841	0
449	1918	72	43.861638	1	37.1315	37.1315	0
450	1918	90	23.743326	1	36.4326	36.4326	0
451	1918	199	24.549063	1	46.4982	46.4982	0
452	1918	257	51.016723	1	29.8751	29.8751	0
453	1918	260	63.892327	1	34.2074	34.2074	0
454	1918	261	20.395891	1	33.7692	33.7692	0
455	1918	264	56.313654	1	41.1202	41.1202	0
456	1918	277	19.895408	1	30.4771	30.4771	0
457	1918	282	63.227301	1	33.7187	33.7187	0
458	1918	283	19.678309	1	33.1523	33.1523	0
459	1918	291	41.173728	1	35.7799	35.7799	0
460	1919	13	34.759421	1	51.2001	51.2001	0
461	1919	41	26.593990	1	33.6647	33.6647	0
462	1919	58	48.384465	1	31.7088	31.7088	0
463	1919	59	27.304544	1	25.9760	25.9760	0
464	1919	69	41.468622	1	41.3650	41.3650	0
465	1919	72	29.154490	1	39.2324	39.2324	0
466	1919	257	37.266070	1	32.0211	32.0211	0
467	1919	260	51.101644	1	36.3306	36.3306	0
468	1919	277	10.303864	1	29.8858	29.8858	0
469	1921	57	27.544659	1	23.5691	23.5691	0
470	1921	58	40.293896	1	25.5419	25.5419	0
471	1921	62	28.143781	1	25.3272	25.3272	0
472	1921	67	34.323909	1	31.7747	31.7747	0
473	1921	69	34.047312	1	36.2299	36.2299	0
474	1921	70	20.097506	1	33.6423	33.6423	0
475	1927	257	16.444233	1	37.8565	37.8565	0
476	1927	260	28.456247	1	42.5687	42.5687	0
477	1931	13	35.584249	1	60.0954	60.0954	0
478	1931	57	31.798621	1	34.1419	34.1419	0
479	1931	58	48.706602	1	36.6737	36.6737	0
480	1931	69	44.074154	1	48.3224	48.3224	0
481	1931	257	40.092343	1	40.9636	40.9636	0
482	1931	261	11.957917	1	43.0507	43.0507	0
483	1931	277	11.341900	1	40.5292	40.5292	0
484	1960	59	34.986907	1	16.1136	16.1136	0
485	1971	257	41.991204	1	27.4938	27.4938	0
486	1971	260	57.050881	1	31.9408	31.9408	0
487	1971	291	36.657973	1	33.9127	33.9127	0
488	1975	13	55.763811	1	55.6902	55.6902	0
489	1975	19	42.255656	1	47.0549	47.0549	0
490	1975	41	47.692724	1	37.6793	37.6793	0
491	1975	49	50.122457	1	29.1677	29.1677	0
492	1975	57	53.036624	1	30.2474	30.2474	0
493	1975	58	78.478950	1	31.5257	31.5257	0
494	1975	59	48.345266	1	25.9531	25.9531	0
495	1975	62	58.331528	1	30.0780	30.0780	0
496	1975	67	62.235596	1	35.4827	35.4827	0
497	1975	69	69.441770	1	40.8646	40.8646	0
498	1975	70	46.820917	1	38.8106	38.8106	0
499	1975	71	30.552525	1	34.1375	34.1375	0
500	1975	72	54.433751	1	39.6626	39.6626	0
501	1975	78	39.953886	1	40.7279	40.7279	0
502	1975	84	62.519130	1	41.1614	41.1614	0
503	1975	90	39.784545	1	41.4556	41.4556	0
504	1975	199	37.478071	1	49.9115	49.9115	0
505	1975	256	16.179703	1	33.4797	33.4797	0
506	1975	257	58.923676	1	32.6235	32.6235	0
507	1975	260	77.110316	1	37.2249	37.2249	0
508	1975	261	31.000696	1	37.1009	37.1009	0
509	1975	264	66.605408	1	43.9928	43.9928	0
510	1975	277	31.382764	1	36.8801	36.8801	0
511	1975	282	74.761367	1	39.2361	39.2361	0
512	1975	283	33.602141	1	37.9494	37.9494	0
513	1975	291	55.619696	1	39.2045	39.2045	0
514	1976	58	43.680528	1	28.6438	28.6438	0
515	2003	13	12.956935	1	53.5274	53.5274	0
516	2003	58	22.800509	1	29.1085	29.1085	0
517	2003	69	14.518920	1	40.3564	40.3564	0
518	2003	257	14.253222	1	32.8587	32.8587	0
519	2003	279	14.063850	1	32.7623	32.7623	0
520	2003	285	16.896164	1	40.1475	40.1475	0
521	2006	58	46.369677	1	31.2934	31.2934	0
522	2009	19	18.811366	1	40.1491	40.1491	0
523	2009	58	44.321721	1	26.0045	26.0045	0
524	2009	90	20.693500	1	34.2457	34.2457	0
525	2009	260	41.482381	1	37.2687	37.2687	0
526	2009	261	14.255764	1	33.8593	33.8593	0
527	2009	282	47.214838	1	39.5121	39.5121	0
528	2035	57	54.979705	1	17.2883	17.2883	0
529	2035	58	78.625930	1	18.0977	18.0977	0
530	2035	261	31.824601	1	23.9189	23.9189	0
531	2039	13	36.244152	1	36.8344	36.8344	0
532	2039	19	26.984531	1	24.7804	24.7804	0
533	2039	41	29.662574	1	16.6640	16.6640	0
534	2039	49	31.632638	1	8.8827	8.8827	1
535	2039	57	32.736665	1	9.8870	9.8870	1
536	2039	58	57.036756	1	12.2407	12.2407	0
537	2039	59	31.979968	1	8.9905	8.9905	1
538	2039	62	35.849271	1	13.8040	13.8040	0
539	2039	67	43.660471	1	21.3950	21.3950	0
540	2039	69	47.073065	1	23.7858	23.7858	0
541	2039	70	29.254626	1	20.7110	20.7110	0
542	2039	72	36.716688	1	21.2052	21.2052	0
543	2039	84	42.052278	1	19.7444	19.7444	0
544	2039	90	21.728473	1	18.9211	18.9211	0
545	2039	199	22.956874	1	28.4064	28.4064	0
546	2039	257	41.113292	1	17.9174	17.9174	0
547	2039	260	58.862046	1	22.7894	22.7894	0
548	2039	261	15.860092	1	18.5503	18.5503	0
549	2039	264	49.368932	1	26.6917	26.6917	0
550	2039	277	13.324901	1	21.4155	21.4155	0
551	2039	282	57.333605	1	24.5833	24.5833	0
552	2039	283	15.252479	1	26.2750	26.2750	0
553	2039	291	36.601866	1	26.2459	26.2459	0
554	2045	57	14.347742	1	5.8014	5.8014	1
555	2045	62	14.395928	1	9.1584	9.1584	1
556	2045	257	12.667310	1	11.0441	11.0441	0
557	2045	265	15.641543	1	20.3965	20.3965	0
558	2047	19	33.160178	1	24.2997	24.2997	0
559	2047	49	46.559832	1	5.9446	5.9446	1
560	2047	57	48.952569	1	4.6921	4.6921	1
561	2047	58	59.852566	1	6.0277	6.0277	1
562	2047	59	40.872235	1	3.3155	3.3155	1
563	2047	62	49.574994	1	5.6209	5.6209	1
564	2047	67	59.599386	1	13.6954	13.6954	0
565	2047	69	54.890636	1	16.9197	16.9197	0
566	2047	70	45.216178	1	14.0328	14.0328	0
567	2047	72	44.813451	1	15.2810	15.2810	0
568	2047	84	59.755468	1	17.6314	17.6314	0
569	2047	90	29.985614	1	19.0563	19.0563	0
570	2047	257	48.243017	1	12.9212	12.9212	0
571	2047	260	62.537612	1	17.7368	17.7368	0
572	2047	261	23.510128	1	14.0186	14.0186	0
573	2047	264	51.839393	1	20.6001	20.6001	0
574	2047	282	60.131443	1	24.2956	24.2956	0
575	2047	283	30.838257	1	24.8145	24.8145	0
576	2047	291	39.989568	1	22.1000	22.1000	0
577	2048	58	53.603499	1	10.2100	10.2100	0
578	2048	261	17.382675	1	18.7081	18.7081	0
579	2048	291	35.595808	1	27.3228	27.3228	0
580	2076	58	17.006411	1	22.1238	22.1238	0
581	2076	260	21.359030	1	31.5417	31.5417	0
582	2077	13	38.838595	1	39.5824	39.5824	0
583	2077	57	34.149737	1	16.2528	16.2528	0
584	2077	58	55.849857	1	18.8715	18.8715	0
585	2077	69	47.738798	1	30.0457	30.0457	0
586	2077	257	43.367030	1	23.3155	23.3155	0
587	2077	260	55.586016	1	27.9101	27.9101	0
588	2077	261	15.333655	1	24.0633	24.0633	0
589	2077	277	17.176676	1	21.1256	21.1256	0
590	2077	291	35.279188	1	30.4089	30.4089	0
591	2079	58	19.748965	1	21.8440	21.8440	0
592	2080	13	41.280520	1	37.9913	37.9913	0
593	2080	19	28.946284	1	26.6928	26.6928	0
594	2080	41	34.303042	1	18.4768	18.4768	0
595	2080	49	33.635330	1	12.1092	12.1092	0
596	2080	57	36.640156	1	14.2462	14.2462	0
597	2080	58	60.969553	1	16.4695	16.4695	0
598	2080	59	37.947403	1	12.5966	12.5966	0
599	2080	62	41.014374	1	17.9643	17.9643	0
600	2080	67	47.474092	1	24.9838	24.9838	0
601	2080	69	52.110044	1	27.7200	27.7200	0
602	2080	70	31.166527	1	24.7628	24.7628	0
603	2080	72	41.070351	1	24.8317	24.8317	0
604	2080	84	46.320372	1	22.3117	22.3117	0
605	2080	90	27.723169	1	20.8309	20.8309	0
606	2080	257	43.775010	1	20.3333	20.3333	0
607	2080	260	61.480900	1	25.1216	25.1216	0
608	2080	261	23.141164	1	21.5335	21.5335	0
609	2080	264	50.744947	1	29.8507	29.8507	0
610	2080	281	13.831387	1	20.3297	20.3297	0
611	2080	282	60.618203	1	22.9415	22.9415	0
612	2080	283	21.406330	1	24.4222	24.4222	0
613	2080	291	42.389488	1	27.5565	27.5565	0
614	2085	57	22.064360	1	10.6225	10.6225	0
615	2085	67	32.410593	1	20.5156	20.5156	0
616	2085	70	16.362648	1	18.0939	18.0939	0
617	2085	260	32.787561	1	19.5522	19.5522	0
618	2103	279	20.522007	1	22.8100	22.8100	0
619	2108	58	36.945456	1	29.5490	29.5490	0
620	2108	80	11.161537	1	31.8932	31.8932	0
621	2108	281	10.011132	1	31.6788	31.6788	0
622	2108	285	22.025920	1	36.8437	36.8437	0
623	2108	291	19.333637	1	39.8594	39.8594	0
624	2109	58	26.022580	1	25.1901	25.1901	0
625	2109	69	12.004723	1	36.3849	36.3849	0
626	2109	257	11.008653	1	28.8611	28.8611	0
627	2110	58	33.372533	1	28.7260	28.7260	0

*2	PF00091	PF03953	1329	95	1997.095786
family 1, PF00091:
Tubulin/FtsZ family, GTPase domain
Structure of the alphabeta tubulin dimer by electron
family 2, PF03953:
Tubulin/FtsZ family, C-terminal domain
Structure of the alphabeta tubulin dimer by electron
index	pos1	pos2	score	npdbs	avgdist	mindist	nshort
0	310	6	102.525752	6	12.1648	11.7076	0
1	324	5	86.073704	6	24.7892	22.2521	0
2	324	6	55.543199	6	25.4655	25.0220	0
3	324	8	32.953012	6	22.0478	21.3796	0
4	324	21	93.399097	6	18.8980	17.8824	0
5	325	5	26.212265	6	21.6687	19.0384	0
6	325	6	13.476891	6	22.2041	21.6042	0
7	325	21	35.649089	6	15.2886	14.3899	0
8	326	4	15.061832	6	18.2825	16.8789	0
9	326	5	74.808034	6	22.2358	19.6004	0
10	326	6	48.351425	6	23.0156	22.4068	0
11	326	8	25.653121	6	19.9206	19.2448	0
12	326	21	81.496322	6	15.6108	14.8527	0
13	329	5	78.260822	6	17.5126	15.1388	0
14	329	6	53.273340	6	18.6093	17.2929	0
15	329	8	27.226042	6	15.6162	13.9319	0
16	329	21	84.957992	6	13.5123	13.0819	0
17	332	5	73.843890	6	15.4924	12.7518	0
18	332	6	44.170454	6	17.3130	16.6688	0
19	332	8	23.187283	6	15.0275	13.2750	0
20	340	5	92.620088	6	13.6861	8.7092	1
21	340	6	59.682138	6	15.3240	13.8423	0
22	340	8	36.568970	6	13.4186	11.4774	0
23	397	4	26.792686	6	5.4771	3.9285	6
24	397	5	111.726753	6	9.0851	7.2531	4
25	397	6	82.389117	6	9.5689	7.1607	4
26	397	8	61.827826	6	6.1370	4.0697	5
27	397	21	120.817512	6	9.8443	7.2338	2
28	399	5	59.442784	6	13.5844	11.5974	0
29	399	6	33.541019	6	13.2299	10.5581	0
30	399	8	17.647695	6	8.8758	6.4041	4
31	399	21	66.300495	6	7.5468	6.7846	6
32	406	4	39.619453	6	27.5918	18.0418	0
33	406	5	116.454670	6	31.5078	22.2615	0
34	406	6	85.389782	6	30.6865	24.8286	0
35	406	8	61.132037	6	26.8812	24.6667	0
36	406	9	94.966378	6	27.6984	17.1634	0
37	406	16	18.452650	6	22.9779	20.2003	0
38	406	21	122.119814	6	17.0627	15.5873	0
39	411	16	11.523515	6	25.9716	24.7388	0
40	414	4	24.658157	6	28.8911	19.8375	0
41	414	5	107.295317	6	33.1274	24.6948	0
42	414	6	77.335500	6	32.7677	26.8941	0
43	414	8	58.646726	6	28.9606	25.6563	0
44	414	9	83.124623	6	28.9599	17.9115	0
45	414	21	117.944021	6	19.5151	17.4281	0
46	415	5	71.756111	6	35.7437	27.7358	0
47	415	6	42.379627	6	35.3421	29.8775	0
48	415	8	20.567786	6	32.0342	28.5610	0
49	415	9	49.130943	6	31.0354	20.5079	0
50	415	21	79.431218	6	21.6697	19.8817	0
51	418	16	10.815572	6	22.5838	21.8913	0
52	421	0	11.967636	6	39.2997	37.3164	0
53	421	5	11.617616	6	32.5929	29.3512	0
54	421	11	21.220608	6	27.4675	26.3989	0
55	421	14	17.840888	6	24.8827	23.6108	0
56	421	16	21.567679	6	20.0569	19.1917	0
57	421	21	13.311455	6	17.5596	16.6935	0
58	421	26	10.714188	6	27.3628	26.5971	0
59	422	14	11.668460	6	23.7502	22.0156	0
60	428	6	53.923186	6	26.9918	25.6776	0
61	430	5	28.777777	6	24.1864	20.6115	0
62	430	6	15.649744	6	23.8676	21.9272	0
63	430	21	38.742175	6	12.3954	10.9406	0
64	447	11	15.029065	6	19.1864	17.6559	0
65	447	14	13.018939	6	19.1264	18.4358	0
66	447	16	14.058791	6	15.4441	12.5913	0
67	452	11	12.150560	6	26.8411	25.9472	0
68	455	11	14.880243	6	26.7900	20.9792	0
69	455	14	11.504446	6	28.7477	24.8693	0
70	461	20	15.012696	6	23.7596	21.0818	0
71	461	27	15.909526	6	14.0171	8.3158	2
72	462	5	119.699783	6	33.3652	12.3179	0
73	462	6	84.525069	6	32.3314	14.8167	0
74	462	8	57.852380	6	28.5156	15.5644	0
75	462	9	96.294561	6	30.5602	8.5666	1
76	462	10	57.663000	6	32.9209	15.0494	0
77	462	15	52.515985	6	31.2741	20.4891	0
78	462	25	40.940114	6	16.5228	13.3092	0
79	463	8	13.536628	6	27.6861	17.1828	0
80	463	9	41.471988	6	29.5150	9.0103	1
81	513	5	17.848623	6	26.7910	21.7624	0
82	513	11	12.482844	6	24.5101	20.6666	0
83	513	16	10.978433	6	22.5431	17.9555	0
84	537	5	47.665673	6	20.3771	18.9551	0
85	537	6	21.394638	6	19.5906	18.6832	0
86	537	9	25.552860	6	18.1877	17.3071	0
87	537	21	56.318637	6	11.1147	10.2860	0
88	553	5	76.760454	6	14.7937	13.4674	0
89	553	6	50.447741	6	14.4440	13.2306	0
90	553	8	29.800912	6	9.2320	7.6014	5
91	553	9	54.568548	6	13.4698	12.1487	0
92	553	21	87.858443	6	11.3301	10.4621	0
93	561	16	12.692651	6	19.6833	17.8585	0
94	562	14	16.491981	6	21.8793	20.7499	0

*3	PF01326	PF02896	173	407	1287.358817
family 1, PF01326:
Pyruvate phosphate dikinase, PEP/pyruvate binding domain
Swiveling-domain mechanism for enzymatic phosphotransfer
family 2, PF02896:
PEP-utilising enzyme, TIM barrel domain
Swiveling-domain mechanism for enzymatic phosphotransfer
index	pos1	pos2	score	npdbs	avgdist	mindist	nshort
0	24	268	14.289759	1	62.1732	62.1732	0
1	24	380	12.191724	1	66.7433	66.7433	0
2	24	625	14.683645	1	42.5942	42.5942	0
3	24	629	12.995979	1	38.3910	38.3910	0
4	28	268	11.565507	1	61.2408	61.2408	0
5	28	549	19.096371	1	57.6325	57.6325	0
6	32	268	11.759549	1	64.3159	64.3159	0
7	32	625	10.084152	1	45.7143	45.7143	0
8	55	268	12.260791	1	65.9208	65.9208	0
9	215	268	19.012743	1	79.1210	79.1210	0
10	215	271	12.824708	1	84.7623	84.7623	0
11	215	569	12.273456	1	78.7390	78.7390	0
12	228	266	13.164208	1	68.4188	68.4188	0
13	228	268	26.347529	1	66.5835	66.5835	0
14	228	270	14.776818	1	67.6477	67.6477	0
15	228	272	10.189530	1	71.3795	71.3795	0
16	228	363	20.249365	1	73.6909	73.6909	0
17	228	380	21.170032	1	72.5409	72.5409	0
18	228	590	14.928468	1	54.9161	54.9161	0
19	228	624	14.334290	1	44.7150	44.7150	0
20	228	625	27.406940	1	46.7485	46.7485	0
21	228	629	24.854471	1	44.4886	44.4886	0
22	229	239	13.876906	1	67.4366	67.4366	0
23	229	266	14.342318	1	66.7855	66.7855	0
24	229	268	27.686520	1	64.7362	64.7362	0
25	229	270	16.039107	1	65.6531	65.6531	0
26	229	271	24.416376	1	70.2042	70.2042	0
27	229	272	11.319466	1	69.2072	69.2072	0
28	229	363	20.756010	1	71.4480	71.4480	0
29	229	380	22.327107	1	70.6533	70.6533	0
30	229	590	16.896773	1	52.5257	52.5257	0
31	229	597	10.464315	1	51.7438	51.7438	0
32	229	624	15.960725	1	42.5506	42.5506	0
33	229	629	26.887828	1	42.2927	42.2927	0
34	229	687	21.099026	1	51.1373	51.1373	0
35	231	549	29.833600	1	57.5896	57.5896	0
36	231	663	25.729211	1	39.2728	39.2728	0
37	236	268	12.624402	1	50.4292	50.4292	0
38	236	625	14.883142	1	30.2202	30.2202	0
39	241	268	10.269127	1	50.4292	50.4292	0
40	241	625	11.077974	1	30.2202	30.2202	0
41	248	268	11.420981	1	64.6092	64.6092	0
42	248	625	11.049348	1	45.4284	45.4284	0
43	320	239	11.968429	1	74.7835	74.7835	0
44	320	268	27.019890	1	72.1773	72.1773	0
45	320	270	14.837401	1	72.9703	72.9703	0
46	320	272	10.783927	1	75.2067	75.2067	0
47	320	363	20.251096	1	77.9969	77.9969	0
48	320	380	22.372086	1	78.6312	78.6312	0
49	320	590	16.747734	1	59.1849	59.1849	0
50	320	624	14.886322	1	50.8578	50.8578	0
51	320	625	27.797415	1	52.9376	52.9376	0
52	320	629	27.231148	1	52.0788	52.0788	0
53	320	687	20.247636	1	62.0005	62.0005	0
54	322	268	17.305799	1	64.6392	64.6392	0
55	322	271	12.717597	1	69.9485	69.9485	0
56	322	363	10.391714	1	71.1056	71.1056	0
57	322	380	14.045047	1	71.3518	71.3518	0
58	322	625	16.660607	1	46.1886	46.1886	0
59	322	629	16.305514	1	46.5613	46.5613	0
60	322	687	11.102753	1	54.5630	54.5630	0
61	323	363	16.310794	1	75.5182	75.5182	0
62	323	380	18.682524	1	75.9878	75.9878	0
63	323	590	13.074638	1	56.6378	56.6378	0
64	323	624	12.067854	1	47.9952	47.9952	0
65	323	629	23.508391	1	48.6593	48.6593	0
66	380	239	10.662671	1	67.2925	67.2925	0
67	380	266	12.564527	1	68.0157	68.0157	0
68	380	268	25.835923	1	64.1407	64.1407	0
69	380	270	14.384014	1	64.8176	64.8176	0
70	380	363	19.301146	1	69.0070	69.0070	0
71	380	380	21.488056	1	70.8866	70.8866	0
72	380	441	11.619173	1	64.2732	64.2732	0
73	380	571	12.333455	1	67.2591	67.2591	0
74	380	590	16.232366	1	51.2340	51.2340	0
75	380	624	14.161880	1	45.2428	45.2428	0
76	380	625	25.935990	1	47.0088	47.0088	0
77	380	629	26.585861	1	48.5311	48.5311	0
78	380	664	10.026142	1	51.6930	51.6930	0
79	380	687	19.677788	1	58.9133	58.9133	0
80	427	629	28.338639	1	47.7981	47.7981	0
81	447	268	18.974256	1	76.5048	76.5048	0
82	447	363	12.543517	1	81.3314	81.3314	0
83	447	380	14.911029	1	82.7955	82.7955	0
84	447	625	19.515438	1	57.3129	57.3129	0
85	447	629	19.131058	1	56.1812	56.1812	0
86	447	687	13.019021	1	67.7878	67.7878	0
87	466	268	21.913208	1	76.7684	76.7684	0
88	466	270	10.777854	1	77.3062	77.3062	0
89	466	363	16.057862	1	82.2115	82.2115	0
90	466	380	17.546547	1	82.7201	82.7201	0
91	466	409	13.724141	1	86.3973	86.3973	0
92	466	571	11.315808	1	74.0729	74.0729	0
93	466	590	10.347558	1	63.1086	63.1086	0
94	466	624	11.408093	1	54.2816	54.2816	0
95	466	625	20.628152	1	56.6161	56.6161	0
96	466	629	20.241591	1	53.9569	53.9569	0
97	476	266	10.712522	1	74.9279	74.9279	0
98	476	268	22.717432	1	72.6681	72.6681	0
99	476	270	11.863647	1	73.3504	73.3504	0
100	476	271	17.259699	1	77.9535	77.9535	0
101	476	363	14.037572	1	78.7072	78.7072	0
102	476	378	10.392138	1	74.5371	74.5371	0
103	476	380	17.108152	1	78.3272	78.3272	0
104	476	624	10.141559	1	50.0578	50.0578	0
105	476	625	22.804036	1	52.3514	52.3514	0
106	476	629	19.383684	1	49.3240	49.3240	0
107	476	687	14.243914	1	59.7091	59.7091	0
108	477	663	12.019341	1	52.5637	52.5637	0
109	480	268	21.608803	1	67.6506	67.6506	0
110	480	270	10.283474	1	68.2707	68.2707	0
111	480	363	15.069598	1	73.6554	73.6554	0
112	480	380	18.046048	1	72.9546	72.9546	0
113	480	590	11.133648	1	54.6054	54.6054	0
114	480	624	10.436752	1	44.8521	44.8521	0
115	480	629	21.437593	1	43.7127	43.7127	0
116	480	687	15.031226	1	54.5314	54.5314	0
117	483	268	14.831680	1	64.1105	64.1105	0
118	483	271	10.346757	1	69.2275	69.2275	0
119	483	625	15.055191	1	43.5703	43.5703	0
120	483	629	13.608285	1	39.7900	39.7900	0
121	484	239	17.029142	1	67.4424	67.4424	0
122	484	266	19.980163	1	64.7225	64.7225	0
123	484	268	35.481156	1	62.7257	62.7257	0
124	484	270	22.448229	1	63.2419	63.2419	0
125	484	271	27.413892	1	67.9212	67.9212	0
126	484	272	14.215979	1	67.0072	67.0072	0
127	484	363	23.031115	1	68.6054	68.6054	0
128	484	380	27.176586	1	67.5399	67.5399	0
129	484	552	17.483348	1	52.2839	52.2839	0
130	484	556	21.221702	1	54.1167	54.1167	0
131	484	557	13.728827	1	54.6120	54.6120	0
132	484	565	15.023350	1	58.7253	58.7253	0
133	484	574	13.149073	1	49.8097	49.8097	0
134	484	590	18.202042	1	49.6678	49.6678	0
135	484	597	13.667164	1	48.9514	48.9514	0
136	484	624	18.613996	1	39.7562	39.7562	0
137	484	625	35.927871	1	42.1530	42.1530	0
138	484	629	28.973696	1	38.0167	38.0167	0
139	484	690	33.446642	1	47.9202	47.9202	0
140	485	239	10.993624	1	68.9123	68.9123	0
141	485	268	26.426006	1	63.5494	63.5494	0
142	485	270	14.652703	1	63.9171	63.9171	0
143	485	363	18.849031	1	69.0930	69.0930	0
144	485	380	21.146166	1	67.9040	67.9040	0
145	485	409	17.750968	1	72.5558	72.5558	0
146	485	571	12.404435	1	58.1094	58.1094	0
147	485	590	14.886560	1	50.1991	50.1991	0
148	485	624	13.472841	1	40.4960	40.4960	0
149	485	625	26.462383	1	42.9595	42.9595	0
150	485	629	25.499221	1	38.1594	38.1594	0
151	485	687	18.523168	1	50.4027	50.4027	0
152	492	239	12.622896	1	58.4938	58.4938	0
153	492	251	16.704640	1	52.0509	52.0509	0
154	492	266	14.052208	1	54.8332	54.8332	0
155	492	268	27.651817	1	52.3214	52.3214	0
156	492	270	15.967152	1	52.5849	52.5849	0
157	492	271	24.814987	1	57.2590	57.2590	0
158	492	272	11.505953	1	55.9171	55.9171	0
159	492	363	21.084930	1	57.4838	57.4838	0
160	492	380	23.132265	1	57.3156	57.3156	0
161	492	409	17.553606	1	63.6207	63.6207	0
162	492	552	11.057225	1	43.0023	43.0023	0
163	492	556	15.214614	1	44.4234	44.4234	0
164	492	571	13.815134	1	49.5990	49.5990	0
165	492	590	17.370538	1	38.4779	38.4779	0
166	492	597	10.121407	1	37.4869	37.4869	0
167	492	624	15.834630	1	29.3087	29.3087	0
168	492	625	27.906308	1	31.8230	31.8230	0
169	492	628	15.687837	1	28.8998	28.8998	0
170	492	629	27.960571	1	28.1150	28.1150	0
171	492	664	11.432304	1	36.9969	36.9969	0
172	492	687	21.597832	1	42.0078	42.0078	0
173	493	266	11.801462	1	54.8867	54.8867	0
174	493	268	23.214411	1	52.7847	52.7847	0
175	493	270	12.370806	1	53.0473	53.0473	0
176	493	271	19.166013	1	57.7536	57.7536	0
177	493	363	16.548330	1	58.1297	58.1297	0
178	493	380	19.906753	1	57.1241	57.1241	0
179	493	571	12.018804	1	48.4116	48.4116	0
180	493	590	12.449895	1	39.2351	39.2351	0
181	493	624	13.220128	1	29.7114	29.7114	0
182	493	625	21.406112	1	32.2273	32.2273	0
183	493	629	21.677399	1	27.4435	27.4435	0
184	493	687	17.195208	1	41.0650	41.0650	0
185	497	266	19.892261	1	51.2198	51.2198	0
186	497	268	34.293118	1	49.4676	49.4676	0
187	497	270	22.918206	1	49.7752	49.7752	0
188	497	271	26.565986	1	54.4855	54.4855	0
189	497	272	13.423335	1	54.0438	54.0438	0
190	497	363	22.007611	1	54.9441	54.9441	0
191	497	378	18.976093	1	48.6306	48.6306	0
192	497	380	24.397256	1	53.0027	53.0027	0
193	497	552	16.850292	1	37.7398	37.7398	0
194	497	556	18.327446	1	38.5030	38.5030	0
195	497	557	13.218329	1	39.1266	39.1266	0
196	497	574	13.510183	1	35.4202	35.4202	0
197	497	590	18.001861	1	36.1840	36.1840	0
198	497	597	12.707830	1	36.5573	36.5573	0
199	497	624	16.783103	1	26.7557	26.7557	0
200	497	625	32.985835	1	29.2486	29.2486	0
201	497	629	28.427786	1	23.2049	23.2049	0
202	497	664	17.057891	1	33.4684	33.4684	0
203	508	268	25.011166	1	49.5053	49.5053	0
204	508	270	13.508818	1	50.2205	50.2205	0
205	508	271	18.596905	1	54.8978	54.8978	0
206	508	378	13.430318	1	48.5287	48.5287	0
207	508	625	27.924622	1	29.6770	29.6770	0
208	520	266	12.237754	1	61.1465	61.1465	0
209	520	268	21.391536	1	59.7557	59.7557	0
210	520	270	11.488802	1	60.5810	60.5810	0
211	520	271	16.979732	1	65.2489	65.2489	0
212	520	380	18.012350	1	63.8531	63.8531	0
213	520	625	21.912116	1	39.6479	39.6479	0
214	520	690	23.094008	1	44.0293	44.0293	0
215	524	268	14.833055	1	62.7161	62.7161	0
216	524	271	12.107573	1	68.4546	68.4546	0
217	524	380	12.210747	1	67.9807	67.9807	0
218	524	625	16.853370	1	42.9908	42.9908	0
219	524	629	14.620811	1	39.8516	39.8516	0
220	526	266	13.439756	1	66.4659	66.4659	0
221	526	268	22.457885	1	64.9557	64.9557	0
222	526	270	11.726702	1	66.3364	66.3364	0
223	526	363	16.849699	1	72.8228	72.8228	0
224	526	380	17.742938	1	71.0239	71.0239	0
225	526	590	13.373037	1	54.4658	54.4658	0
226	526	624	11.069455	1	43.9248	43.9248	0
227	526	629	23.516348	1	43.7956	43.7956	0
228	530	268	27.172431	1	71.0784	71.0784	0
229	530	270	15.151997	1	72.5570	72.5570	0
230	530	272	11.233878	1	75.5703	75.5703	0
231	530	363	20.433723	1	78.5891	78.5891	0
232	530	380	22.202140	1	77.7416	77.7416	0
233	530	590	17.372785	1	60.1954	60.1954	0
234	530	624	15.050739	1	50.8302	50.8302	0
235	530	629	27.880443	1	52.0488	52.0488	0
236	531	268	18.386366	1	70.5371	70.5371	0
237	531	270	10.831290	1	72.0940	72.0940	0
238	531	271	12.390313	1	76.2212	76.2212	0
239	531	629	13.429195	1	52.5867	52.5867	0
240	532	268	15.955972	1	71.3048	71.3048	0
241	532	271	13.067891	1	76.8302	76.8302	0
242	532	363	10.496862	1	78.6229	78.6229	0
243	532	380	12.881695	1	78.1396	78.1396	0
244	532	625	16.733108	1	53.2419	53.2419	0
245	532	629	15.891729	1	53.7605	53.7605	0
246	532	687	11.398325	1	58.8040	58.8040	0
247	534	268	20.928652	1	75.3289	75.3289	0
248	534	270	10.186493	1	77.0376	77.0376	0
249	534	363	14.125118	1	83.3589	83.3589	0
250	534	380	16.901072	1	82.2329	82.2329	0
251	534	590	10.052920	1	65.9858	65.9858	0
252	534	624	10.867288	1	57.0835	57.0835	0
253	534	629	20.180368	1	58.8383	58.8383	0
254	537	268	19.802818	1	72.2061	72.2061	0
255	537	363	13.527101	1	80.5165	80.5165	0
256	537	380	16.259582	1	79.0699	79.0699	0
257	537	625	20.181396	1	54.7318	54.7318	0
258	537	629	20.044053	1	55.4583	55.4583	0
259	537	687	13.409400	1	58.2766	58.2766	0
260	539	268	33.378180	1	65.0697	65.0697	0
261	539	270	21.985437	1	66.8947	66.8947	0
262	539	271	28.252347	1	70.8616	70.8616	0
263	539	272	15.077041	1	69.8172	69.8172	0
264	539	378	20.320162	1	69.4223	69.4223	0
265	539	550	20.438339	1	62.2423	62.2423	0
266	539	552	18.227278	1	59.0066	59.0066	0
267	539	557	14.813868	1	64.1895	64.1895	0
268	539	565	13.653380	1	66.7718	66.7718	0
269	539	574	13.638721	1	54.8844	54.8844	0
270	539	590	19.491151	1	55.9133	55.9133	0
271	539	597	14.141531	1	55.2006	55.2006	0
272	539	625	32.476492	1	47.6779	47.6779	0
273	540	268	39.447317	1	61.6693	61.6693	0
274	540	270	26.589274	1	63.5871	63.5871	0
275	540	271	31.822319	1	67.5532	67.5532	0
276	540	272	19.146608	1	66.6277	66.6277	0
277	540	557	16.621977	1	60.4085	60.4085	0
278	540	565	19.930791	1	62.8529	62.8529	0
279	540	597	18.348013	1	52.7685	52.7685	0
280	540	625	38.921575	1	44.2882	44.2882	0
281	543	239	28.092657	1	50.3592	50.3592	0
282	543	266	25.046766	1	54.9025	54.9025	0
283	543	268	41.504957	1	53.3022	53.3022	0
284	543	270	28.564448	1	55.4396	55.4396	0
285	543	271	38.334082	1	59.3399	59.3399	0
286	543	272	25.451595	1	58.5976	58.5976	0
287	543	363	33.345975	1	62.3796	62.3796	0
288	543	379	14.504206	1	57.0041	57.0041	0
289	543	380	35.631663	1	60.2315	60.2315	0
290	543	400	21.634971	1	60.7087	60.7087	0
291	543	401	15.683888	1	55.6529	55.6529	0
292	543	408	19.799427	1	55.6304	55.6304	0
293	543	409	31.033027	1	55.5414	55.5414	0
294	543	441	20.851977	1	53.1704	53.1704	0
295	543	556	28.215674	1	53.5703	53.5703	0
296	543	557	18.187343	1	52.7524	52.7524	0
297	543	564	19.389325	1	55.3482	55.3482	0
298	543	571	23.438193	1	49.0573	49.0573	0
299	543	574	20.843888	1	42.9257	42.9257	0
300	543	590	29.950185	1	45.8440	45.8440	0
301	543	597	23.643123	1	45.6909	45.6909	0
302	543	624	27.487964	1	36.5403	36.5403	0
303	543	625	40.403822	1	36.5719	36.5719	0
304	543	629	40.182720	1	37.8296	37.8296	0
305	543	662	14.757216	1	34.3255	34.3255	0
306	543	664	23.400635	1	33.5747	33.5747	0
307	543	665	20.017356	1	29.8651	29.8651	0
308	543	685	16.557687	1	39.7003	39.7003	0
309	543	687	33.768352	1	38.9352	38.9352	0
310	543	691	18.019372	1	33.4693	33.4693	0
311	545	590	11.423550	1	46.5355	46.5355	0
312	580	266	10.300550	1	59.4872	59.4872	0
313	580	268	20.518513	1	57.5138	57.5138	0
314	580	380	11.382401	1	64.6080	64.6080	0
315	580	571	10.985233	1	55.5956	55.5956	0
316	580	625	19.822102	1	41.5830	41.5830	0
317	580	629	13.186700	1	43.7993	43.7993	0
318	584	239	17.566733	1	68.8591	68.8591	0
319	584	266	22.744773	1	73.2620	73.2620	0
320	584	268	35.647403	1	71.0458	71.0458	0
321	584	270	21.913235	1	72.7116	72.7116	0
322	584	271	31.479698	1	76.6134	76.6134	0
323	584	272	16.654498	1	75.1079	75.1079	0
324	584	363	25.199317	1	78.8422	78.8422	0
325	584	380	30.093115	1	78.0129	78.0129	0
326	584	557	15.074307	1	71.0872	71.0872	0
327	584	590	19.698763	1	61.5847	61.5847	0
328	584	597	15.354173	1	60.6175	60.6175	0
329	584	624	23.375273	1	53.0131	53.0131	0
330	584	625	36.701698	1	53.8067	53.8067	0
331	584	629	29.899825	1	55.0939	55.0939	0
332	584	665	12.915916	1	48.9922	48.9922	0
333	588	268	42.107516	1	65.2113	65.2113	0
334	588	270	29.871115	1	66.7087	66.7087	0
335	588	272	20.134792	1	69.3015	69.3015	0
336	588	276	49.384413	1	68.1350	68.1350	0
337	655	363	18.871653	1	82.1793	82.1793	0
338	655	590	14.941241	1	66.1624	66.1624	0
339	668	268	11.985973	1	57.3008	57.3008	0
340	668	625	12.915464	1	40.8350	40.8350	0
341	668	629	11.651156	1	39.5622	39.5622	0
342	682	272	12.486091	1	55.7391	55.7391	0
343	682	363	22.378662	1	59.5390	59.5390	0
344	682	380	24.688468	1	56.5544	56.5544	0
345	682	590	17.726877	1	43.6672	43.6672	0
346	682	624	17.432004	1	34.0335	34.0335	0
347	682	629	27.932461	1	34.5237	34.5237	0
348	700	266	16.881497	1	54.3962	54.3962	0
349	700	270	13.735521	1	55.8633	55.8633	0
350	700	571	17.740966	1	45.9824	45.9824	0
351	700	624	10.737326	1	36.3008	36.3008	0
352	704	239	11.091861	1	60.2122	60.2122	0
353	704	266	11.969804	1	64.4290	64.4290	0
354	704	268	23.796204	1	62.8195	62.8195	0
355	704	270	13.993049	1	64.7274	64.7274	0
356	704	271	22.397167	1	68.8122	68.8122	0
357	704	363	18.692570	1	71.5218	71.5218	0
358	704	380	19.509790	1	69.5678	69.5678	0
359	704	556	13.391500	1	61.1398	61.1398	0
360	704	571	11.390520	1	58.0489	58.0489	0
361	704	590	16.359340	1	54.1389	54.1389	0
362	704	597	10.013253	1	53.8447	53.8447	0
363	704	624	13.531857	1	44.2875	44.2875	0
364	704	625	24.254498	1	45.0432	45.0432	0
365	704	629	25.900628	1	45.2031	45.2031	0
366	704	664	11.042466	1	42.6425	42.6425	0
367	704	687	21.341519	1	47.7777	47.7777	0
368	705	268	15.248393	1	66.4388	66.4388	0
369	705	276	18.568544	1	69.6162	69.6162	0
370	705	625	14.342098	1	48.4274	48.4274	0
371	705	629	12.496928	1	48.4674	48.4674	0
372	727	266	10.612412	1	49.1970	49.1970	0
373	727	268	26.125013	1	47.9147	47.9147	0
374	727	270	13.108195	1	50.2456	50.2456	0
375	727	271	18.883962	1	54.2547	54.2547	0
376	727	363	15.839249	1	57.5352	57.5352	0
377	727	378	14.336454	1	51.3124	51.3124	0
378	727	380	18.183047	1	54.6639	54.6639	0
379	727	409	15.991415	1	50.1946	50.1946	0
380	727	556	12.722680	1	46.7722	46.7722	0
381	727	569	17.746304	1	47.5709	47.5709	0
382	727	571	10.775545	1	42.3099	42.3099	0
383	727	590	11.490806	1	41.1392	41.1392	0
384	727	624	10.470320	1	31.0709	31.0709	0
385	727	625	26.041762	1	31.0347	31.0347	0
386	727	629	21.725184	1	31.3548	31.3548	0
387	727	687	17.816412	1	32.0430	32.0430	0
388	728	268	15.714243	1	43.2547	43.2547	0
389	728	271	11.947464	1	49.4630	49.4630	0
390	728	380	12.562270	1	49.7878	49.7878	0
391	728	625	15.896929	1	25.4895	25.4895	0
392	728	629	15.844377	1	25.4088	25.4088	0
393	728	687	10.467368	1	27.8936	27.8936	0
394	736	239	10.422891	1	40.6513	40.6513	0
395	736	266	14.400008	1	44.5182	44.5182	0
396	736	268	25.614988	1	43.0036	43.0036	0
397	736	270	13.926471	1	45.3435	45.3435	0
398	736	271	20.630602	1	49.2193	49.2193	0
399	736	378	18.363851	1	47.1515	47.1515	0
400	736	380	20.269495	1	49.9282	49.9282	0
401	736	441	12.781155	1	42.8663	42.8663	0
402	736	556	13.232416	1	43.7949	43.7949	0
403	736	590	12.253624	1	36.6959	36.6959	0
404	736	624	12.454264	1	27.4538	27.4538	0
405	736	625	24.307536	1	26.8450	26.8450	0
406	736	629	22.188102	1	28.5274	28.5274	0

*4	PF00676	PF02779	236	114	939.870847
family 1, PF00676:
Dehydrogenase E1 component
family 2, PF02779:
Transketolase, pyridine binding domain
Refined structure of transketolase from Saccharomyces
index	pos1	pos2	score	npdbs	avgdist	mindist	nshort
0	190	106	15.465872	4	28.0582	17.1362	0
1	190	306	28.056689	4	18.5732	18.0284	0
2	190	373	15.354319	4	21.4528	6.5664	2
3	190	435	17.256199	4	35.5681	32.4308	0
4	785	8	29.116033	4	32.0677	28.2400	0
5	785	48	31.551630	4	22.9761	20.9397	0
6	785	265	15.425849	4	12.2719	11.6210	0
7	785	304	19.472586	4	22.1317	21.5574	0
8	785	306	42.488604	4	23.5781	22.7585	0
9	785	322	23.129500	4	24.4420	19.5805	0
10	785	324	22.909810	4	28.1264	22.3358	0
11	785	381	17.237683	4	23.8155	23.1067	0
12	793	306	26.516564	4	29.7581	28.8166	0
13	853	434	38.550088	4	34.3313	33.9661	0
14	893	106	26.237429	4	26.8735	9.2668	1
15	893	121	19.635258	4	26.9476	11.4306	0
16	893	220	20.171170	4	20.5195	9.9628	1
17	893	306	41.126637	4	28.7129	27.4451	0
18	893	329	21.908672	4	31.2087	15.1183	0
19	893	373	28.228898	4	23.6994	7.8413	1
20	893	376	22.657565	4	27.9480	19.2928	0
21	893	379	17.193187	4	28.1589	24.0937	0
22	893	381	15.401641	4	24.3775	21.5866	0
23	893	435	26.936570	4	36.5439	26.8199	0
24	893	488	11.381535	4	27.4668	21.2567	0
25	893	500	23.364760	4	28.3109	13.2432	0
26	894	8	19.218102	4	32.9791	17.1951	0
27	894	48	20.845025	4	28.2762	16.2839	0
28	894	106	17.947210	4	27.0289	6.2615	2
29	894	265	10.093121	4	21.5987	21.2171	0
30	894	306	35.683679	4	32.6120	32.0758	0
31	894	322	16.494112	4	27.3047	16.1376	0
32	894	373	19.359148	4	26.4296	12.9082	0
33	894	376	16.184576	4	31.2117	24.3188	0
34	894	435	18.834093	4	38.5599	26.5809	0
35	894	500	17.834682	4	30.3686	14.9937	0
36	1009	306	20.727463	4	35.2240	34.5468	0
37	1065	8	34.378717	4	33.1795	32.1567	0
38	1065	30	16.184539	4	23.8135	23.1402	0
39	1065	106	32.133994	4	28.9547	28.0175	0
40	1065	121	25.964562	4	28.1547	27.3410	0
41	1065	190	12.507330	4	18.5595	18.2587	0
42	1065	304	23.371005	4	28.8030	28.0128	0
43	1065	306	49.071983	4	27.4115	25.9059	0
44	1065	373	32.840037	4	33.6116	28.5518	0
45	1065	379	22.367413	4	39.9324	39.5764	0
46	1065	381	20.593298	4	32.4555	31.1083	0
47	1065	435	32.525552	4	37.4019	36.7839	0
48	1065	440	18.830668	4	30.7807	30.2800	0
49	1065	488	15.592108	4	30.1173	29.6339	0
50	1065	500	29.125406	4	35.4348	34.7733	0
51	1076	30	18.687737	4	23.8689	23.1689	0
52	1076	106	34.324988	4	26.2057	25.3415	0
53	1076	121	27.542157	4	26.2447	25.3071	0
54	1076	173	9.548469	4	18.2496	17.2699	0
55	1076	190	15.879368	4	19.9412	19.8413	0
56	1076	304	24.217831	4	32.9433	31.9055	0
57	1076	306	45.316971	4	30.7477	28.9030	0
58	1076	313	21.353478	4	25.9893	25.1983	0
59	1076	373	34.363480	4	35.4507	34.5432	0
60	1076	379	22.631631	4	41.8168	41.3768	0
61	1076	381	19.317158	4	34.1331	33.2532	0
62	1076	435	30.927782	4	37.6866	37.0354	0
63	1076	440	19.204097	4	31.6695	31.2648	0
64	1076	488	18.438628	4	31.2569	30.4443	0
65	1076	500	28.317902	4	34.2942	33.6120	0
66	1083	30	20.490082	4	25.1195	23.9842	0
67	1083	106	36.505151	4	25.5552	24.6855	0
68	1083	121	29.534595	4	25.2912	24.1626	0
69	1083	190	15.702026	4	15.4603	15.2710	0
70	1083	306	53.921519	4	28.3366	27.2007	0
71	1083	313	25.985912	4	23.6486	23.4276	0
72	1083	373	36.620925	4	29.3028	26.8193	0
73	1083	379	25.727993	4	35.9321	35.5183	0
74	1083	435	35.630080	4	36.4144	35.3503	0
75	1083	440	21.648383	4	29.5375	28.7602	0
76	1083	488	20.936402	4	27.5741	26.5998	0
77	1083	500	32.620686	4	31.5360	30.6596	0
78	1097	306	17.383281	4	32.0430	31.2483	0
79	1110	48	14.547693	4	31.1113	24.8775	0
80	1110	306	27.495045	4	25.0695	24.5492	0
81	1113	106	36.601147	4	32.4051	13.7635	0
82	1113	108	17.210457	4	28.2970	8.1341	2
83	1113	220	32.909799	4	26.2681	15.0467	0
84	1113	224	38.609711	4	27.6167	16.1908	0
85	1113	238	50.960667	4	25.3774	18.3095	0
86	1113	242	20.002897	4	21.1525	18.8320	0
87	1113	265	26.614700	4	20.4871	20.2088	0
88	1113	324	32.319106	4	30.0500	17.1021	0
89	1113	329	36.080674	4	31.3146	9.2281	1
90	1113	376	33.238215	4	30.5757	20.6219	0
91	1113	379	30.840998	4	30.9265	27.4139	0
92	1155	30	23.794937	4	35.1783	21.6738	0
93	1155	106	36.568914	4	28.2464	4.5675	2
94	1155	121	31.867348	4	28.9687	6.9584	1
95	1155	173	9.648435	4	25.3767	12.6104	0
96	1155	175	11.975595	4	23.6144	12.1286	0
97	1155	190	18.631407	4	28.3885	23.1152	0
98	1155	218	59.290413	4	28.2224	17.2880	0
99	1155	242	22.024640	4	23.1455	22.6788	0
100	1155	265	26.182258	4	23.7996	23.0122	0
101	1155	267	37.952042	4	30.7227	30.0729	0
102	1155	306	53.994512	4	32.5982	31.8429	0
103	1155	329	34.435740	4	33.9871	12.9226	0
104	1155	373	37.509781	4	28.9204	11.9194	0
105	1155	379	30.256141	4	33.9603	28.6617	0
106	1155	435	37.693093	4	38.9843	22.5517	0
107	1155	488	21.583006	4	32.4564	23.9044	0
108	1155	500	34.659568	4	31.9394	13.3460	0
109	1162	106	29.553298	4	34.8209	17.0650	0
110	1162	121	24.391008	4	36.2273	21.2524	0
111	1162	265	23.837769	4	29.1396	25.8918	0
112	1162	304	24.901762	4	34.5638	31.6961	0
113	1162	379	25.106386	4	42.3235	40.0945	0

*5	PF00391	PF01326	181	83	917.999580
family 1, PF00391:
PEP-utilising enzyme, mobile domain
Swiveling-domain mechanism for enzymatic phosphotransfer
family 2, PF01326:
Pyruvate phosphate dikinase, PEP/pyruvate binding domain
Swiveling-domain mechanism for enzymatic phosphotransfer
index	pos1	pos2	score	npdbs	avgdist	mindist	nshort
0	53	322	15.778357	1	20.2038	20.2038	0
1	53	493	22.757340	1	33.0228	33.0228	0
2	53	532	13.306323	1	25.9407	25.9407	0
3	53	537	17.502302	1	27.5336	27.5336	0
4	53	668	9.425969	1	31.7415	31.7415	0
5	53	728	14.076283	1	21.2406	21.2406	0
6	55	466	27.056965	1	32.7515	32.7515	0
7	55	485	36.033882	1	33.5579	33.5579	0
8	55	492	36.917437	1	24.7806	24.7806	0
9	55	543	54.556113	1	16.5937	16.5937	0
10	55	727	32.959159	1	21.9087	21.9087	0
11	55	728	23.942137	1	19.4729	19.4729	0
12	58	526	13.971001	1	25.7268	25.7268	0
13	61	24	49.932371	1	34.1254	34.1254	0
14	61	28	34.451627	1	32.1605	32.1605	0
15	61	32	42.652466	1	35.6074	35.6074	0
16	61	228	61.929498	1	28.2787	28.2787	0
17	61	229	64.404909	1	27.3528	27.3528	0
18	61	248	45.186111	1	23.0542	23.0542	0
19	61	320	68.139435	1	27.7986	27.7986	0
20	61	322	54.977587	1	19.2143	19.2143	0
21	61	323	63.918729	1	25.8866	25.8866	0
22	61	332	37.652652	1	28.5952	28.5952	0
23	61	380	67.443188	1	16.8433	16.8433	0
24	61	447	58.745701	1	32.5904	32.5904	0
25	61	466	53.835755	1	36.1052	36.1052	0
26	61	476	60.969758	1	34.2035	34.2035	0
27	61	480	60.733806	1	31.9331	31.9331	0
28	61	483	51.280341	1	30.3561	30.3561	0
29	61	484	74.000550	1	30.2209	30.2209	0
30	61	485	66.673161	1	32.8388	32.8388	0
31	61	492	69.422702	1	21.6905	21.6905	0
32	61	493	58.547877	1	26.6310	26.6310	0
33	61	497	74.038145	1	28.7555	28.7555	0
34	61	520	61.109042	1	34.3731	34.3731	0
35	61	524	51.765884	1	30.7229	30.7229	0
36	61	526	62.425649	1	29.2667	29.2667	0
37	61	530	67.269599	1	28.2092	28.2092	0
38	61	531	51.487372	1	27.6112	27.6112	0
39	61	532	52.314630	1	26.0281	26.0281	0
40	61	534	58.570466	1	31.1822	31.1822	0
41	61	537	58.931337	1	29.6166	29.6166	0
42	61	539	72.433543	1	23.1887	23.1887	0
43	61	540	76.862671	1	23.1860	23.1860	0
44	61	543	86.750741	1	19.6374	19.6374	0
45	61	580	49.259152	1	18.4200	18.4200	0
46	61	655	64.269308	1	36.5999	36.5999	0
47	61	668	49.338830	1	31.2134	31.2134	0
48	61	704	66.373932	1	25.7745	25.7745	0
49	61	705	49.387544	1	26.5513	26.5513	0
50	61	727	67.312207	1	21.5720	21.5720	0
51	61	728	53.669832	1	18.6843	18.6843	0
52	61	736	68.659600	1	18.7510	18.7510	0
53	73	543	21.404047	1	19.3241	19.3241	0
54	86	484	11.329612	1	29.6496	29.6496	0
55	86	497	13.821579	1	31.6661	31.6661	0
56	86	543	21.368793	1	7.4656	7.4656	1
57	86	584	16.341509	1	17.6679	17.6679	0
58	107	543	16.630407	1	6.5749	6.5749	1
59	112	228	17.838124	1	27.7956	27.7956	0
60	112	229	17.978954	1	27.8415	27.8415	0
61	112	320	19.853444	1	33.5412	33.5412	0
62	112	323	13.328926	1	31.7600	31.7600	0
63	112	380	18.885132	1	30.0202	30.0202	0
64	112	447	10.233884	1	41.0562	41.0562	0
65	112	466	9.893921	1	41.2771	41.2771	0
66	112	480	13.378640	1	33.5871	33.5871	0
67	112	492	18.590681	1	26.0831	26.0831	0
68	112	493	15.370751	1	27.7819	27.7819	0
69	112	526	16.410006	1	25.7690	25.7690	0
70	112	530	17.866934	1	28.6626	28.6626	0
71	112	534	9.125536	1	32.1541	32.1541	0
72	112	537	11.039958	1	29.0197	29.0197	0
73	112	543	34.985111	1	10.8785	10.8785	0
74	112	682	20.495822	1	10.8565	10.8565	0
75	112	704	17.517726	1	20.4404	20.4404	0
76	117	229	13.702279	1	32.3941	32.3941	0
77	117	320	15.097519	1	33.4357	33.4357	0
78	117	380	13.137015	1	27.6385	27.6385	0
79	117	492	14.011205	1	31.5347	31.5347	0
80	117	526	13.029160	1	30.3353	30.3353	0
81	117	543	25.744373	1	13.0041	13.0041	0
82	117	704	13.941618	1	21.6305	21.6305	0

*6	PF00623	PF04997	383	121	609.871767
family 1, PF00623:
RNA polymerase Rpb1, domain 2
Structural modules of the large subunits of RNA polymerase.
family 2, PF04997:
RNA polymerase Rpb1, domain 1
Structural modules of the large subunits of RNA polymerase.
index	pos1	pos2	score	npdbs	avgdist	mindist	nshort
0	5	227	27.515830	2	35.4594	33.0487	0
1	5	1557	13.438119	2	40.8028	40.4694	0
2	9	227	32.277178	2	43.1449	39.7871	0
3	13	227	43.093979	2	53.2664	49.4235	0
4	13	1552	10.004694	2	57.1414	52.6959	0
5	14	208	11.304499	2	51.7364	50.6598	0
6	14	227	38.661747	2	54.9718	50.8607	0
7	14	1545	10.668411	2	56.4889	54.0020	0
8	14	1557	16.631365	2	63.1265	59.8575	0
9	14	2058	11.059289	2	32.8566	32.1865	0
10	28	208	15.813962	2	42.3816	42.2238	0
11	28	227	53.946634	2	47.6254	44.5593	0
12	28	1532	19.639977	2	43.1798	41.1238	0
13	28	1543	18.742849	2	48.5124	45.8502	0
14	28	1545	25.512078	2	49.1587	48.2408	0
15	28	1552	20.027635	2	50.2054	47.4299	0
16	30	227	33.334060	2	46.8981	43.2219	0
17	41	82	17.463830	2	36.4668	36.0525	0
18	41	208	26.799117	2	30.8866	29.0196	0
19	41	209	20.665107	2	28.2265	25.4695	0
20	41	214	21.663987	2	37.0616	35.9556	0
21	41	227	58.770930	2	42.7040	41.5391	0
22	41	238	11.130568	2	52.0101	48.5635	0
23	41	258	36.177526	2	64.2942	63.7924	0
24	41	1500	14.236448	2	30.8441	30.0488	0
25	41	1532	24.527391	2	33.1976	32.4176	0
26	41	1543	20.637064	2	38.1395	38.0235	0
27	41	1545	30.841284	2	41.1819	39.4019	0
28	41	1552	25.381892	2	40.8304	40.8254	0
29	41	1557	36.017018	2	46.9548	45.6904	0
30	41	1949	23.727591	2	45.2315	43.7555	0
31	44	208	34.707558	2	29.0414	27.6545	0
32	44	227	79.675166	2	43.1263	39.6842	0
33	44	1532	39.684348	2	34.3206	33.7516	0
34	44	1543	36.023229	2	38.7425	37.7901	0
35	44	1545	53.079793	2	42.6073	42.5947	0
36	44	1552	42.494786	2	40.8299	39.3667	0
37	44	1557	53.355166	2	48.0891	47.8220	0
38	44	1949	38.127042	2	46.2036	45.7508	0
39	362	208	19.559197	2	31.1781	24.7773	0
40	362	209	21.304747	2	28.8479	26.9403	0
41	362	214	22.113975	2	37.8964	32.4324	0
42	362	227	57.642842	2	44.3788	41.7875	0
43	362	1500	15.381007	2	31.6025	27.9019	0
44	362	1532	20.367484	2	34.0662	28.9571	0
45	362	1543	15.573701	2	38.7966	34.2260	0
46	362	1545	28.758248	2	42.4728	36.5757	0
47	362	1552	20.089739	2	41.6578	37.1893	0
48	362	1557	35.711761	2	47.9585	42.4328	0
49	362	1949	22.760834	2	46.6710	41.1711	0
50	369	208	15.594221	2	34.9089	34.3757	0
51	369	1532	10.042011	2	39.3871	37.9832	0
52	369	1552	10.837002	2	45.7418	42.9429	0
53	373	227	36.860894	2	40.6225	36.6347	0
54	373	1545	10.900950	2	43.3903	41.2592	0
55	373	1557	15.388351	2	50.1258	47.3867	0
56	373	2058	10.960687	2	19.4780	19.0855	0
57	376	82	11.101646	2	42.8346	40.3438	0
58	376	208	15.305693	2	38.0186	36.9455	0
59	376	227	45.114654	2	34.7596	31.8332	0
60	376	1545	15.716600	2	37.6099	35.8580	0
61	376	1552	11.968106	2	40.6659	37.0720	0
62	376	1557	20.750995	2	44.5694	42.0234	0
63	376	2058	14.646688	2	13.8636	13.8221	0
64	378	227	32.264650	2	34.2807	30.1874	0
65	383	227	32.662389	2	38.8206	35.1329	0
66	385	208	18.012509	2	39.5323	39.3731	0
67	385	209	13.362830	2	35.7397	31.4484	0
68	385	214	14.604544	2	41.5670	40.2290	0
69	385	227	53.010885	2	41.2292	37.4395	0
70	385	1532	16.321549	2	40.3040	37.6147	0
71	385	1543	11.423919	2	45.4741	42.3515	0
72	385	1545	23.508380	2	45.3206	43.3815	0
73	385	1552	16.928763	2	46.1263	42.5188	0
74	385	1557	28.283976	2	52.1037	49.6508	0
75	385	1949	15.268955	2	46.9332	44.9986	0
76	387	82	14.530800	2	46.2458	44.8843	0
77	387	208	21.475719	2	40.3771	39.7114	0
78	387	209	14.873475	2	37.1490	33.4787	0
79	387	214	17.475051	2	43.9405	43.1852	0
80	387	227	56.727866	2	45.2646	41.6612	0
81	387	1500	14.112879	2	39.5457	36.4627	0
82	387	1532	18.501547	2	42.3098	40.3258	0
83	387	1543	16.677570	2	47.5062	45.1032	0
84	387	1545	28.300506	2	48.1359	46.6925	0
85	387	1552	20.818802	2	48.7148	45.9321	0
86	387	1557	31.677690	2	54.7518	52.8346	0
87	387	1949	20.003426	2	50.2470	48.7587	0
88	387	1955	10.729335	2	47.2213	45.4828	0
89	387	2058	27.121402	2	24.4664	24.4043	0
90	389	1532	10.708911	2	41.5463	40.1181	0
91	389	1552	17.264614	2	48.5969	46.3614	0
92	391	227	34.809811	2	51.4865	48.6120	0
93	400	227	33.197957	2	49.9611	46.7635	0
94	406	227	42.145117	2	44.5025	41.8093	0
95	406	1545	14.184862	2	44.6038	43.6816	0
96	409	208	11.840287	2	49.1243	47.9635	0
97	409	227	39.943120	2	51.5083	47.2143	0
98	409	1545	10.185942	2	54.1939	51.5447	0
99	409	1557	14.974358	2	60.9458	57.5853	0
100	410	227	52.819184	2	52.3829	48.2249	0
101	410	1532	10.989678	2	51.6563	47.8807	0
102	410	1552	16.839446	2	58.1517	53.6810	0
103	410	1949	15.309447	2	57.7239	55.0180	0
104	455	1949	16.905319	2	56.7901	54.0180	0
105	462	2058	13.688643	2	24.5211	23.4478	0
106	471	227	30.910265	2	41.4966	37.6839	0
107	471	1557	11.055061	2	48.3086	45.0550	0
108	473	208	12.876770	2	36.4122	34.2349	0
109	473	227	37.288495	2	37.3881	34.6156	0
110	473	1545	13.935419	2	38.8884	37.2542	0
111	473	1552	10.999787	2	41.1816	37.2382	0
112	473	1557	18.685180	2	45.6808	43.1675	0
113	478	208	15.087518	2	25.8072	25.4988	0
114	478	209	10.053033	2	23.3242	19.6049	0
115	478	214	10.705934	2	31.1362	30.5379	0
116	478	227	39.857916	2	36.6989	33.8658	0
117	478	1532	12.090723	2	29.8553	29.1655	0
118	478	1545	19.865067	2	37.3002	37.1023	0
119	478	1552	13.896384	2	36.0043	34.0924	0
120	478	1557	27.008822	2	43.2321	42.9297	0

*7	PF01228	PF02901	67	98	486.919826
family 1, PF01228:
Glycine radical
family 2, PF02901:
Pyruvate formate lyase
Structure and mechanism of the glycyl radical enzyme
index	pos1	pos2	score	npdbs	avgdist	mindist	nshort
0	0	338	9.465080	2	37.6740	36.6019	0
1	0	432	13.981840	2	38.8939	38.8256	0
2	0	652	10.627594	2	18.6600	18.6455	0
3	0	845	9.334259	2	35.8725	31.2947	0
4	0	973	10.453179	2	19.3686	19.3015	0
5	0	1029	9.807042	2	18.8172	18.7458	0
6	2	2	10.869645	2	38.2673	33.6353	0
7	2	973	9.384144	2	23.0766	22.6470	0
8	4	2	9.951359	2	39.7282	37.3123	0
9	7	124	9.932961	2	30.0860	28.4910	0
10	7	170	9.980192	2	32.6238	29.7265	0
11	7	260	12.058255	2	37.9853	36.0906	0
12	7	529	15.422445	2	27.0372	26.9863	0
13	7	552	10.522486	2	33.8127	33.5318	0
14	7	616	17.685253	2	25.7699	24.7476	0
15	7	646	12.198368	2	32.9016	31.9621	0
16	7	691	11.891735	2	23.7711	22.1810	0
17	7	718	16.083421	1	13.7424	13.7424	0
18	7	819	9.828148	2	31.5848	30.4151	0
19	7	1089	11.121746	2	12.6622	11.4207	0
20	8	55	10.482044	2	33.0792	27.5433	0
21	8	616	13.075423	2	27.8755	26.4444	0
22	8	718	12.368994	1	16.8296	16.8296	0
23	10	55	10.169021	2	39.5204	33.7916	0
24	10	260	10.831061	2	41.6603	39.3584	0
25	10	529	12.270810	2	30.0318	29.7359	0
26	10	616	13.950863	2	28.5805	26.6811	0
27	10	617	9.498259	2	30.4055	27.6337	0
28	10	646	9.205177	2	35.8687	35.2216	0
29	10	691	9.101734	2	27.5829	26.6126	0
30	10	718	11.427392	1	14.4480	14.4480	0
31	26	616	12.621523	2	19.8566	17.4175	0
32	26	718	10.222566	1	26.9759	26.9759	0
33	51	432	13.298662	2	27.4039	26.9418	0
34	52	2	10.548732	2	34.2659	31.0178	0
35	57	124	12.636533	2	27.9593	25.4398	0
36	57	167	9.236224	2	42.0149	40.3616	0
37	57	170	10.778996	2	33.1588	31.0811	0
38	57	176	9.883403	2	34.4399	33.3244	0
39	57	178	11.767715	2	39.4934	38.9388	0
40	57	260	13.054990	2	29.8044	27.4040	0
41	57	409	9.269039	2	29.9134	29.6088	0
42	57	529	16.048615	2	17.5768	17.2943	0
43	57	552	11.313363	2	21.4391	20.9918	0
44	57	615	10.597416	2	17.1716	13.0968	0
45	57	616	19.318197	2	19.4504	16.1064	0
46	57	646	13.200112	2	25.1663	24.8760	0
47	57	648	10.983804	2	18.4487	18.0450	0
48	57	691	11.894347	2	22.2259	19.8049	0
49	57	706	11.537828	2	28.5940	28.2786	0
50	57	718	15.409718	1	26.8507	26.8507	0
51	57	790	9.321060	2	27.2998	26.1759	0
52	57	819	9.511291	2	30.9120	29.7988	0
53	57	853	10.192194	2	33.3028	29.2165	0
54	57	885	9.402786	2	14.1364	13.7181	0
55	57	1089	12.146138	2	18.3486	18.2189	0
56	65	2	10.415415	2	36.7851	26.2232	0
57	65	973	10.546093	2	36.3927	33.8715	0
58	89	6	11.056252	2	30.6533	29.9615	0
59	89	11	16.336103	2	33.1779	31.1636	0
60	89	28	14.180881	2	34.0679	25.3790	0
61	89	35	10.048310	2	33.9364	16.1554	0
62	89	83	11.549086	2	40.2723	39.3735	0
63	89	97	11.822453	2	39.8559	37.7146	0
64	89	175	9.368094	2	46.2282	46.0477	0
65	89	177	14.177213	2	44.1583	43.1382	0
66	89	249	11.582584	2	27.7447	26.7522	0
67	89	263	11.427529	2	30.1086	28.2772	0
68	89	269	13.402139	2	41.5673	40.9654	0
69	89	325	10.511031	2	42.9621	40.3864	0
70	89	338	15.875507	2	39.8532	38.8877	0
71	89	341	12.542852	2	43.9614	41.5295	0
72	89	437	9.550490	2	28.7087	27.8117	0
73	89	523	15.040646	2	29.5331	29.3751	0
74	89	542	9.179321	2	13.6260	12.6979	0
75	89	574	14.395347	2	8.8220	8.1446	2
76	89	575	12.408557	2	3.6017	2.9974	2
77	89	608	9.789239	2	12.8323	8.8831	1
78	89	612	13.263890	2	10.4772	8.3335	1
79	89	619	13.387904	2	17.6977	12.8843	0
80	89	765	12.377826	2	39.3624	38.1405	0
81	89	788	9.654044	2	37.0760	36.6310	0
82	89	818	10.457180	2	42.3266	42.0498	0
83	89	850	13.208416	2	36.2860	34.4469	0
84	89	897	14.705147	2	28.2699	27.4767	0
85	89	898	9.901098	2	33.4593	33.3687	0
86	89	905	10.310563	2	41.1431	37.5304	0
87	89	973	16.780117	2	36.4013	33.8978	0
88	90	11	10.374966	2	36.5646	35.3198	0
89	90	338	13.026585	2	42.1679	40.0566	0
90	90	973	10.931112	2	33.1576	30.6276	0
91	127	2	12.055068	2	31.0051	26.8303	0
92	133	55	9.260088	2	33.1193	22.9821	0
93	133	616	11.497531	2	32.4476	28.9185	0
94	133	718	10.362938	1	25.5441	25.5441	0
95	138	432	11.573362	2	39.1297	37.9154	0
96	150	616	12.763155	2	24.3657	21.8085	0
97	150	718	9.490404	1	32.0438	32.0438	0

*8	PF00208	PF02812	252	19	475.000107
family 1, PF00208:
Glutamate/Leucine/Phenylalanine/Valine dehydrogenase
A role for quaternary structure in the substrate
family 2, PF02812:
Glu/Leu/Phe/Val dehydrogenase, dimerisation domain
A role for quaternary structure in the substrate
index	pos1	pos2	score	npdbs	avgdist	mindist	nshort
0	141	65	46.771144	8	19.7776	15.5818	0
1	141	70	37.864994	8	19.5757	17.8855	0
2	141	155	31.340102	8	18.1969	15.3604	0
3	141	169	22.523884	8	32.7995	29.8438	0
4	373	155	37.930720	8	22.4998	20.1935	0
5	380	65	39.185446	8	9.9246	7.3697	5
6	380	155	20.302191	8	14.6221	12.2800	0
7	432	65	78.686466	8	10.0621	3.2685	2
8	432	131	45.240670	8	28.3122	21.2298	0
9	432	155	56.040380	8	14.8913	12.4984	0
10	432	169	43.424739	8	30.3664	26.6263	0
11	433	43	11.792760	8	18.4124	16.0287	0
12	433	151	26.907683	8	23.0858	18.1080	0
13	466	70	19.342675	8	9.1829	8.2948	7
14	468	129	19.603270	8	29.7645	29.1112	0
15	478	171	16.631848	8	14.8697	14.4938	0
16	482	155	29.594619	8	12.0372	11.5281	0
17	484	155	77.919999	8	11.0414	10.6103	0
18	484	169	64.836297	8	14.2571	13.2219	0

*9	PF00623	PF05000	433	45	464.793199
family 1, PF00623:
RNA polymerase Rpb1, domain 2
Structural modules of the large subunits of RNA polymerase.
family 2, PF05000:
RNA polymerase Rpb1, domain 4
Structural modules of the large subunits of RNA polymerase.
index	pos1	pos2	score	npdbs	avgdist	mindist	nshort
0	14	19	38.586164	2	49.5770	43.2250	0
1	14	109	11.151752	2	35.3690	35.1646	0
2	14	155	17.100018	2	45.7920	42.6724	0
3	41	108	24.545898	2	53.4735	52.0146	0
4	41	109	29.058810	2	50.3528	48.5760	0
5	362	108	20.615883	2	58.3145	55.2555	0
6	362	155	31.898779	2	63.7204	56.6157	0
7	373	109	14.228976	2	36.8361	36.7481	0
8	376	108	14.663455	2	31.6834	31.4904	0
9	376	109	16.702253	2	28.8716	28.2796	0
10	376	155	21.806504	2	36.6832	31.1212	0
11	382	106	16.708042	2	33.0349	32.4581	0
12	385	19	61.583832	2	45.8094	41.4117	0
13	385	106	28.320004	2	34.5371	32.8219	0
14	385	108	17.213413	2	37.5569	37.3096	0
15	385	155	28.702931	2	44.6207	38.7489	0
16	387	19	53.510063	2	49.6882	44.8512	0
17	387	106	30.728806	2	37.1756	35.3947	0
18	387	108	18.435809	2	40.6146	40.3294	0
19	387	155	34.251737	2	47.6072	42.3469	0
20	400	109	9.247587	2	36.4314	36.3729	0
21	409	19	43.026094	2	46.3634	40.5561	0
22	409	106	13.071423	2	32.3163	30.8989	0
23	409	155	13.405755	2	43.9804	39.5368	0
24	410	108	14.968832	2	33.4396	33.0770	0
25	455	106	20.802374	2	30.4872	29.0420	0
26	457	92	13.471385	2	11.4599	11.1159	0
27	471	19	32.528471	2	45.8587	40.7950	0
28	471	155	9.942846	2	39.4002	35.2388	0
29	473	19	52.784436	2	49.4707	45.5925	0
30	473	98	16.575426	2	28.8879	27.7421	0
31	473	105	47.258402	2	40.2187	40.0088	0
32	473	106	23.941657	2	36.1885	34.0097	0
33	473	108	15.951029	2	39.4326	39.2177	0
34	473	109	18.094888	2	36.3778	35.7826	0
35	473	155	25.054032	2	44.3762	39.4202	0
36	473	165	21.957730	2	46.7579	41.1168	0
37	473	176	19.681215	2	39.9196	38.5612	0
38	478	19	53.732419	2	62.4370	59.2726	0
39	478	98	16.529858	2	43.0032	41.7186	0
40	478	106	23.523585	2	51.5072	49.4450	0
41	478	108	15.020362	2	53.9859	53.5869	0
42	478	109	20.553231	2	51.4927	50.7440	0
43	478	155	26.379442	2	59.1265	53.0688	0
44	478	165	24.284458	2	61.9399	56.1125	0

*10	PF04997	PF05000	369	65	452.951941
family 1, PF04997:
RNA polymerase Rpb1, domain 1
Structural modules of the large subunits of RNA polymerase.
family 2, PF05000:
RNA polymerase Rpb1, domain 4
Structural modules of the large subunits of RNA polymerase.
index	pos1	pos2	score	npdbs	avgdist	mindist	nshort
0	208	19	30.711830	2	78.1592	74.5644	0
1	208	106	16.230009	2	70.2984	64.1070	0
2	208	108	12.178360	2	71.2055	66.8166	0
3	208	109	14.751322	2	68.7384	63.8142	0
4	208	155	15.603984	2	73.2115	61.7701	0
5	209	19	30.630446	2	73.3210	66.6444	0
6	209	106	10.760244	2	65.9069	55.9435	0
7	209	109	12.344151	2	64.5472	55.9251	0
8	214	19	35.348750	2	74.5964	71.9396	0
9	214	106	12.603713	2	68.9890	63.0507	0
10	214	109	15.527962	2	66.9778	62.3279	0
11	214	155	11.794177	2	70.0913	58.4717	0
12	227	19	83.607770	2	63.4094	61.1757	0
13	227	92	29.200713	2	58.8337	53.4092	0
14	227	93	26.240790	2	54.6823	49.5442	0
15	227	104	33.612991	2	68.1913	63.7745	0
16	227	105	82.688050	2	65.4493	60.2778	0
17	227	106	55.696613	2	60.5834	53.9858	0
18	227	108	43.207143	2	59.1987	53.9590	0
19	227	109	50.529609	2	57.4143	51.8721	0
20	227	155	53.800416	2	58.9971	47.0724	0
21	227	165	55.752682	2	62.2450	53.2829	0
22	238	19	26.426711	2	61.1280	58.8877	0
23	258	108	29.821290	2	71.8805	64.9746	0
24	258	155	39.228134	2	70.7963	56.6015	0
25	1500	19	37.445651	2	71.9556	66.5011	0
26	1500	155	15.181512	2	66.0367	53.0156	0
27	1532	19	47.768765	2	72.7778	65.7486	0
28	1532	98	11.118869	2	60.7482	53.5154	0
29	1532	105	39.395319	2	69.6999	63.0627	0
30	1532	106	18.831342	2	64.2308	55.3875	0
31	1532	108	11.565702	2	64.9031	57.5652	0
32	1532	109	18.148504	2	62.2940	54.8085	0
33	1532	155	22.928118	2	65.1826	51.4387	0
34	1532	165	18.180239	2	68.3975	55.6018	0
35	1532	171	14.049276	2	69.2518	59.7639	0
36	1532	176	15.448600	2	68.8216	63.3963	0
37	1543	19	38.441386	2	75.7993	68.7539	0
38	1543	105	33.856630	2	73.8920	66.5797	0
39	1543	106	13.387741	2	68.3980	58.9571	0
40	1543	155	18.431032	2	68.5356	54.0122	0
41	1543	165	13.212941	2	71.8020	58.6147	0
42	1545	19	51.450528	2	71.4892	65.7275	0
43	1545	106	23.386893	2	64.6803	56.7998	0
44	1545	108	14.239279	2	64.4908	57.8081	0
45	1545	155	29.617798	2	63.6747	50.6564	0
46	1552	19	48.245197	2	76.3024	70.2702	0
47	1552	98	17.337804	2	66.7347	58.8248	0
48	1552	105	45.035633	2	75.4350	68.1425	0
49	1552	106	23.353479	2	70.1371	60.8033	0
50	1552	108	17.116285	2	70.1056	62.3119	0
51	1552	109	20.228837	2	67.7581	59.6426	0
52	1552	155	28.827032	2	70.1163	55.8124	0
53	1552	165	25.030006	2	73.4171	60.7839	0
54	1552	171	17.405164	2	74.8103	65.2104	0
55	1552	176	21.010619	2	74.9198	69.3978	0
56	1557	19	55.845561	2	77.0677	70.0368	0
57	1557	106	25.840084	2	71.1362	62.0007	0
58	1557	108	16.964058	2	70.6301	62.4790	0
59	1557	155	31.091673	2	69.1366	54.2658	0
60	1558	19	17.067565	2	76.9721	73.0509	0
61	1949	19	45.661254	2	69.8878	65.6210	0
62	1949	106	15.269716	2	65.2607	57.9661	0
63	1949	109	13.870458	2	62.2349	55.8416	0
64	1949	155	19.296219	2	63.2756	50.3830	0

*11	PF00009	PF03764	445	32	430.347286
family 1, PF00009:
Elongation factor Tu GTP binding domain
Visualization of elongation factor Tu on the Escherichia
family 2, PF03764:
Elongation factor G, domain IV
index	pos1	pos2	score	npdbs	avgdist	mindist	nshort
0	66	147	15.162353	1	100.4587	100.4587	0
1	66	213	24.073366	1	102.3200	102.3200	0
2	93	154	11.913902	1	94.0919	94.0919	0
3	165	154	29.721653	1	72.0782	72.0782	0
4	361	154	26.495124	1	60.1405	60.1405	0
5	361	213	22.589363	1	69.0621	69.0621	0
6	365	147	29.632421	1	69.3882	69.3882	0
7	365	211	23.818091	1	75.3383	75.3383	0
8	365	213	32.810907	1	73.4147	73.4147	0
9	365	220	18.648520	1	66.8604	66.8604	0
10	451	154	19.649740	1	62.2380	62.2380	0
11	482	147	25.360609	1	72.9837	72.9837	0
12	482	154	41.289905	1	68.0996	68.0996	0
13	482	211	26.713336	1	78.8619	78.8619	0
14	482	213	39.356350	1	76.6122	76.6122	0
15	482	220	22.917794	1	69.9368	69.9368	0
16	493	147	56.688082	1	72.3827	72.3827	0
17	493	154	68.429878	1	67.1065	67.1065	0
18	493	211	54.164459	1	79.2037	79.2037	0
19	493	213	67.370221	1	77.1879	77.1879	0
20	493	220	49.261833	1	70.6706	70.6706	0
21	510	147	30.055596	1	80.3460	80.3460	0
22	510	154	43.108614	1	75.7216	75.7216	0
23	510	211	30.247296	1	86.8181	86.8181	0
24	510	213	41.209782	1	84.4549	84.4549	0
25	510	220	24.329714	1	77.7785	77.7785	0
26	533	154	30.400464	1	84.0197	84.0197	0
27	883	147	32.875405	1	92.9572	92.9572	0
28	883	154	50.331915	1	87.7446	87.7446	0
29	883	211	33.618525	1	94.4197	94.4197	0
30	883	213	45.382784	1	92.6694	92.6694	0
31	965	213	14.603888	1	91.2475	91.2475	0

*12	PF00623	PF04998	400	56	412.740347
family 1, PF00623:
RNA polymerase Rpb1, domain 2
Structural modules of the large subunits of RNA polymerase.
family 2, PF04998:
RNA polymerase Rpb1, domain 5
Structural modules of the large subunits of RNA polymerase.
index	pos1	pos2	score	npdbs	avgdist	mindist	nshort
0	14	56	14.084629	2	42.2784	40.2445	0
1	28	15	22.978586	2	35.6567	35.5304	0
2	41	9	29.043741	2	48.8385	47.8252	0
3	41	13	10.520930	2	43.8143	42.2397	0
4	41	15	23.594391	2	43.8754	42.1786	0
5	41	37	28.318120	2	28.8589	28.6441	0
6	41	56	33.216294	2	38.7914	36.5621	0
7	41	58	27.099507	2	40.4843	34.9683	0
8	44	9	41.799630	2	54.8500	52.2476	0
9	44	13	24.501170	2	49.8853	46.3341	0
10	44	15	35.696654	2	49.5313	45.8299	0
11	44	37	42.107708	2	32.6581	30.6087	0
12	44	58	43.988739	2	41.5207	37.4037	0
13	362	9	22.926844	2	53.2224	50.2443	0
14	362	15	18.433357	2	48.8131	46.0797	0
15	362	37	23.059316	2	34.5547	34.0534	0
16	369	9	13.948499	2	47.4867	46.2210	0
17	369	37	13.540720	2	27.3443	26.0525	0
18	369	58	15.289756	2	37.9005	32.8562	0
19	373	56	9.934233	2	31.3136	28.0446	0
20	376	9	14.136418	2	27.3620	27.0093	0
21	376	37	13.829905	2	11.0634	10.3519	0
22	376	56	18.992860	2	33.3190	30.2729	0
23	376	58	12.988014	2	32.7905	27.0511	0
24	385	9	21.238461	2	35.0104	34.6783	0
25	385	15	15.062069	2	30.4361	29.6022	0
26	385	37	19.088690	2	15.1365	14.2357	0
27	385	56	25.199927	2	28.1019	24.9990	0
28	385	58	17.935981	2	29.5490	24.3946	0
29	387	9	21.871955	2	37.1927	36.9828	0
30	387	15	16.804920	2	33.3176	32.7300	0
31	387	37	24.810957	2	19.5749	18.6849	0
32	387	43	11.955339	2	28.0496	27.3554	0
33	387	56	28.018151	2	32.1241	29.3284	0
34	387	58	20.416057	2	33.9400	29.0498	0
35	389	15	17.054205	2	41.1621	40.4103	0
36	409	56	10.806152	2	37.0217	34.9956	0
37	410	9	18.701398	2	29.6131	28.2676	0
38	410	15	15.590487	2	28.9002	28.7231	0
39	410	37	20.861313	2	21.8957	21.0332	0
40	410	56	25.095202	2	36.9283	34.9280	0
41	410	58	16.880331	2	38.1355	34.7604	0
42	455	9	17.316543	2	31.4402	31.1448	0
43	455	15	13.298396	2	29.2138	28.5540	0
44	455	37	17.687991	2	20.0733	19.2387	0
45	462	37	11.280340	2	12.0881	10.9413	0
46	473	9	15.319620	2	34.7797	34.6928	0
47	473	37	15.019527	2	17.1160	15.3234	0
48	473	42	10.274290	2	21.5970	20.4215	0
49	473	56	18.962924	2	35.3442	31.6763	0
50	473	58	14.926895	2	35.7268	29.2237	0
51	478	9	19.995257	2	50.2327	50.0466	0
52	478	15	13.719539	2	43.8667	42.8629	0
53	478	37	18.816935	2	25.4493	25.2518	0
54	478	56	22.024905	2	32.8039	30.1711	0
55	478	58	18.413165	2	34.4883	28.7291	0

*13	PF05681	PF05683	106	39	373.346830
family 1, PF05681:
Fumarate hydratase (Fumerase)
Oxygen- and growth rate-dependent regulation of Escherichia
family 2, PF05683:
Fumarase C-terminus
Oxygen- and growth rate-dependent regulation of Escherichia
index	pos1	pos2	score	npdbs	avgdist	mindist	nshort
0	19	106	19.976889	0	-	-	0
1	19	139	11.503121	0	-	-	0
2	112	227	9.415587	0	-	-	0
3	121	117	15.765424	0	-	-	0
4	121	121	23.438186	0	-	-	0
5	121	178	19.341270	0	-	-	0
6	121	235	13.572821	0	-	-	0
7	132	81	10.477223	0	-	-	0
8	132	106	24.377706	0	-	-	0
9	132	117	15.156189	0	-	-	0
10	201	106	24.093992	0	-	-	0
11	253	106	15.199085	0	-	-	0
12	285	117	13.366279	0	-	-	0
13	294	125	9.652821	0	-	-	0
14	298	121	11.872648	0	-	-	0
15	300	125	11.950504	0	-	-	0
16	300	189	16.137688	0	-	-	0
17	300	235	9.560550	0	-	-	0
18	304	120	16.453541	0	-	-	0
19	307	106	13.331813	0	-	-	0
20	309	106	20.178454	0	-	-	0
21	322	106	12.228393	0	-	-	0
22	327	106	21.649394	0	-	-	0
23	377	233	9.428510	0	-	-	0
24	385	106	16.298075	0	-	-	0
25	399	81	9.370668	0	-	-	0
26	399	106	24.375064	0	-	-	0
27	399	139	17.313446	0	-	-	0
28	409	227	12.243831	0	-	-	0
29	412	121	18.126496	0	-	-	0
30	422	121	11.941628	0	-	-	0
31	422	189	11.381695	0	-	-	0
32	422	198	13.899841	0	-	-	0
33	423	106	12.966904	0	-	-	0
34	425	121	19.669116	0	-	-	0
35	425	178	12.820373	0	-	-	0
36	425	189	14.622463	0	-	-	0
37	427	121	15.870755	0	-	-	0
38	435	106	12.519038	0	-	-	0

*14	PF00185	PF02729	293	16	372.720988
family 1, PF00185:
Aspartate/ornithine carbamoyltransferase, Asp/Orn binding domain
Assessment of the allosteric mechanism of aspartate
family 2, PF02729:
Aspartate/ornithine carbamoyltransferase, carbamoyl-P binding domain
Assessment of the allosteric mechanism of aspartate
index	pos1	pos2	score	npdbs	avgdist	mindist	nshort
0	233	334	33.643388	7	13.5476	11.5443	0
1	234	117	29.873635	7	12.4127	10.6023	0
2	234	346	32.899779	7	13.0599	12.6259	0
3	236	346	58.462609	7	18.6863	16.8218	0
4	258	117	14.218218	7	11.9705	6.8660	3
5	259	117	29.372573	7	10.1621	3.8730	3
6	259	169	32.407069	7	20.5859	15.7760	0
7	259	346	34.825561	7	20.0451	15.4440	0
8	261	117	34.064134	7	10.2028	2.8807	3
9	261	346	40.064245	7	21.4660	15.6936	0
10	415	117	24.005278	7	12.7028	11.9166	0
11	415	197	15.635930	7	23.6412	7.1967	2
12	415	346	29.217735	7	7.8621	6.6528	7
13	508	117	27.017126	7	12.3779	10.0451	0
14	508	334	49.703397	7	9.3188	5.9417	4
15	508	346	31.050798	7	3.6219	3.4788	7

*15	PF04998	PF05000	463	50	363.254586
family 1, PF04998:
RNA polymerase Rpb1, domain 5
Structural modules of the large subunits of RNA polymerase.
family 2, PF05000:
RNA polymerase Rpb1, domain 4
Structural modules of the large subunits of RNA polymerase.
index	pos1	pos2	score	npdbs	avgdist	mindist	nshort
0	3	155	19.423210	2	13.1509	8.0843	1
1	8	155	16.174196	2	7.2319	4.3395	1
2	8	176	13.288074	2	10.6955	5.5061	1
3	9	19	42.620327	2	21.9663	14.0895	0
4	9	98	13.892531	2	11.3642	10.8304	0
5	9	106	20.281235	2	4.1572	3.2938	2
6	9	108	13.931747	2	7.2615	7.1642	2
7	9	109	17.992080	2	2.8666	2.7118	2
8	9	155	21.723607	2	11.1876	11.0574	0
9	9	165	18.662293	2	10.4440	5.7947	1
10	9	176	16.973229	2	8.6053	4.7488	1
11	13	19	26.009461	2	23.5956	17.7310	0
12	15	19	38.268231	2	20.0032	16.7052	0
13	15	105	30.807301	2	17.0363	15.9890	0
14	15	106	15.830451	2	12.3942	10.9626	0
15	15	109	13.781216	2	7.4792	6.6668	2
16	15	155	17.431623	2	12.5503	6.4650	1
17	15	165	14.949167	2	14.4422	10.1062	0
18	15	176	13.909123	2	17.4233	13.4620	0
19	37	19	43.110459	2	36.6073	36.4199	0
20	37	98	14.035324	2	25.5812	24.3796	0
21	37	105	33.459111	2	34.8925	34.8731	0
22	37	106	20.253176	2	31.0291	29.9269	0
23	37	108	13.568073	2	30.7728	30.5620	0
24	37	109	17.085200	2	29.5394	29.2336	0
25	37	112	13.127430	2	25.8482	24.6289	0
26	37	155	22.233211	2	34.7442	27.7318	0
27	37	165	19.701903	2	37.7341	33.5574	0
28	37	171	12.693388	2	37.3962	35.1440	0
29	37	176	16.811127	2	36.6845	34.8154	0
30	43	19	35.050469	2	41.6908	40.1311	0
31	45	19	23.922464	2	45.8514	44.7653	0
32	55	19	33.679484	2	53.2736	49.4880	0
33	55	106	10.656057	2	53.3984	51.9066	0
34	55	155	12.822846	2	59.1576	53.5225	0
35	56	19	46.370411	2	51.3864	49.0210	0
36	56	106	24.016682	2	51.7214	51.3078	0
37	56	108	15.722650	2	50.9561	50.3312	0
38	56	109	20.930612	2	51.3730	50.7685	0
39	56	155	24.060380	2	56.6919	49.7852	0
40	56	171	19.869474	2	58.6884	56.7590	0
41	58	19	41.305911	2	50.8962	48.0705	0
42	58	98	13.281836	2	44.8670	43.8055	0
43	58	106	18.753682	2	51.4638	49.8211	0
44	58	108	12.895068	2	50.1829	48.3765	0
45	58	109	16.314183	2	50.0907	48.5429	0
46	58	155	22.144139	2	55.3624	49.8949	0
47	58	165	19.427221	2	57.5626	55.1387	0
48	58	171	14.981585	2	57.8064	57.3773	0
49	58	176	17.609299	2	57.0233	53.4225	0

*16	PF00390	PF03949	232	29	350.978856
family 1, PF00390:
Malic enzyme, N-terminal domain
family 2, PF03949:
Malic enzyme, NAD binding domain
index	pos1	pos2	score	npdbs	avgdist	mindist	nshort
0	31	0	24.044444	4	19.8178	18.6058	0
1	31	389	19.713841	4	21.9426	20.7802	0
2	31	390	19.055454	4	23.7924	22.9560	0
3	39	0	26.366930	4	22.9011	21.2260	0
4	39	213	12.270411	4	38.9827	37.1743	0
5	39	389	23.898552	4	22.4165	19.9126	0
6	84	0	20.650277	4	21.0434	20.1987	0
7	160	0	20.743493	4	17.2299	16.6629	0
8	162	0	26.976238	4	14.1796	13.7544	0
9	162	284	13.433228	4	19.3947	17.4794	0
10	163	0	27.043337	4	16.7879	16.4115	0
11	175	0	18.378197	4	18.9698	18.5883	0
12	286	0	38.438830	4	13.2915	12.7367	0
13	286	284	24.142932	4	29.3824	27.3300	0
14	286	375	18.264572	4	25.2126	23.5349	0
15	289	0	29.443354	4	6.3944	6.0461	4
16	289	213	12.381581	4	28.9439	27.9497	0
17	289	284	14.296875	4	21.9287	20.6418	0
18	289	288	14.113243	4	23.9741	21.8100	0
19	289	389	22.567290	4	10.4854	10.3080	0
20	294	0	18.336983	4	7.1259	6.1394	4
21	299	0	20.816554	4	3.6134	2.9146	4
22	303	0	30.984845	4	3.6954	3.4810	4
23	303	389	27.510799	4	12.8384	10.3274	0
24	306	0	33.607516	4	10.4218	9.2918	1
25	306	213	16.030110	4	33.7533	33.3540	0
26	306	284	17.040484	4	30.8611	29.1083	0
27	306	389	26.502937	4	14.9187	13.9970	0
28	306	390	26.903927	4	17.0970	16.3304	0

#17	PF04997	PF04998	375	29	289.040497
family 1, PF04997:
RNA polymerase Rpb1, domain 1
Structural modules of the large subunits of RNA polymerase.
family 2, PF04998:
RNA polymerase Rpb1, domain 5
Structural modules of the large subunits of RNA polymerase.
index	pos1	pos2	score	npdbs	avgdist	mindist	nshort
0	208	9	12.000055	2	66.9536	62.2828	0
1	208	37	12.714517	2	40.3242	37.1774	0
2	208	56	16.218391	2	45.3631	41.3935	0
3	227	9	47.142998	2	56.0289	51.3758	0
4	227	13	26.290891	2	50.1015	44.8545	0
5	227	15	39.561827	2	46.3844	40.9303	0
6	227	37	51.323936	2	30.2410	24.8337	0
7	227	43	33.978316	2	26.2401	21.4203	0
8	227	45	25.966555	2	23.9094	19.1646	0
9	227	55	37.021970	2	42.1937	40.6175	0
10	227	56	49.114664	2	38.1768	36.6035	0
11	227	58	44.369730	2	36.4225	34.6166	0
12	258	15	21.585503	2	61.0452	54.3421	0
13	1532	9	10.887663	2	59.6719	52.4014	0
14	1532	37	10.808944	2	37.8952	32.6974	0
15	1532	56	14.849767	2	49.3154	48.4306	0
16	1543	56	12.339944	2	52.1018	51.3800	0
17	1545	15	11.109063	2	51.0355	43.9523	0
18	1545	37	17.573188	2	38.7292	33.8006	0
19	1552	9	17.688133	2	65.5703	57.9895	0
20	1552	15	13.121768	2	56.6979	48.3500	0
21	1552	37	19.839968	2	41.0970	34.4946	0
22	1552	55	9.620726	2	51.5326	51.1714	0
23	1552	56	20.944350	2	48.8657	48.0568	0
24	1552	58	16.626055	2	47.8281	45.2607	0
25	1557	15	13.722446	2	57.3678	49.0331	0
26	1557	37	18.707191	2	45.6135	40.1834	0
27	1819	42	15.175810	2	44.7808	42.1934	0
28	2058	42	11.197960	2	16.2901	13.4724	0

*18	PF04560	PF04565	447	30	256.613153
family 1, PF04560:
RNA polymerase Rpb2, domain 7
Structural basis of transcription: RNA polymerase II at 2.8
family 2, PF04565:
RNA polymerase Rpb2, domain 3
Structural basis of transcription: RNA polymerase II at 2.8
index	pos1	pos2	score	npdbs	avgdist	mindist	nshort
0	3	16	10.985647	2	32.3072	31.2939	0
1	11	49	19.157072	2	46.0604	45.2749	0
2	12	6	18.685056	2	37.9400	36.5031	0
3	12	14	15.818475	2	35.5513	32.2685	0
4	12	16	29.516719	2	40.1773	38.4110	0
5	12	30	16.352614	2	30.4809	29.4664	0
6	12	35	23.284221	2	28.8945	23.9292	0
7	12	71	26.099004	2	32.7898	30.6170	0
8	12	96	14.970590	2	29.5061	27.0163	0
9	12	98	19.953039	2	35.9176	34.3751	0
10	13	43	9.660139	2	32.7190	32.2547	0
11	13	71	13.851480	2	34.0023	33.9968	0
12	17	16	12.969576	2	45.8358	44.8367	0
13	29	1	14.442361	2	36.4583	34.3057	0
14	29	20	12.391307	2	41.1937	40.9102	0
15	29	29	19.626999	2	43.3640	42.3325	0
16	29	30	12.001741	2	41.1719	39.7163	0
17	29	35	9.163490	2	42.3539	38.1747	0
18	29	43	13.080390	2	44.5014	44.0186	0
19	29	49	25.066025	2	55.5614	55.1684	0
20	29	67	20.476341	2	53.4998	52.8680	0
21	29	71	13.634974	2	44.6290	43.9807	0
22	32	29	17.274796	2	44.4146	42.9705	0
23	32	71	16.538093	2	44.2336	39.6863	0
24	58	1	10.463343	2	46.2402	33.7697	0
25	205	16	18.497255	2	51.2712	46.0447	0
26	205	29	13.930146	2	45.2585	40.3334	0
27	205	49	20.455361	2	60.8531	55.5992	0
28	207	30	19.289180	2	42.6923	39.4621	0
29	207	43	23.801779	2	48.7775	44.0358	0

*19	PF04983	PF04997	372	12	240.385420
family 1, PF04983:
RNA polymerase Rpb1, domain 3
Structural modules of the large subunits of RNA polymerase.
family 2, PF04997:
RNA polymerase Rpb1, domain 1
Structural modules of the large subunits of RNA polymerase.
index	pos1	pos2	score	npdbs	avgdist	mindist	nshort
0	7	227	25.199285	2	47.7324	43.7644	0
1	13	227	41.233456	2	56.8216	52.5456	0
2	13	1500	9.318922	2	55.5563	51.3557	0
3	13	1532	13.628481	2	57.8551	54.3239	0
4	13	1543	11.716377	2	63.0146	59.1354	0
5	13	1545	19.095541	2	61.8666	59.0014	0
6	13	1552	18.920182	2	63.6499	59.3335	0
7	13	1557	22.439414	2	68.7974	65.3071	0
8	13	1576	18.701774	2	73.2772	69.5515	0
9	13	1944	33.469835	2	67.5243	64.6622	0
10	13	1949	11.616948	2	62.9663	60.1246	0
11	22	1576	30.873630	2	82.8553	78.1898	0

*20	PF03463	PF03464	94	50	232.274661
family 1, PF03463:
eRF1 domain 1
The crystal structure of human eukaryotic release factor
family 2, PF03464:
eRF1 domain 2
The crystal structure of human eukaryotic release factor
index	pos1	pos2	score	npdbs	avgdist	mindist	nshort
0	12	12	14.304522	0	-	-	0
1	12	37	9.914632	0	-	-	0
2	30	62	9.940094	0	-	-	0
3	30	69	9.692599	0	-	-	0
4	30	125	13.106766	0	-	-	0
5	30	184	11.174381	0	-	-	0
6	31	3	11.511207	0	-	-	0
7	31	8	11.238986	0	-	-	0
8	31	10	12.249877	0	-	-	0
9	31	12	11.176259	0	-	-	0
10	31	69	14.091296	0	-	-	0
11	31	107	12.447020	0	-	-	0
12	31	111	9.326161	0	-	-	0
13	88	69	9.821018	0	-	-	0
14	88	125	13.608019	0	-	-	0
15	101	62	10.867813	0	-	-	0
16	101	69	10.314846	0	-	-	0
17	173	64	12.476270	0	-	-	0
18	173	70	10.039921	0	-	-	0
19	185	3	10.601523	0	-	-	0
20	185	8	10.295419	0	-	-	0
21	185	10	10.904957	0	-	-	0
22	185	12	9.569969	0	-	-	0
23	185	69	13.465661	0	-	-	0
24	185	107	11.433856	0	-	-	0
25	185	125	16.444335	0	-	-	0
26	185	144	10.075113	0	-	-	0
27	186	45	9.313342	0	-	-	0
28	186	62	18.361460	0	-	-	0
29	186	66	12.649923	0	-	-	0
30	186	126	14.485701	0	-	-	0
31	186	144	14.200355	0	-	-	0
32	201	62	12.556316	0	-	-	0
33	201	107	9.203106	0	-	-	0
34	215	107	9.590880	0	-	-	0
35	247	3	14.800958	0	-	-	0
36	247	8	13.085541	0	-	-	0
37	247	10	13.236578	0	-	-	0
38	247	12	13.552304	0	-	-	0
39	247	37	10.001650	0	-	-	0
40	247	62	18.796698	0	-	-	0
41	247	64	13.802096	0	-	-	0
42	247	66	12.828291	0	-	-	0
43	247	69	18.499015	0	-	-	0
44	247	72	11.005524	0	-	-	0
45	247	107	14.626334	0	-	-	0
46	247	111	10.472254	0	-	-	0
47	247	126	13.343998	0	-	-	0
48	247	144	13.243837	0	-	-	0
49	247	182	9.973528	0	-	-	0

*21	PF04539	PF04542	289	11	212.133744
family 1, PF04539:
Sigma-70 region 3
Structure of the bacterial RNA polymerase promoter
family 2, PF04542:
Sigma-70 region 2
Structure of the bacterial RNA polymerase promoter
index	pos1	pos2	score	npdbs	avgdist	mindist	nshort
0	6	130	29.510215	2	12.4058	8.8963	1
1	7	65	21.279496	2	21.9689	20.1649	0
2	8	77	15.233786	2	22.5342	19.4061	0
3	15	66	30.633715	2	26.4440	21.3425	0
4	15	77	23.113646	2	28.3462	24.4621	0
5	56	130	28.330466	2	17.5248	16.0138	0
6	62	130	23.964331	2	13.0845	11.7176	0
7	86	121	12.300793	2	24.0335	12.5106	0
8	90	65	20.518538	2	27.7805	26.3676	0
9	90	121	28.579027	2	23.7268	14.8268	0
10	90	130	30.119990	2	20.3029	13.2256	0

22	PF01512	PF02554	59	61	209.705612
family 1, PF01512:
Respiratory-chain NADH dehydrogenase 51 Kd subunit
family 2, PF02554:
Carbon starvation protein CstA
Molecular and functional characterization of a carbon
index	pos1	pos2	score	npdbs	avgdist	mindist	nshort
0	1	54	11.323945	0	-	-	0
1	1	463	11.859828	0	-	-	0
2	51	649	13.457922	0	-	-	0
3	54	649	16.346231	0	-	-	0
4	71	649	14.956923	0	-	-	0
5	131	649	13.780779	0	-	-	0
6	137	58	13.623039	0	-	-	0
7	137	61	15.398893	0	-	-	0
8	137	109	16.074690	0	-	-	0
9	137	615	10.741466	0	-	-	0
10	137	618	14.443050	0	-	-	0
11	137	632	15.491357	0	-	-	0
12	137	649	24.790394	0	-	-	0
13	140	62	11.174361	0	-	-	0
14	150	649	9.807139	0	-	-	0
15	166	471	9.437274	0	-	-	0
16	166	649	13.997654	0	-	-	0
17	180	649	15.422080	0	-	-	0
18	181	649	14.167141	0	-	-	0
19	257	61	10.372643	0	-	-	0
20	257	74	9.848790	0	-	-	0
21	257	109	9.988292	0	-	-	0
22	257	471	13.612852	0	-	-	0
23	257	618	9.417000	0	-	-	0
24	257	649	19.781588	0	-	-	0
25	261	649	14.153160	0	-	-	0
26	264	19	9.905870	0	-	-	0
27	264	471	11.351393	0	-	-	0
28	264	649	19.658310	0	-	-	0
29	265	54	9.024976	0	-	-	0
30	265	61	10.247306	0	-	-	0
31	265	471	11.198551	0	-	-	0
32	265	618	9.472728	0	-	-	0
33	265	649	19.494698	0	-	-	0
34	267	649	13.377172	0	-	-	0
35	269	649	13.881907	0	-	-	0
36	270	471	9.927504	0	-	-	0
37	270	649	16.184080	0	-	-	0
38	281	471	10.441008	0	-	-	0
39	281	649	15.695885	0	-	-	0
40	290	649	16.325878	0	-	-	0
41	324	471	10.488751	0	-	-	0
42	324	649	16.137939	0	-	-	0
43	327	649	13.335152	0	-	-	0
44	333	61	11.194865	0	-	-	0
45	333	471	11.197842	0	-	-	0
46	333	618	9.968062	0	-	-	0
47	333	649	21.192184	0	-	-	0
48	335	649	14.361210	0	-	-	0
49	377	649	10.952889	0	-	-	0
50	388	54	10.946610	0	-	-	0
51	388	61	12.767270	0	-	-	0
52	388	109	13.369616	0	-	-	0
53	388	463	10.312249	0	-	-	0
54	388	469	10.612236	0	-	-	0
55	388	471	14.858463	0	-	-	0
56	388	475	9.462125	0	-	-	0
57	388	617	9.884196	0	-	-	0
58	388	618	11.446364	0	-	-	0
59	388	632	12.382928	0	-	-	0
60	388	649	21.887913	0	-	-	0

*23	PF01262	PF05222	176	6	203.808148
family 1, PF01262:
Alanine dehydrogenase/PNT, C-terminal domain
Lysine metabolism in higher plants. 
family 2, PF05222:
Alanine dehydrogenase/PNT, N-terminal domain
Lysine metabolism in higher plants. 
index	pos1	pos2	score	npdbs	avgdist	mindist	nshort
0	5	235	42.558399	2	26.2651	17.1486	0
1	6	235	42.736265	2	25.2926	15.6245	0
2	6	241	26.514372	2	18.5495	9.4855	1
3	20	220	40.789060	2	33.9644	21.2905	0
4	65	235	38.661459	2	20.0462	18.5529	0
5	76	235	44.006125	2	21.6750	20.5880	0

*24	PF00809	PF02965	103	40	200.700510
family 1, PF00809:
Pterin binding enzyme
Crystal structure of the anti-bacterial sulfonamide drug
family 2, PF02965:
Vitamin B12 dependent methionine synthase, activation domain
The structure of the C-terminal domain of methionine
index	pos1	pos2	score	npdbs	avgdist	mindist	nshort
0	88	27	11.866542	0	-	-	0
1	210	27	9.821419	0	-	-	0
2	227	6	9.488938	0	-	-	0
3	246	27	9.649809	0	-	-	0
4	248	27	14.211426	0	-	-	0
5	248	103	16.637500	0	-	-	0
6	280	27	9.177944	0	-	-	0
7	281	27	13.316586	0	-	-	0
8	367	27	16.441243	0	-	-	0
9	407	27	19.161838	0	-	-	0
10	407	38	9.208578	0	-	-	0
11	407	39	10.598962	0	-	-	0
12	407	103	20.477519	0	-	-	0
13	407	169	10.604077	0	-	-	0
14	439	103	15.115938	0	-	-	0
15	442	28	10.973361	0	-	-	0
16	442	38	12.288074	0	-	-	0
17	442	39	12.677941	0	-	-	0
18	442	101	11.334569	0	-	-	0
19	442	103	22.171831	0	-	-	0
20	454	27	19.626162	0	-	-	0
21	454	38	10.048894	0	-	-	0
22	454	39	11.951980	0	-	-	0
23	454	105	9.995873	0	-	-	0
24	454	114	12.453117	0	-	-	0
25	454	158	10.282013	0	-	-	0
26	454	169	13.392236	0	-	-	0
27	531	38	9.029908	0	-	-	0
28	531	39	9.822338	0	-	-	0
29	532	6	10.593114	0	-	-	0
30	532	27	20.289558	0	-	-	0
31	532	38	12.561881	0	-	-	0
32	532	39	12.551468	0	-	-	0
33	532	103	21.786449	0	-	-	0
34	532	105	12.202638	0	-	-	0
35	532	169	11.091638	0	-	-	0
36	540	27	9.283518	0	-	-	0
37	541	27	11.407058	0	-	-	0
38	543	27	16.329878	0	-	-	0
39	543	39	9.043270	0	-	-	0

*25	PF00679	PF03764	371	7	194.647354
family 1, PF00679:
Elongation factor G C-terminus
family 2, PF03764:
Elongation factor G, domain IV
index	pos1	pos2	score	npdbs	avgdist	mindist	nshort
0	74	224	31.578749	1	38.6119	38.6119	0
1	405	213	23.960106	1	44.0973	44.0973	0
2	408	211	17.601290	1	50.7955	50.7955	0
3	408	213	39.445410	1	48.5716	48.5716	0
4	408	224	18.644402	1	37.7286	37.7286	0
5	409	133	53.206749	0	-	-	0
6	409	152	34.327656	1	43.4531	43.4531	0

#26	PF00623	PF04560	334	45	191.005959
family 1, PF00623:
RNA polymerase Rpb1, domain 2
Structural modules of the large subunits of RNA polymerase.
family 2, PF04560:
RNA polymerase Rpb2, domain 7
Structural basis of transcription: RNA polymerase II at 2.8
index	pos1	pos2	score	npdbs	avgdist	mindist	nshort
0	5	12	10.227794	2	16.7165	16.3128	0
1	13	12	11.867893	2	25.7159	25.5029	0
2	14	12	14.613821	2	26.3169	25.7382	0
3	28	12	14.908533	2	19.8695	19.8194	0
4	30	12	10.475585	2	21.8632	21.1445	0
5	41	11	11.540730	2	19.7238	19.4821	0
6	41	12	22.202317	2	21.6292	21.1139	0
7	41	205	13.663640	2	22.4319	21.5900	0
8	44	3	9.994753	2	18.1278	15.0881	0
9	44	12	24.768994	2	24.5248	21.8897	0
10	44	13	12.832398	2	22.7904	19.9630	0
11	44	205	12.340515	2	21.4810	20.8617	0
12	52	66	27.493577	2	28.8074	17.3537	0
13	362	3	14.280743	2	17.4501	17.0694	0
14	362	12	27.605096	2	26.9103	26.2796	0
15	362	66	18.149756	2	28.2039	18.2414	0
16	362	205	16.170414	2	23.4890	18.3618	0
17	370	12	18.789119	2	17.4494	16.9448	0
18	370	29	9.312725	2	16.9928	16.7354	0
19	373	12	14.971883	2	11.7864	11.4495	0
20	376	12	18.105833	2	10.3019	9.8206	1
21	383	12	13.181427	2	8.4024	8.3805	2
22	385	11	10.307935	2	11.2454	11.1777	0
23	385	12	24.875915	2	10.7436	10.5766	0
24	385	29	15.958540	2	18.6675	18.5334	0
25	385	205	11.061518	2	27.9169	26.0696	0
26	387	11	14.562258	2	16.0384	15.9677	0
27	387	12	28.262899	2	15.9579	15.7046	0
28	387	29	14.768142	2	20.6952	20.6910	0
29	387	205	11.434839	2	29.5044	28.2431	0
30	389	12	14.911149	2	21.3200	20.9182	0
31	391	12	14.198322	2	27.1859	26.9517	0
32	400	12	10.000103	2	25.1817	25.0688	0
33	406	12	17.338296	2	19.9452	19.7210	0
34	409	12	17.962271	2	21.4485	20.8619	0
35	410	12	19.894393	2	22.0733	21.6218	0
36	410	13	13.559338	2	18.4345	18.3727	0
37	410	29	14.254096	2	31.6945	31.5171	0
38	455	12	29.990411	2	19.9819	19.5803	0
39	455	29	22.935541	2	30.5826	30.5617	0
40	471	12	12.171664	2	17.1462	16.9874	0
41	473	12	16.753840	2	13.5617	12.9094	0
42	473	205	9.320745	2	25.2677	22.6068	0
43	478	12	16.687963	2	17.2006	16.8458	0
44	478	205	11.221123	2	16.3890	15.5047	0

*27	PF00562	PF04560	502	34	185.689066
family 1, PF00562:
RNA polymerase Rpb2, domain 6
Structural basis of transcription: RNA polymerase II at 2.8
family 2, PF04560:
RNA polymerase Rpb2, domain 7
Structural basis of transcription: RNA polymerase II at 2.8
index	pos1	pos2	score	npdbs	avgdist	mindist	nshort
0	122	12	18.123034	2	38.5813	35.7825	0
1	138	12	19.112920	2	58.5397	48.1201	0
2	260	12	25.058150	2	40.6330	39.1673	0
3	273	12	25.299214	2	36.2131	34.6340	0
4	293	12	19.545382	2	45.7729	45.7121	0
5	296	12	32.356514	2	42.1494	41.7339	0
6	299	3	12.002184	2	20.4966	20.3826	0
7	299	12	26.704173	2	36.0197	35.8451	0
8	807	12	32.820514	2	36.6108	36.3416	0
9	819	12	20.822072	2	35.3899	34.1445	0
10	823	11	12.858959	2	30.8292	29.6645	0
11	823	12	29.268833	2	30.4718	30.0959	0
12	862	12	18.912166	2	31.6139	30.2763	0
13	863	12	18.293476	2	33.4301	31.9715	0
14	869	12	26.572134	2	34.5753	32.6165	0
15	872	12	12.885083	2	36.9234	34.5740	0
16	1177	12	18.564496	2	43.7149	43.3059	0
17	1204	12	25.618884	2	36.2548	35.1366	0
18	1205	12	16.576359	2	35.4480	34.4619	0
19	1230	3	9.879800	2	13.8246	10.2017	0
20	1230	11	14.320874	2	12.9053	8.5362	1
21	1230	12	31.194572	2	15.2191	9.2291	1
22	1230	13	15.033609	2	15.4244	8.6608	1
23	1230	25	15.983229	2	8.0495	3.3636	1
24	1231	12	29.310237	2	17.2138	11.6139	0
25	1236	12	24.009207	2	16.8086	13.1686	0
26	1236	13	9.823832	2	17.8273	13.4189	0
27	1241	29	19.185443	1	12.6440	12.6440	0
28	1242	3	9.752006	2	11.4888	8.3654	1
29	1242	11	13.641569	2	16.1544	12.7153	0
30	1242	12	30.530412	2	20.0029	16.7011	0
31	1242	13	15.808034	2	21.1768	18.6508	0
32	1242	17	11.871461	2	23.4953	19.9521	0
33	1246	12	17.221309	2	25.8661	25.4140	0

*28	PF00009	PF00679	346	3	181.220345
family 1, PF00009:
Elongation factor Tu GTP binding domain
Visualization of elongation factor Tu on the Escherichia
family 2, PF00679:
Elongation factor G C-terminus
index	pos1	pos2	score	npdbs	avgdist	mindist	nshort
0	474	417	14.086590	1	7.0668	7.0668	1
1	481	401	93.125449	1	26.6954	26.6954	0
2	483	401	106.139419	1	17.9991	17.9991	0

$29	PF00738	PF04941	83	27	177.557792
family 1, PF00738:
Polyhedrin
family 2, PF04941:
Late expression factor 8 (LEF-8)
Characterization of late gene expression factors lef-9 and
index	pos1	pos2	score	npdbs	avgdist	mindist	nshort
0	57	626	14.400575	0	-	-	0
1	69	626	10.941504	0	-	-	0
2	77	626	14.645692	0	-	-	0
3	94	626	10.603255	0	-	-	0
4	96	626	11.622783	0	-	-	0
5	100	626	9.504281	0	-	-	0
6	101	626	9.492108	0	-	-	0
7	111	626	15.202370	0	-	-	0
8	112	626	9.707199	0	-	-	0
9	113	626	12.466952	0	-	-	0
10	115	626	11.817763	0	-	-	0
11	119	626	14.575460	0	-	-	0
12	128	626	11.874750	0	-	-	0
13	129	626	14.850625	0	-	-	0
14	131	626	13.031201	0	-	-	0
15	147	626	15.816583	0	-	-	0
16	148	626	14.242410	0	-	-	0
17	151	626	15.841148	0	-	-	0
18	159	626	15.696656	0	-	-	0
19	170	626	17.421677	0	-	-	0
20	173	626	11.813490	0	-	-	0
21	174	626	19.509294	0	-	-	0
22	174	648	9.165660	0	-	-	0
23	180	626	9.434354	0	-	-	0
24	195	626	12.201381	0	-	-	0
25	206	626	9.179840	0	-	-	0
26	210	626	11.728136	0	-	-	0

*30	PF02878	PF02880	272	6	175.752149
family 1, PF02878:
Phosphoglucomutase/phosphomannomutase, alpha/beta/alpha domain I
The crystal structure of muscle phosphoglucomutase refined
family 2, PF02880:
Phosphoglucomutase/phosphomannomutase, alpha/beta/alpha domain III
The crystal structure of muscle phosphoglucomutase refined
index	pos1	pos2	score	npdbs	avgdist	mindist	nshort
0	6	85	29.448705	3	14.2541	12.2562	0
1	6	124	47.332093	3	6.4802	5.6136	3
2	171	260	17.883473	3	5.6087	3.5120	3
3	262	124	50.034386	3	8.8297	8.0241	2
4	277	124	43.515925	3	5.4174	4.1762	3
5	277	259	31.025660	3	5.0520	3.4084	3

#31	PF01407	PF01440	75	11	151.297567
family 1, PF01407:
Geminivirus AL3 protein
Molecular characterization of the AL3 protein encoded by a
family 2, PF01440:
Geminivirus AL2 protein
Transactivation in a geminivirus: AL2 gene product is
index	pos1	pos2	score	npdbs	avgdist	mindist	nshort
0	47	160	34.755205	0	-	-	0
1	59	160	46.426434	0	-	-	0
2	71	133	11.285949	0	-	-	0
3	82	160	31.084082	0	-	-	0
4	92	155	15.343633	0	-	-	0
5	100	160	27.175061	0	-	-	0
6	106	160	22.226331	0	-	-	0
7	109	160	38.440446	0	-	-	0
8	113	160	34.027687	0	-	-	0
9	140	160	27.134252	0	-	-	0
10	145	160	35.105479	0	-	-	0

#32	PF04560	PF04997	334	26	148.758080
family 1, PF04560:
RNA polymerase Rpb2, domain 7
Structural basis of transcription: RNA polymerase II at 2.8
family 2, PF04997:
RNA polymerase Rpb1, domain 1
Structural modules of the large subunits of RNA polymerase.
index	pos1	pos2	score	npdbs	avgdist	mindist	nshort
0	3	24	10.820217	2	36.8475	32.2243	0
1	3	78	14.348736	2	39.4628	34.0325	0
2	3	227	10.470824	2	32.5720	28.4538	0
3	11	82	9.748651	2	34.0254	31.7488	0
4	11	106	14.138925	2	41.7458	38.7180	0
5	11	208	11.089416	2	29.1855	28.5280	0
6	11	227	15.643537	2	25.1450	22.9970	0
7	12	24	22.297030	2	33.2769	29.7980	0
8	12	78	22.245735	2	43.1464	40.0441	0
9	12	208	18.427127	2	33.8629	32.5359	0
10	12	209	16.306464	2	29.4889	24.9432	0
11	12	214	16.299338	2	31.9294	29.8327	0
12	12	227	23.841048	2	27.2684	22.6956	0
13	12	1532	12.114229	2	32.6340	28.6933	0
14	12	1543	12.735110	2	36.7850	32.6447	0
15	12	1545	17.125503	2	34.5823	30.9855	0
16	12	1552	12.580073	2	36.0679	30.9831	0
17	13	227	14.681945	2	32.3820	28.2473	0
18	29	1576	10.039594	2	39.5867	39.4951	0
19	205	24	20.344790	2	16.2049	15.5134	0
20	205	78	20.787755	2	16.2908	15.4692	0
21	205	106	12.694068	2	18.4991	12.1475	0
22	205	208	16.201593	2	7.4096	6.0889	2
23	205	209	10.641602	2	4.9984	2.6452	2
24	205	214	9.531852	2	11.5651	10.8659	0
25	205	227	15.587804	2	19.5635	16.3346	0

*33	PF00623	PF04983	437	7	140.137786
family 1, PF00623:
RNA polymerase Rpb1, domain 2
Structural modules of the large subunits of RNA polymerase.
family 2, PF04983:
RNA polymerase Rpb1, domain 3
Structural modules of the large subunits of RNA polymerase.
index	pos1	pos2	score	npdbs	avgdist	mindist	nshort
0	385	13	26.028256	2	12.7453	12.6651	0
1	387	13	23.402403	2	14.6824	14.6370	0
2	410	7	18.392340	2	17.8269	16.8712	0
3	455	13	20.867291	2	4.1370	4.0712	2
4	473	13	20.832922	2	22.5212	22.4458	0
5	478	13	22.389945	2	31.3938	31.3062	0
6	482	22	20.543253	2	38.0232	37.7115	0

*34	PF00670	PF05221	175	14	138.972188
family 1, PF00670:
S-adenosyl-L-homocysteine hydrolase, NAD binding domain
family 2, PF05221:
S-adenosyl-L-homocysteine hydrolase
index	pos1	pos2	score	npdbs	avgdist	mindist	nshort
0	4	106	14.746131	3	18.0196	17.0733	0
1	5	106	14.873573	3	21.8119	20.8149	0
2	9	306	13.878344	3	13.5184	12.6706	0
3	66	95	15.528588	3	26.1479	25.9172	0
4	66	106	20.623658	3	22.8859	21.8431	0
5	66	113	12.451741	3	25.8559	25.0761	0
6	66	306	23.631013	3	3.7239	3.3115	3
7	66	307	20.072744	3	3.7660	2.8125	3
8	66	558	14.063414	3	15.7639	15.6121	0
9	66	570	19.352953	3	20.7293	20.3769	0
10	66	663	18.422787	3	17.2369	16.3734	0
11	66	675	12.245957	3	14.4675	14.3920	0
12	267	306	12.647851	3	24.2473	22.9821	0
13	267	307	13.688700	3	25.4272	23.1930	0

*35	PF02310	PF02965	104	18	133.264143
family 1, PF02310:
B12 binding domain
How a protein prepares for B12 binding: structure and
family 2, PF02965:
Vitamin B12 dependent methionine synthase, activation domain
The structure of the C-terminal domain of methionine
index	pos1	pos2	score	npdbs	avgdist	mindist	nshort
0	46	27	22.999642	0	-	-	0
1	46	38	14.281538	0	-	-	0
2	46	39	15.373148	0	-	-	0
3	46	103	27.564753	0	-	-	0
4	46	105	15.735760	0	-	-	0
5	46	114	16.830677	0	-	-	0
6	46	158	14.136662	0	-	-	0
7	46	167	9.188494	0	-	-	0
8	46	169	17.739008	0	-	-	0
9	121	27	13.806817	0	-	-	0
10	121	103	16.972207	0	-	-	0
11	159	27	9.273582	0	-	-	0
12	171	27	16.320559	0	-	-	0
13	171	105	9.909703	0	-	-	0
14	173	27	14.180623	0	-	-	0
15	173	103	12.971879	0	-	-	0
16	179	6	9.618340	0	-	-	0
17	210	27	13.930524	0	-	-	0

*36	PF02607	PF02965	103	24	130.981041
family 1, PF02607:
B12 binding domain
How a protein binds B12: A 3.0 A X-ray structure of
family 2, PF02965:
Vitamin B12 dependent methionine synthase, activation domain
The structure of the C-terminal domain of methionine
index	pos1	pos2	score	npdbs	avgdist	mindist	nshort
0	31	27	14.393138	0	-	-	0
1	51	27	11.459184	0	-	-	0
2	51	103	11.394298	0	-	-	0
3	71	6	12.591915	0	-	-	0
4	71	27	15.171106	0	-	-	0
5	71	28	10.335907	0	-	-	0
6	71	38	12.040214	0	-	-	0
7	74	6	13.446434	0	-	-	0
8	74	27	17.671906	0	-	-	0
9	74	28	13.208165	0	-	-	0
10	74	31	9.511106	0	-	-	0
11	74	38	13.350574	0	-	-	0
12	74	39	10.941764	0	-	-	0
13	74	158	11.451560	0	-	-	0
14	76	27	10.085109	0	-	-	0
15	77	27	11.035430	0	-	-	0
16	77	103	13.090826	0	-	-	0
17	80	27	17.225770	0	-	-	0
18	80	38	9.322555	0	-	-	0
19	80	39	10.865876	0	-	-	0
20	80	103	21.177789	0	-	-	0
21	80	114	10.820274	0	-	-	0
22	80	158	9.513804	0	-	-	0
23	80	169	12.580387	0	-	-	0

*37	PF02574	PF02965	104	17	128.183638
family 1, PF02574:
Homocysteine S-methyltransferase
S-methylmethionine metabolism in Escherichia coli. 
family 2, PF02965:
Vitamin B12 dependent methionine synthase, activation domain
The structure of the C-terminal domain of methionine
index	pos1	pos2	score	npdbs	avgdist	mindist	nshort
0	102	27	20.889731	0	-	-	0
1	329	27	19.414553	0	-	-	0
2	329	38	12.278334	0	-	-	0
3	329	114	12.029271	0	-	-	0
4	329	158	12.754281	0	-	-	0
5	329	169	13.131088	0	-	-	0
6	439	27	24.905062	0	-	-	0
7	439	38	18.371082	0	-	-	0
8	439	114	13.299109	0	-	-	0
9	439	158	13.475178	0	-	-	0
10	439	169	17.103913	0	-	-	0
11	613	27	16.561264	0	-	-	0
12	613	38	10.071732	0	-	-	0
13	689	27	14.166187	0	-	-	0
14	699	101	10.331473	0	-	-	0
15	829	28	10.378324	0	-	-	0
16	829	38	11.077529	0	-	-	0

#38	PF00318	PF00411	311	7	125.421807
family 1, PF00318:
Ribosomal protein S2
family 2, PF00411:
Ribosomal protein S11
index	pos1	pos2	score	npdbs	avgdist	mindist	nshort
0	9	38	19.656615	1	76.6529	76.6529	0
1	9	40	24.627207	1	71.4112	71.4112	0
2	9	99	18.132422	1	55.5880	55.5880	0
3	192	40	21.645538	1	68.6978	68.6978	0
4	358	38	18.720269	1	81.8228	81.8228	0
5	378	38	22.552215	1	75.0403	75.0403	0
6	378	40	28.897051	1	69.6433	69.6433	0

#39	PF00037	PF01512	164	7	125.358151
family 1, PF00037:
4Fe-4S binding domain
family 2, PF01512:
Respiratory-chain NADH dehydrogenase 51 Kd subunit
index	pos1	pos2	score	npdbs	avgdist	mindist	nshort
0	105	54	17.151015	0	-	-	0
1	105	137	33.558247	0	-	-	0
2	105	262	18.150634	0	-	-	0
3	105	388	20.153307	0	-	-	0
4	106	137	34.476125	0	-	-	0
5	106	143	26.584272	0	-	-	0
6	106	388	22.148795	0	-	-	0

$40	PF01208	PF02607	106	17	123.078424
family 1, PF01208:
Uroporphyrinogen decarboxylase (URO-D)
family 2, PF02607:
B12 binding domain
How a protein binds B12: A 3.0 A X-ray structure of
index	pos1	pos2	score	npdbs	avgdist	mindist	nshort
0	74	30	26.508236	0	-	-	0
1	74	68	9.733254	0	-	-	0
2	166	30	12.946864	0	-	-	0
3	168	30	15.104523	0	-	-	0
4	171	70	9.103661	0	-	-	0
5	222	30	17.932408	0	-	-	0
6	345	30	19.900534	0	-	-	0
7	367	30	15.923875	0	-	-	0
8	425	83	10.954929	0	-	-	0
9	454	30	12.835120	0	-	-	0
10	463	30	13.295966	0	-	-	0
11	531	30	16.855746	0	-	-	0
12	597	30	11.485627	0	-	-	0
13	604	30	23.542805	0	-	-	0
14	681	30	16.893688	0	-	-	0
15	685	30	12.405325	0	-	-	0
16	757	30	18.065686	0	-	-	0

$41	PF03135	PF03524	69	10	121.323998
family 1, PF03135:
CagE, TrbE, VirB family, component of type IV transporter system
Virulence factors of Helicobacter pylori responsible for
family 2, PF03524:
Conjugal transfer protein
index	pos1	pos2	score	npdbs	avgdist	mindist	nshort
0	114	742	15.709826	0	-	-	0
1	122	8	15.109051	0	-	-	0
2	137	8	22.572152	0	-	-	0
3	173	8	21.057429	0	-	-	0
4	185	8	22.605092	0	-	-	0
5	185	30	15.498485	0	-	-	0
6	219	8	20.004348	0	-	-	0
7	232	8	26.686067	0	-	-	0
8	232	742	14.186328	0	-	-	0
9	326	8	22.844707	0	-	-	0

$42	PF03135	PF04610	60	18	120.831099
family 1, PF03135:
CagE, TrbE, VirB family, component of type IV transporter system
Virulence factors of Helicobacter pylori responsible for
family 2, PF04610:
TrbL/VirB6 plasmid conjugal transfer protein
Essential components of the Ti plasmid trb system, a type
index	pos1	pos2	score	npdbs	avgdist	mindist	nshort
0	114	324	17.008807	0	-	-	0
1	114	339	14.639321	0	-	-	0
2	114	342	15.874350	0	-	-	0
3	119	342	13.499857	0	-	-	0
4	137	324	14.149491	0	-	-	0
5	137	339	11.579666	0	-	-	0
6	137	342	13.042619	0	-	-	0
7	185	324	14.182353	0	-	-	0
8	185	339	11.689551	0	-	-	0
9	185	342	14.563879	0	-	-	0
10	219	324	12.607942	0	-	-	0
11	219	342	12.839417	0	-	-	0
12	232	324	20.227827	0	-	-	0
13	232	339	17.830309	0	-	-	0
14	232	342	20.275127	0	-	-	0
15	326	324	16.521503	0	-	-	0
16	326	339	13.280920	0	-	-	0
17	326	342	16.603490	0	-	-	0

*43	PF01493	PF01645	176	17	116.419939
family 1, PF01493:
GXGXG motif
The formylmethanofuran dehydrogenase isoenzymes in
family 2, PF01645:
Conserved region in glutamate synthase
Sequence of the GLT1 gene from Saccharomyces cerevisiae
index	pos1	pos2	score	npdbs	avgdist	mindist	nshort
0	15	324	12.505285	2	18.4142	18.2003	0
1	15	641	15.843125	2	43.2569	43.1692	0
2	131	216	11.037507	2	31.7779	31.6649	0
3	131	571	12.958503	2	25.1537	24.9923	0
4	131	667	17.310461	2	29.5106	29.3404	0
5	150	576	14.506850	2	50.4647	49.9379	0
6	266	4	12.754890	2	47.5032	46.2329	0
7	279	4	14.497050	2	41.4021	39.8627	0
8	279	567	10.123286	2	25.1836	25.0852	0
9	279	667	13.990378	2	31.0785	30.9211	0
10	398	180	10.904177	2	38.6427	38.2378	0
11	398	324	11.011849	2	23.9526	23.6199	0
12	398	576	18.806061	2	35.8525	35.3115	0
13	398	853	13.057707	2	39.1292	38.9177	0
14	398	879	14.136089	2	46.3959	46.1835	0
15	448	567	12.196509	2	21.5046	21.3857	0
16	462	576	16.739140	2	49.4467	47.6046	0

*44	PF02310	PF02607	128	12	115.396669
family 1, PF02310:
B12 binding domain
How a protein prepares for B12 binding: structure and
family 2, PF02607:
B12 binding domain
How a protein binds B12: A 3.0 A X-ray structure of
index	pos1	pos2	score	npdbs	avgdist	mindist	nshort
0	11	30	21.909686	1	33.4066	33.4066	0
1	21	30	21.181326	1	24.6139	24.6139	0
2	39	51	10.137333	1	9.4691	9.4691	1
3	40	51	9.977549	1	5.4372	5.4372	1
4	46	51	24.891007	1	11.4575	11.4575	0
5	46	55	9.772908	1	16.0989	16.0989	0
6	46	74	12.412543	1	28.8528	28.8528	0
7	46	80	21.066802	1	20.9512	20.9512	0
8	71	51	11.084683	1	18.0976	18.0976	0
9	159	74	10.904874	1	18.8857	18.8857	0
10	171	51	12.738528	1	22.8577	22.8577	0
11	179	71	9.901358	1	28.6823	28.6823	0

*45	PF01642	PF02310	77	9	114.231588
family 1, PF01642:
Methylmalonyl-CoA mutase
How coenzyme B12 radicals are generated: the crystal
family 2, PF02310:
B12 binding domain
How a protein prepares for B12 binding: structure and
index	pos1	pos2	score	npdbs	avgdist	mindist	nshort
0	92	0	16.338944	1	42.3089	42.3089	0
1	92	14	16.093414	1	21.3194	21.3194	0
2	133	0	16.388945	1	28.6916	28.6916	0
3	133	14	15.678291	1	2.8133	2.8133	1
4	144	14	15.008444	1	5.0194	5.0194	1
5	200	0	20.077402	1	42.1326	42.1326	0
6	539	14	14.450895	1	30.5481	30.5481	0
7	753	68	22.442514	1	15.8887	15.8887	0
8	827	14	9.501509	1	10.1779	10.1779	0

46	PF00410	PF00623	289	18	112.886321
family 1, PF00410:
Ribosomal protein S8
Structural evidence for specific S8-RNA and S8-protein
family 2, PF00623:
RNA polymerase Rpb1, domain 2
Structural modules of the large subunits of RNA polymerase.
index	pos1	pos2	score	npdbs	avgdist	mindist	nshort
0	68	44	14.531533	0	-	-	0
1	71	44	18.048686	0	-	-	0
2	71	455	19.319656	0	-	-	0
3	214	41	17.326855	0	-	-	0
4	214	376	10.904026	0	-	-	0
5	214	385	13.130148	0	-	-	0
6	214	387	13.857469	0	-	-	0
7	214	473	9.148755	0	-	-	0
8	260	41	10.682221	0	-	-	0
9	260	44	17.552863	0	-	-	0
10	260	362	9.902874	0	-	-	0
11	262	44	17.036079	0	-	-	0
12	262	362	10.222286	0	-	-	0
13	274	41	9.415073	0	-	-	0
14	274	44	20.616874	0	-	-	0
15	274	362	14.731199	0	-	-	0
16	346	44	18.344563	0	-	-	0
17	346	52	10.345331	0	-	-	0

#47	PF00164	PF00380	272	8	112.756144
family 1, PF00164:
Ribosomal protein S12
family 2, PF00380:
Ribosomal protein S9/S16
index	pos1	pos2	score	npdbs	avgdist	mindist	nshort
0	106	372	12.434932	1	62.6362	62.6362	0
1	111	372	23.905534	1	48.6370	48.6370	0
2	113	372	20.783564	1	43.1260	43.1260	0
3	165	340	19.165190	1	98.1500	98.1500	0
4	166	340	20.676335	1	90.8435	90.8435	0
5	175	372	23.193744	1	47.5460	47.5460	0
6	183	372	13.565533	1	56.3610	56.3610	0
7	206	340	13.702986	1	97.0179	97.0179	0

#48	PF02310	PF02574	115	22	110.171299
family 1, PF02310:
B12 binding domain
How a protein prepares for B12 binding: structure and
family 2, PF02574:
Homocysteine S-methyltransferase
S-methylmethionine metabolism in Escherichia coli. 
index	pos1	pos2	score	npdbs	avgdist	mindist	nshort
0	39	102	9.704293	0	-	-	0
1	40	102	11.730223	0	-	-	0
2	46	102	32.642964	0	-	-	0
3	46	104	11.838402	0	-	-	0
4	46	329	29.352574	0	-	-	0
5	46	439	21.099705	0	-	-	0
6	46	606	9.010846	0	-	-	0
7	46	613	18.174407	0	-	-	0
8	46	689	16.442900	0	-	-	0
9	121	329	16.332639	0	-	-	0
10	121	439	14.780847	0	-	-	0
11	121	613	9.133014	0	-	-	0
12	158	102	12.006513	0	-	-	0
13	158	329	11.050359	0	-	-	0
14	158	439	10.096077	0	-	-	0
15	171	102	19.067384	0	-	-	0
16	171	329	18.870750	0	-	-	0
17	171	439	17.371140	0	-	-	0
18	171	613	12.868866	0	-	-	0
19	171	689	10.908518	0	-	-	0
20	210	329	14.162099	0	-	-	0
21	210	613	10.848536	0	-	-	0

#49	PF00177	PF00318	314	8	106.049925
family 1, PF00177:
Ribosomal protein S7p/S5e
The structure of ribosomal protein S7 at 1.9 A resolution
family 2, PF00318:
Ribosomal protein S2
index	pos1	pos2	score	npdbs	avgdist	mindist	nshort
0	97	267	12.786985	1	73.3015	73.3015	0
1	304	189	10.143975	1	52.8312	52.8312	0
2	304	192	16.635374	1	52.7179	52.7179	0
3	304	267	11.717312	1	62.4893	62.4893	0
4	304	358	17.970351	1	63.8917	63.8917	0
5	323	358	14.580989	1	72.2602	72.2602	0
6	324	358	17.812847	1	68.6053	68.6053	0
7	343	4	18.965492	1	81.0256	81.0256	0

*50	PF02626	PF02682	89	12	103.191406
family 1, PF02626:
Allophanate hydrolase subunit 2
family 2, PF02682:
Allophanate hydrolase subunit 1
index	pos1	pos2	score	npdbs	avgdist	mindist	nshort
0	489	548	14.235751	0	-	-	0
1	489	582	27.392092	0	-	-	0
2	489	666	11.120355	0	-	-	0
3	489	673	14.144691	0	-	-	0
4	496	582	13.140763	0	-	-	0
5	499	582	20.127787	0	-	-	0
6	501	340	15.511627	0	-	-	0
7	501	548	14.616032	0	-	-	0
8	501	582	26.497149	0	-	-	0
9	501	666	11.487068	0	-	-	0
10	501	673	14.819834	0	-	-	0
11	526	582	10.334226	0	-	-	0

$51	PF03524	PF04610	63	8	97.236660
family 1, PF03524:
Conjugal transfer protein
family 2, PF04610:
TrbL/VirB6 plasmid conjugal transfer protein
Essential components of the Ti plasmid trb system, a type
index	pos1	pos2	score	npdbs	avgdist	mindist	nshort
0	0	324	12.261572	0	-	-	0
1	8	342	28.485992	0	-	-	0
2	620	342	9.234372	0	-	-	0
3	665	339	23.552581	0	-	-	0
4	704	324	14.487638	0	-	-	0
5	704	342	17.478496	0	-	-	0
6	742	324	14.039592	0	-	-	0
7	742	342	16.173535	0	-	-	0

*52	PF00984	PF03721	198	3	96.575860
family 1, PF00984:
UDP-glucose/GDP-mannose dehydrogenase family, central domain
Purification and characterization of guanosine
family 2, PF03721:
UDP-glucose/GDP-mannose dehydrogenase family, NAD binding domain
Purification and characterization of guanosine
index	pos1	pos2	score	npdbs	avgdist	mindist	nshort
0	54	566	29.967923	1	9.6165	9.6165	1
1	60	101	21.057393	1	18.1368	18.1368	0
2	72	539	44.334037	1	16.3579	16.3579	0

53	PF00410	PF04997	291	9	91.617834
family 1, PF00410:
Ribosomal protein S8
Structural evidence for specific S8-RNA and S8-protein
family 2, PF04997:
RNA polymerase Rpb1, domain 1
Structural modules of the large subunits of RNA polymerase.
index	pos1	pos2	score	npdbs	avgdist	mindist	nshort
0	10	227	13.832007	0	-	-	0
1	214	82	11.202554	0	-	-	0
2	214	208	10.080846	0	-	-	0
3	214	227	19.802435	0	-	-	0
4	214	2058	10.122185	0	-	-	0
5	260	82	9.766108	0	-	-	0
6	260	106	12.056145	0	-	-	0
7	262	24	16.420527	0	-	-	0
8	274	227	18.237687	0	-	-	0

*54	PF00281	PF00673	313	7	89.028469
family 1, PF00281:
Ribosomal protein L5
family 2, PF00673:
ribosomal L5P family C-terminus
index	pos1	pos2	score	npdbs	avgdist	mindist	nshort
0	7	44	10.291601	2	12.1318	11.9725	0
1	19	35	13.173680	2	19.9937	19.7439	0
2	84	14	13.455216	2	28.2618	24.0111	0
3	84	22	18.647073	2	28.8186	23.4874	0
4	84	35	20.202983	2	29.8024	23.1686	0
5	87	14	12.162467	2	31.7726	30.9102	0
6	87	35	18.583792	2	34.0769	28.9061	0

55	PF00189	PF04997	293	10	88.019184
family 1, PF00189:
Ribosomal protein S3, C-terminal domain
Conserved structures and diversity of functions of
family 2, PF04997:
RNA polymerase Rpb1, domain 1
Structural modules of the large subunits of RNA polymerase.
index	pos1	pos2	score	npdbs	avgdist	mindist	nshort
0	4	227	10.454525	0	-	-	0
1	10	24	12.651929	0	-	-	0
2	10	78	18.804721	0	-	-	0
3	10	106	11.036685	0	-	-	0
4	10	1944	13.221316	0	-	-	0
5	101	237	10.174925	0	-	-	0
6	109	227	12.751615	0	-	-	0
7	110	227	16.413870	0	-	-	0
8	121	24	13.615090	0	-	-	0
9	121	78	17.944145	0	-	-	0

*56	PF04560	PF04563	417	9	85.357338
family 1, PF04560:
RNA polymerase Rpb2, domain 7
Structural basis of transcription: RNA polymerase II at 2.8
family 2, PF04563:
RNA polymerase beta subunit
RNA polymerase II of Drosophila. Relation of its 140,000 Mr
index	pos1	pos2	score	npdbs	avgdist	mindist	nshort
0	3	569	9.108196	2	40.3837	40.0271	0
1	12	432	18.824530	2	48.8000	46.7511	0
2	12	553	18.573987	2	44.2383	42.8885	0
3	12	569	21.650582	2	40.0230	37.9490	0
4	12	1061	14.853630	2	42.7678	40.0345	0
5	12	1198	12.052654	2	35.1733	33.2829	0
6	13	569	11.063036	2	44.6703	44.5737	0
7	205	553	11.967040	2	51.4413	46.5796	0
8	205	569	10.002957	2	54.0043	48.6258	0

$57	PF00809	PF02310	139	7	84.540101
family 1, PF00809:
Pterin binding enzyme
Crystal structure of the anti-bacterial sulfonamide drug
family 2, PF02310:
B12 binding domain
How a protein prepares for B12 binding: structure and
index	pos1	pos2	score	npdbs	avgdist	mindist	nshort
0	6	14	12.341929	0	-	-	0
1	6	32	11.778955	0	-	-	0
2	8	14	14.489598	0	-	-	0
3	8	176	9.136155	0	-	-	0
4	407	46	20.919071	0	-	-	0
5	454	46	27.153174	0	-	-	0
6	541	46	19.105013	0	-	-	0

#58	PF00623	PF04565	349	7	83.057831
family 1, PF00623:
RNA polymerase Rpb1, domain 2
Structural modules of the large subunits of RNA polymerase.
family 2, PF04565:
RNA polymerase Rpb2, domain 3
Structural basis of transcription: RNA polymerase II at 2.8
index	pos1	pos2	score	npdbs	avgdist	mindist	nshort
0	41	49	12.122736	2	55.9097	54.2930	0
1	362	49	18.094062	2	59.7279	56.2776	0
2	385	16	12.340783	2	42.6995	41.5121	0
3	385	49	19.240585	2	46.0003	45.1784	0
4	387	16	10.608665	2	42.7450	41.7661	0
5	387	49	20.886644	2	47.5628	46.6712	0
6	478	49	13.855461	2	57.3833	56.3575	0

*59	PF00326	PF02897	107	5	82.396839
family 1, PF00326:
Prolyl oligopeptidase family
family 2, PF02897:
Prolyl oligopeptidase, N-terminal beta-propeller domain
Prolyl oligopeptidase: an unusual beta-propeller domain
index	pos1	pos2	score	npdbs	avgdist	mindist	nshort
0	293	70	27.717496	1	20.9687	20.9687	0
1	293	945	44.055539	1	20.7899	20.7899	0
2	514	67	15.178389	1	7.0222	7.0222	1
3	514	70	14.360597	1	10.0693	10.0693	0
4	514	309	21.023329	1	15.2797	15.2797	0

*60	PF00181	PF03947	474	7	80.936626
family 1, PF00181:
Ribosomal Proteins L2, RNA binding domain
family 2, PF03947:
Ribosomal Proteins L2, C-terminal domain
index	pos1	pos2	score	npdbs	avgdist	mindist	nshort
0	9	19	24.280413	1	23.4880	23.4880	0
1	15	205	24.183978	1	13.8532	13.8532	0
2	31	205	24.995470	1	28.8047	28.8047	0
3	52	205	10.227691	1	8.6921	8.6921	1
4	55	197	16.789420	1	19.3781	19.3781	0
5	107	205	17.970721	1	18.3225	18.3225	0
6	114	205	10.085910	1	20.6344	20.6344	0

61	PF03143	PF05000	363	14	75.454262
family 1, PF03143:
Elongation factor Tu C-terminal domain
Crystal structure of the ternary complex of Phe-tRNAPhe,
family 2, PF05000:
RNA polymerase Rpb1, domain 4
Structural modules of the large subunits of RNA polymerase.
index	pos1	pos2	score	npdbs	avgdist	mindist	nshort
0	13	19	15.661155	0	-	-	0
1	18	19	17.549925	0	-	-	0
2	20	19	9.181787	0	-	-	0
3	32	19	14.923332	0	-	-	0
4	33	19	13.296806	0	-	-	0
5	36	19	13.694562	0	-	-	0
6	40	19	12.628674	0	-	-	0
7	44	19	15.355922	0	-	-	0
8	52	19	9.977299	0	-	-	0
9	53	19	12.871061	0	-	-	0
10	54	19	14.446855	0	-	-	0
11	60	19	17.331607	0	-	-	0
12	71	19	10.727854	0	-	-	0
13	139	19	12.127659	0	-	-	0

#62	PF04560	PF05000	329	18	75.053414
family 1, PF04560:
RNA polymerase Rpb2, domain 7
Structural basis of transcription: RNA polymerase II at 2.8
family 2, PF05000:
RNA polymerase Rpb1, domain 4
Structural modules of the large subunits of RNA polymerase.
index	pos1	pos2	score	npdbs	avgdist	mindist	nshort
0	3	19	14.199179	2	51.2137	48.3347	0
1	11	19	13.668248	2	48.7249	46.9245	0
2	11	155	11.816144	2	45.8526	38.7260	0
3	12	19	22.883231	2	43.5624	41.1542	0
4	12	104	12.831011	2	42.8945	41.2521	0
5	12	106	17.756461	2	36.7269	33.2432	0
6	12	108	12.171153	2	37.0574	34.9949	0
7	12	109	15.197937	2	35.2033	32.4643	0
8	12	155	19.979035	2	41.2393	32.2701	0
9	12	165	22.115859	2	44.1771	37.3087	0
10	12	171	9.898616	2	43.6319	39.0299	0
11	13	19	18.238284	2	45.9819	44.6909	0
12	29	19	22.048626	2	60.6798	59.3979	0
13	29	155	15.377345	2	56.8841	50.5112	0
14	32	19	21.293166	2	61.8364	55.8390	0
15	152	19	17.745654	2	75.4366	71.2030	0
16	205	19	15.816864	2	67.7332	63.1511	0
17	205	155	12.160407	2	63.0770	51.8481	0

#63	PF00562	PF00623	349	6	73.061365
family 1, PF00562:
RNA polymerase Rpb2, domain 6
Structural basis of transcription: RNA polymerase II at 2.8
family 2, PF00623:
RNA polymerase Rpb1, domain 2
Structural modules of the large subunits of RNA polymerase.
index	pos1	pos2	score	npdbs	avgdist	mindist	nshort
0	273	41	9.979520	2	31.6482	28.7058	0
1	273	362	12.392776	2	33.2869	27.8537	0
2	273	387	11.854576	2	20.8343	19.4850	0
3	823	41	9.316928	2	33.0534	31.6713	0
4	872	455	16.279415	2	23.2985	22.4206	0
5	1230	455	18.474479	2	29.0260	24.6088	0

#64	PF01964	PF02446	69	12	72.768589
family 1, PF01964:
ThiC family
Structural genes for thiamine biosynthetic enzymes
family 2, PF02446:
4-alpha-glucanotransferase
Disproportionating enzyme (4-alpha-glucanotransferase; EC
index	pos1	pos2	score	npdbs	avgdist	mindist	nshort
0	192	479	14.210528	0	-	-	0
1	192	565	11.751085	0	-	-	0
2	217	479	11.180298	0	-	-	0
3	306	11	11.384268	0	-	-	0
4	306	54	11.474449	0	-	-	0
5	306	479	15.395457	0	-	-	0
6	306	529	10.348795	0	-	-	0
7	306	565	12.139720	0	-	-	0
8	314	479	11.997625	0	-	-	0
9	430	479	9.054031	0	-	-	0
10	495	479	12.777008	0	-	-	0
11	495	529	9.095322	0	-	-	0

#65	PF04565	PF05000	343	11	70.417212
family 1, PF04565:
RNA polymerase Rpb2, domain 3
Structural basis of transcription: RNA polymerase II at 2.8
family 2, PF05000:
RNA polymerase Rpb1, domain 4
Structural modules of the large subunits of RNA polymerase.
index	pos1	pos2	score	npdbs	avgdist	mindist	nshort
0	9	19	20.508080	2	49.1063	42.3646	0
1	9	106	13.382563	2	29.6824	28.4339	0
2	16	19	18.431452	2	45.8311	40.6071	0
3	20	19	14.619442	2	39.3178	36.2048	0
4	29	19	15.112007	2	40.1079	38.9144	0
5	43	19	11.730771	2	24.5769	22.5861	0
6	49	19	20.892639	2	27.7402	20.1659	0
7	49	106	12.960850	2	14.9653	14.6546	0
8	49	155	15.533769	2	12.6345	8.1944	1
9	91	19	15.676483	2	35.1769	31.4611	0
10	98	19	16.899206	2	36.4379	30.6549	0

*66	PF03144	PF03764	442	3	68.970316
family 1, PF03144:
Elongation factor Tu domain 2
Crystal structure of the ternary complex of Phe-tRNAPhe,
family 2, PF03764:
Elongation factor G, domain IV
index	pos1	pos2	score	npdbs	avgdist	mindist	nshort
0	0	224	26.203941	1	73.5272	73.5272	0
1	105	224	18.979253	1	79.0173	79.0173	0
2	118	154	22.311204	1	69.3439	69.3439	0

#67	PF00687	PF03947	268	8	68.886495
family 1, PF00687:
Ribosomal protein L1p/L10e family
family 2, PF03947:
Ribosomal Proteins L2, C-terminal domain
index	pos1	pos2	score	npdbs	avgdist	mindist	nshort
0	107	207	17.389698	0	-	-	0
1	382	204	14.373949	0	-	-	0
2	382	207	17.161175	0	-	-	0
3	382	259	11.859174	0	-	-	0
4	392	207	18.840678	0	-	-	0
5	547	197	17.099346	0	-	-	0
6	547	207	21.298440	0	-	-	0
7	547	235	11.021706	0	-	-	0

*68	PF00046	PF00157	57	7	68.280259
family 1, PF00046:
Homeobox domain
The homeobox in perspective. 
family 2, PF00157:
Pou domain - N-terminal to homeobox domain
index	pos1	pos2	score	npdbs	avgdist	mindist	nshort
0	24	33	16.507385	2	23.0894	21.1763	0
1	24	48	11.071183	2	30.0098	29.4495	0
2	24	54	12.247052	2	24.6509	21.0349	0
3	31	33	13.605419	2	27.7511	27.0184	0
4	31	48	9.245342	2	33.1635	32.0520	0
5	31	54	11.017219	2	28.4125	24.9818	0
6	40	54	23.769493	2	29.9308	27.9895	0

*69	PF00350	PF02212	69	7	68.023668
family 1, PF00350:
Dynamin family
Dynamin GTPase, a force-generating molecular switch. 
family 2, PF02212:
Dynamin GTPase effector domain
index	pos1	pos2	score	npdbs	avgdist	mindist	nshort
0	18	68	15.978527	0	-	-	0
1	39	17	13.859283	0	-	-	0
2	39	68	19.075394	0	-	-	0
3	45	68	13.247681	0	-	-	0
4	295	68	17.130229	0	-	-	0
5	329	68	16.051518	0	-	-	0
6	330	68	17.388503	0	-	-	0

70	PF00177	PF00623	297	8	67.868514
family 1, PF00177:
Ribosomal protein S7p/S5e
The structure of ribosomal protein S7 at 1.9 A resolution
family 2, PF00623:
RNA polymerase Rpb1, domain 2
Structural modules of the large subunits of RNA polymerase.
index	pos1	pos2	score	npdbs	avgdist	mindist	nshort
0	25	52	13.374403	0	-	-	0
1	97	362	9.052454	0	-	-	0
2	97	370	13.266850	0	-	-	0
3	281	395	18.042987	0	-	-	0
4	300	44	13.028657	0	-	-	0
5	304	44	15.658383	0	-	-	0
6	304	52	10.925117	0	-	-	0
7	344	44	12.031361	0	-	-	0

71	PF00189	PF00623	292	10	67.709462
family 1, PF00189:
Ribosomal protein S3, C-terminal domain
Conserved structures and diversity of functions of
family 2, PF00623:
RNA polymerase Rpb1, domain 2
Structural modules of the large subunits of RNA polymerase.
index	pos1	pos2	score	npdbs	avgdist	mindist	nshort
0	4	44	10.407693	0	-	-	0
1	10	44	14.639376	0	-	-	0
2	91	44	12.864018	0	-	-	0
3	101	44	16.117527	0	-	-	0
4	102	44	15.205278	0	-	-	0
5	104	44	9.338532	0	-	-	0
6	110	44	15.526810	0	-	-	0
7	110	395	16.392709	0	-	-	0
8	121	44	15.501778	0	-	-	0
9	132	44	13.684250	0	-	-	0

72	PF00411	PF00623	291	9	67.048742
family 1, PF00411:
Ribosomal protein S11
family 2, PF00623:
RNA polymerase Rpb1, domain 2
Structural modules of the large subunits of RNA polymerase.
index	pos1	pos2	score	npdbs	avgdist	mindist	nshort
0	29	130	19.779716	0	-	-	0
1	29	370	14.421956	0	-	-	0
2	29	387	10.326631	0	-	-	0
3	38	44	11.385342	0	-	-	0
4	40	41	9.789000	0	-	-	0
5	40	44	15.466395	0	-	-	0
6	40	362	12.563578	0	-	-	0
7	44	44	12.378760	0	-	-	0
8	99	44	13.366231	0	-	-	0

#73	PF00318	PF00410	299	6	66.486985
family 1, PF00318:
Ribosomal protein S2
family 2, PF00410:
Ribosomal protein S8
Structural evidence for specific S8-RNA and S8-protein
index	pos1	pos2	score	npdbs	avgdist	mindist	nshort
0	22	262	11.096125	0	-	-	0
1	192	214	13.782481	0	-	-	0
2	259	260	12.569981	0	-	-	0
3	267	262	12.659063	0	-	-	0
4	358	260	13.429204	0	-	-	0
5	358	262	11.001589	0	-	-	0

#74	PF02574	PF02607	110	8	66.442976
family 1, PF02574:
Homocysteine S-methyltransferase
S-methylmethionine metabolism in Escherichia coli. 
family 2, PF02607:
B12 binding domain
How a protein binds B12: A 3.0 A X-ray structure of
index	pos1	pos2	score	npdbs	avgdist	mindist	nshort
0	102	51	13.472586	0	-	-	0
1	102	80	17.999598	0	-	-	0
2	322	74	10.040945	0	-	-	0
3	329	80	14.150737	0	-	-	0
4	439	51	10.059335	0	-	-	0
5	439	77	10.371580	0	-	-	0
6	439	80	14.544420	0	-	-	0
7	613	80	9.202419	0	-	-	0

*75	PF00350	PF01031	72	5	65.373016
family 1, PF00350:
Dynamin family
Dynamin GTPase, a force-generating molecular switch. 
family 2, PF01031:
Dynamin central region
index	pos1	pos2	score	npdbs	avgdist	mindist	nshort
0	18	34	14.422462	0	-	-	0
1	39	479	15.167055	0	-	-	0
2	39	720	14.445685	0	-	-	0
3	323	514	14.872819	0	-	-	0
4	330	34	14.233439	0	-	-	0

*76	PF00120	PF03951	354	3	64.587381
family 1, PF00120:
Glutamine synthetase, catalytic domain
family 2, PF03951:
Glutamine synthetase, beta-Grasp domain
index	pos1	pos2	score	npdbs	avgdist	mindist	nshort
0	174	128	14.826789	0	-	-	0
1	178	93	15.097448	0	-	-	0
2	183	90	35.189071	0	-	-	0

77	PF02554	PF02652	57	8	64.240934
family 1, PF02554:
Carbon starvation protein CstA
Molecular and functional characterization of a carbon
family 2, PF02652:
L-lactate permease
Three overlapping lct genes involved in L-lactate
index	pos1	pos2	score	npdbs	avgdist	mindist	nshort
0	19	134	10.845630	0	-	-	0
1	54	1063	11.074697	0	-	-	0
2	61	1063	11.116849	0	-	-	0
3	83	1063	20.311626	0	-	-	0
4	127	1063	20.438201	0	-	-	0
5	618	1063	12.425022	0	-	-	0
6	649	134	17.045443	0	-	-	0
7	649	1063	24.653028	0	-	-	0

78	PF00411	PF05000	290	7	63.907075
family 1, PF00411:
Ribosomal protein S11
family 2, PF05000:
RNA polymerase Rpb1, domain 4
Structural modules of the large subunits of RNA polymerase.
index	pos1	pos2	score	npdbs	avgdist	mindist	nshort
0	29	19	21.963528	0	-	-	0
1	40	19	17.832423	0	-	-	0
2	48	19	13.031953	0	-	-	0
3	55	19	13.430854	0	-	-	0
4	145	19	17.036931	0	-	-	0
5	145	155	9.533916	0	-	-	0
6	145	165	11.072005	0	-	-	0

*79	PF00140	PF04542	229	2	62.999722
family 1, PF00140:
Sigma-70 factor, region 1.2
Crystal structure of a sigma 70 subunit fragment from E.
family 2, PF04542:
Sigma-70 region 2
Structure of the bacterial RNA polymerase promoter
index	pos1	pos2	score	npdbs	avgdist	mindist	nshort
0	16	121	18.616997	2	23.8413	22.8821	0
1	35	90	44.018277	2	3.5045	3.0026	2

80	PF00343	PF02666	94	8	59.902301
family 1, PF00343:
Carbohydrate phosphorylase
Control of phosphorylase b conformation by a modified
family 2, PF02666:
Phosphatidylserine decarboxylase
Cloning, sequencing, and disruption of the Bacillus
index	pos1	pos2	score	npdbs	avgdist	mindist	nshort
0	39	601	14.975408	0	-	-	0
1	39	605	12.925479	0	-	-	0
2	39	671	10.680968	0	-	-	0
3	39	886	10.078682	0	-	-	0
4	39	1055	10.382989	0	-	-	0
5	1647	601	13.118382	0	-	-	0
6	1647	605	10.322077	0	-	-	0
7	1713	601	11.855937	0	-	-	0

*81	PF00081	PF02777	654	2	59.363557
family 1, PF00081:
Iron/manganese superoxide dismutases, alpha-hairpin domain
Refined crystal structure of a superoxide dismutase from
family 2, PF02777:
Iron/manganese superoxide dismutases, C-terminal domain
Refined crystal structure of a superoxide dismutase from
index	pos1	pos2	score	npdbs	avgdist	mindist	nshort
0	157	61	32.108459	14	3.6816	0.1294	14
1	168	127	27.509988	14	3.2541	0.1135	14

$82	PF01964	PF02401	115	9	58.809561
family 1, PF01964:
ThiC family
Structural genes for thiamine biosynthetic enzymes
family 2, PF02401:
LytB protein
Identification of the Escherichia coli lytB gene, which is
index	pos1	pos2	score	npdbs	avgdist	mindist	nshort
0	306	142	17.044679	0	-	-	0
1	306	171	13.453892	0	-	-	0
2	306	453	14.980857	0	-	-	0
3	323	10	14.183117	0	-	-	0
4	323	130	9.894840	0	-	-	0
5	323	142	12.278200	0	-	-	0
6	323	171	11.894081	0	-	-	0
7	492	6	10.013613	0	-	-	0
8	495	142	10.337300	0	-	-	0

#83	PF01000	PF04997	291	4	58.280670
family 1, PF01000:
RNA polymerase Rpb3/RpoA insert domain
Structure of the Escherichia coli RNA polymerase alpha
family 2, PF04997:
RNA polymerase Rpb1, domain 1
Structural modules of the large subunits of RNA polymerase.
index	pos1	pos2	score	npdbs	avgdist	mindist	nshort
0	22	24	16.604281	1	80.0907	80.0907	0
1	22	78	18.240035	1	77.6683	77.6683	0
2	28	106	12.473247	1	74.7356	74.7356	0
3	28	227	10.234902	1	82.7958	82.7958	0

#84	PF00189	PF00238	315	8	57.407190
family 1, PF00189:
Ribosomal protein S3, C-terminal domain
Conserved structures and diversity of functions of
family 2, PF00238:
Ribosomal protein L14p/L23e
index	pos1	pos2	score	npdbs	avgdist	mindist	nshort
0	10	259	10.578347	0	-	-	0
1	91	9	9.739035	0	-	-	0
2	91	253	11.647962	0	-	-	0
3	91	259	12.856160	0	-	-	0
4	91	318	11.888917	0	-	-	0
5	101	259	13.044214	0	-	-	0
6	132	9	10.733335	0	-	-	0
7	132	259	11.838442	0	-	-	0

*85	PF01031	PF02212	69	6	56.955280
family 1, PF01031:
Dynamin central region
family 2, PF02212:
Dynamin GTPase effector domain
index	pos1	pos2	score	npdbs	avgdist	mindist	nshort
0	151	68	13.906331	0	-	-	0
1	262	68	16.051516	0	-	-	0
2	271	68	14.916322	0	-	-	0
3	276	68	14.389822	0	-	-	0
4	718	68	16.081075	0	-	-	0
5	720	68	16.245055	0	-	-	0

#86	PF00177	PF00238	302	6	56.885084
family 1, PF00177:
Ribosomal protein S7p/S5e
The structure of ribosomal protein S7 at 1.9 A resolution
family 2, PF00238:
Ribosomal protein L14p/L23e
index	pos1	pos2	score	npdbs	avgdist	mindist	nshort
0	25	259	10.616834	0	-	-	0
1	25	318	9.424833	0	-	-	0
2	97	259	14.016925	0	-	-	0
3	300	259	11.650148	0	-	-	0
4	300	318	10.088596	0	-	-	0
5	324	259	9.967763	0	-	-	0

87	PF00411	PF04560	291	11	55.970573
family 1, PF00411:
Ribosomal protein S11
family 2, PF04560:
RNA polymerase Rpb2, domain 7
Structural basis of transcription: RNA polymerase II at 2.8
index	pos1	pos2	score	npdbs	avgdist	mindist	nshort
0	29	11	10.821941	0	-	-	0
1	29	12	16.299700	0	-	-	0
2	29	29	13.535194	0	-	-	0
3	29	32	10.921398	0	-	-	0
4	29	66	12.954090	0	-	-	0
5	29	205	12.222351	0	-	-	0
6	40	12	11.677007	0	-	-	0
7	48	12	9.596809	0	-	-	0
8	55	12	9.973912	0	-	-	0
9	145	11	9.286040	0	-	-	0
10	145	12	11.405742	0	-	-	0

#88	PF00177	PF00189	311	7	55.865171
family 1, PF00177:
Ribosomal protein S7p/S5e
The structure of ribosomal protein S7 at 1.9 A resolution
family 2, PF00189:
Ribosomal protein S3, C-terminal domain
Conserved structures and diversity of functions of
index	pos1	pos2	score	npdbs	avgdist	mindist	nshort
0	25	91	10.632098	1	66.5507	66.5507	0
1	97	91	12.550793	1	68.7669	68.7669	0
2	300	91	9.946423	1	55.6169	55.6169	0
3	304	10	9.819729	1	62.9405	62.9405	0
4	304	91	12.266080	1	49.1406	49.1406	0
5	304	132	10.718153	1	48.7631	48.7631	0
6	324	91	13.601969	1	60.2949	60.2949	0

*89	PF01232	PF08125	87	6	55.838797
family 1, PF01232:
Mannitol dehydrogenase Rossmann domain
family 2, PF08125:
Mannitol dehydrogenase C-terminal domain
index	pos1	pos2	score	npdbs	avgdist	mindist	nshort
0	11	134	10.004154	1	18.9792	18.9792	0
1	11	138	17.655995	1	19.2457	19.2457	0
2	42	138	9.456871	1	25.9587	25.9587	0
3	77	138	13.078994	1	32.4162	32.4162	0
4	163	138	10.408239	1	14.9978	14.9978	0
5	164	138	10.904236	1	10.9015	10.9015	0

#90	PF00203	PF00673	287	5	54.494537
family 1, PF00203:
Ribosomal protein S19
family 2, PF00673:
ribosomal L5P family C-terminus
index	pos1	pos2	score	npdbs	avgdist	mindist	nshort
0	77	35	10.494230	0	-	-	0
1	81	35	10.163226	0	-	-	0
2	94	35	11.440951	0	-	-	0
3	129	35	13.396545	0	-	-	0
4	137	22	10.998107	0	-	-	0

#91	PF00189	PF00410	308	5	53.410140
family 1, PF00189:
Ribosomal protein S3, C-terminal domain
Conserved structures and diversity of functions of
family 2, PF00410:
Ribosomal protein S8
Structural evidence for specific S8-RNA and S8-protein
index	pos1	pos2	score	npdbs	avgdist	mindist	nshort
0	10	214	13.178615	0	-	-	0
1	10	274	10.560594	0	-	-	0
2	101	262	11.379129	0	-	-	0
3	123	346	10.294537	0	-	-	0
4	132	262	11.384470	0	-	-	0

*92	PF04561	PF04565	522	10	53.039067
family 1, PF04561:
RNA polymerase Rpb2, domain 2
Structural basis of transcription: RNA polymerase II at 2.8
family 2, PF04565:
RNA polymerase Rpb2, domain 3
Structural basis of transcription: RNA polymerase II at 2.8
index	pos1	pos2	score	npdbs	avgdist	mindist	nshort
0	329	5	14.412822	1	41.2435	41.2435	0
1	329	10	18.238873	1	41.1655	41.1655	0
2	329	16	21.348303	1	32.6899	32.6899	0
3	329	20	14.023473	1	25.7225	25.7225	0
4	329	28	17.334061	1	23.9749	23.9749	0
5	329	29	22.790439	1	24.1035	24.1035	0
6	329	35	15.206234	1	23.9679	23.9679	0
7	329	43	22.129087	1	27.2172	27.2172	0
8	329	49	20.807709	1	26.6377	26.6377	0
9	329	71	23.155787	1	34.8341	34.8341	0

#93	PF00562	PF05000	344	7	51.987205
family 1, PF00562:
RNA polymerase Rpb2, domain 6
Structural basis of transcription: RNA polymerase II at 2.8
family 2, PF05000:
RNA polymerase Rpb1, domain 4
Structural modules of the large subunits of RNA polymerase.
index	pos1	pos2	score	npdbs	avgdist	mindist	nshort
0	260	19	17.882918	2	47.4959	38.7566	0
1	273	19	15.396570	2	46.7988	37.8723	0
2	273	155	16.286586	2	43.0210	41.4207	0
3	296	19	19.204778	2	57.0638	49.3028	0
4	823	19	14.307209	2	37.3110	29.9884	0
5	861	19	15.847035	2	35.2515	26.7854	0
6	1236	19	14.515369	2	62.0534	61.6126	0

94	PF01493	PF01964	112	6	51.898130
family 1, PF01493:
GXGXG motif
The formylmethanofuran dehydrogenase isoenzymes in
family 2, PF01964:
ThiC family
Structural genes for thiamine biosynthetic enzymes
index	pos1	pos2	score	npdbs	avgdist	mindist	nshort
0	15	541	9.537962	0	-	-	0
1	131	478	9.635744	0	-	-	0
2	131	541	13.523620	0	-	-	0
3	135	20	10.536867	0	-	-	0
4	279	541	10.981483	0	-	-	0
5	448	20	12.455728	0	-	-	0

95	PF00344	PF00623	253	7	51.770689
family 1, PF00344:
eubacterial secY protein
family 2, PF00623:
RNA polymerase Rpb1, domain 2
Structural modules of the large subunits of RNA polymerase.
index	pos1	pos2	score	npdbs	avgdist	mindist	nshort
0	11	44	13.178962	0	-	-	0
1	38	44	15.882363	0	-	-	0
2	211	44	13.651344	0	-	-	0
3	852	44	15.802467	0	-	-	0
4	856	44	19.684855	0	-	-	0
5	1114	44	17.941203	0	-	-	0
6	1215	44	12.264445	0	-	-	0

#96	PF00623	PF04563	326	4	50.718922
family 1, PF00623:
RNA polymerase Rpb1, domain 2
Structural modules of the large subunits of RNA polymerase.
family 2, PF04563:
RNA polymerase beta subunit
RNA polymerase II of Drosophila. Relation of its 140,000 Mr
index	pos1	pos2	score	npdbs	avgdist	mindist	nshort
0	44	1194	15.116793	2	51.6265	48.0213	0
1	362	1194	11.263064	2	48.4084	47.6296	0
2	387	1194	9.584503	2	46.8675	45.9847	0
3	410	1194	12.145839	2	47.3279	47.0969	0

*97	PF00189	PF07650	320	4	50.264881
family 1, PF00189:
Ribosomal protein S3, C-terminal domain
Conserved structures and diversity of functions of
family 2, PF07650:
KH domain
Conserved structures and diversity of functions of
index	pos1	pos2	score	npdbs	avgdist	mindist	nshort
0	91	16	11.510959	1	31.8073	31.8073	0
1	91	104	12.443422	1	15.2518	15.2518	0
2	101	16	9.919317	1	32.5745	32.5745	0
3	132	15	18.056365	1	21.9735	21.9735	0

98	PF00189	PF04565	293	5	50.197816
family 1, PF00189:
Ribosomal protein S3, C-terminal domain
Conserved structures and diversity of functions of
family 2, PF04565:
RNA polymerase Rpb2, domain 3
Structural basis of transcription: RNA polymerase II at 2.8
index	pos1	pos2	score	npdbs	avgdist	mindist	nshort
0	10	9	10.494487	0	-	-	0
1	101	9	13.315249	0	-	-	0
2	121	9	9.570868	0	-	-	0
3	123	9	16.192645	0	-	-	0
4	132	9	12.057984	0	-	-	0

*99	PF01450	PF07991	174	5	49.482449
family 1, PF01450:
Acetohydroxy acid isomeroreductase, catalytic domain
The crystal structure of plant acetohydroxy acid
family 2, PF07991:
Acetohydroxy acid isomeroreductase, catalytic domain
The crystal structure of plant acetohydroxy acid
index	pos1	pos2	score	npdbs	avgdist	mindist	nshort
0	14	229	10.070835	2	24.5538	22.9773	0
1	18	18	9.132991	2	24.7262	23.2748	0
2	18	161	9.723856	2	29.1385	27.4054	0
3	206	177	10.999446	2	8.8995	7.4031	1
4	216	177	9.817872	2	6.2223	3.5298	2

100	PF00316	PF03313	53	12	48.769470
family 1, PF00316:
Fructose-1-6-bisphosphatase
Structure of rabbit liver fructose 1,6-bisphosphatase at
family 2, PF03313:
Serine dehydratase alpha chain
index	pos1	pos2	score	npdbs	avgdist	mindist	nshort
0	8	434	9.337516	0	-	-	0
1	205	434	10.988664	0	-	-	0
2	296	434	10.242006	0	-	-	0
3	326	434	12.204082	0	-	-	0
4	384	434	9.847324	0	-	-	0
5	397	434	11.630072	0	-	-	0
6	421	434	10.175817	0	-	-	0
7	422	434	10.351316	0	-	-	0
8	424	434	10.103268	0	-	-	0
9	449	434	11.703146	0	-	-	0
10	473	434	12.050827	0	-	-	0
11	530	434	12.788359	0	-	-	0

#101	PF00238	PF00410	312	5	48.390639
family 1, PF00238:
Ribosomal protein L14p/L23e
family 2, PF00410:
Ribosomal protein S8
Structural evidence for specific S8-RNA and S8-protein
index	pos1	pos2	score	npdbs	avgdist	mindist	nshort
0	0	260	11.268116	0	-	-	0
1	253	260	12.565819	0	-	-	0
2	259	260	13.045633	0	-	-	0
3	259	262	12.529846	0	-	-	0
4	318	262	9.050940	0	-	-	0

#102	PF00189	PF00281	287	5	48.260154
family 1, PF00189:
Ribosomal protein S3, C-terminal domain
Conserved structures and diversity of functions of
family 2, PF00281:
Ribosomal protein L5
index	pos1	pos2	score	npdbs	avgdist	mindist	nshort
0	10	84	10.619009	0	-	-	0
1	91	7	11.726775	0	-	-	0
2	91	84	10.275673	0	-	-	0
3	101	7	10.540690	0	-	-	0
4	101	19	9.351819	0	-	-	0

#103	PF00203	PF00238	320	3	47.184436
family 1, PF00203:
Ribosomal protein S19
family 2, PF00238:
Ribosomal protein L14p/L23e
index	pos1	pos2	score	npdbs	avgdist	mindist	nshort
0	81	259	13.938406	0	-	-	0
1	129	259	17.303553	0	-	-	0
2	137	253	16.401737	0	-	-	0

#104	PF00731	PF01175	77	7	46.606302
family 1, PF00731:
AIR carboxylase
Crystal structure of Escherichia coli PurE, an unusual
family 2, PF01175:
Urocanase
index	pos1	pos2	score	npdbs	avgdist	mindist	nshort
0	141	75	9.479438	0	-	-	0
1	141	103	9.374381	0	-	-	0
2	141	264	9.591563	0	-	-	0
3	141	291	9.640601	0	-	-	0
4	141	685	12.110109	0	-	-	0
5	164	820	13.713302	0	-	-	0
6	204	820	13.420946	0	-	-	0

#105	PF04563	PF05000	324	4	45.739243
family 1, PF04563:
RNA polymerase beta subunit
RNA polymerase II of Drosophila. Relation of its 140,000 Mr
family 2, PF05000:
RNA polymerase Rpb1, domain 4
Structural modules of the large subunits of RNA polymerase.
index	pos1	pos2	score	npdbs	avgdist	mindist	nshort
0	1061	19	11.870548	2	54.0035	50.9420	0
1	1194	19	21.589717	2	53.0502	48.4533	0
2	1194	155	10.580954	2	39.1028	35.5958	0
3	1194	171	9.574880	2	42.5509	40.2770	0

#106	PF00809	PF02607	117	4	44.728405
family 1, PF00809:
Pterin binding enzyme
Crystal structure of the anti-bacterial sulfonamide drug
family 2, PF02607:
B12 binding domain
How a protein binds B12: A 3.0 A X-ray structure of
index	pos1	pos2	score	npdbs	avgdist	mindist	nshort
0	367	80	11.868144	0	-	-	0
1	407	80	9.668683	0	-	-	0
2	454	80	13.223448	0	-	-	0
3	532	80	13.599634	0	-	-	0

107	PF01293	PF02503	46	6	44.651753
family 1, PF01293:
Phosphoenolpyruvate carboxykinase
Snapshot of an enzyme reaction intermediate in the
family 2, PF02503:
Polyphosphate kinase
Transcription of ppk from Acinetobacter sp. strain ADP1,
index	pos1	pos2	score	npdbs	avgdist	mindist	nshort
0	94	609	10.166259	0	-	-	0
1	94	745	10.617733	0	-	-	0
2	179	109	18.172491	0	-	-	0
3	179	408	11.703549	0	-	-	0
4	179	599	13.513884	0	-	-	0
5	179	663	9.375701	0	-	-	0

108	PF00411	PF04997	292	7	44.096284
family 1, PF00411:
Ribosomal protein S11
family 2, PF04997:
RNA polymerase Rpb1, domain 1
Structural modules of the large subunits of RNA polymerase.
index	pos1	pos2	score	npdbs	avgdist	mindist	nshort
0	29	83	11.705359	0	-	-	0
1	40	78	16.997915	0	-	-	0
2	40	227	10.605286	0	-	-	0
3	99	78	13.262306	0	-	-	0
4	99	227	10.992381	0	-	-	0
5	145	227	15.702961	0	-	-	0
6	147	227	10.274249	0	-	-	0

#109	PF00177	PF00411	318	3	43.689806
family 1, PF00177:
Ribosomal protein S7p/S5e
The structure of ribosomal protein S7 at 1.9 A resolution
family 2, PF00411:
Ribosomal protein S11
index	pos1	pos2	score	npdbs	avgdist	mindist	nshort
0	304	38	13.260912	1	22.5295	22.5295	0
1	304	40	19.093634	1	18.1003	18.1003	0
2	304	141	14.897550	1	37.1261	37.1261	0

110	PF01964	PF05221	83	4	43.204263
family 1, PF01964:
ThiC family
Structural genes for thiamine biosynthetic enzymes
family 2, PF05221:
S-adenosyl-L-homocysteine hydrolase
index	pos1	pos2	score	npdbs	avgdist	mindist	nshort
0	192	303	18.181006	0	-	-	0
1	306	106	14.431927	0	-	-	0
2	306	603	9.771965	0	-	-	0
3	323	306	10.850083	0	-	-	0

111	PF00410	PF04565	288	4	43.133384
family 1, PF00410:
Ribosomal protein S8
Structural evidence for specific S8-RNA and S8-protein
family 2, PF04565:
RNA polymerase Rpb2, domain 3
Structural basis of transcription: RNA polymerase II at 2.8
index	pos1	pos2	score	npdbs	avgdist	mindist	nshort
0	214	12	11.630089	0	-	-	0
1	260	9	13.428933	0	-	-	0
2	262	9	12.872454	0	-	-	0
3	346	9	9.525932	0	-	-	0

112	PF02091	PF07991	97	8	42.766259
family 1, PF02091:
Glycyl-tRNA synthetase alpha subunit
family 2, PF07991:
Acetohydroxy acid isomeroreductase, catalytic domain
The crystal structure of plant acetohydroxy acid
index	pos1	pos2	score	npdbs	avgdist	mindist	nshort
0	45	18	9.660514	0	-	-	0
1	45	98	10.319050	0	-	-	0
2	45	118	10.753906	0	-	-	0
3	45	147	10.324562	0	-	-	0
4	45	166	9.257155	0	-	-	0
5	45	177	11.280934	0	-	-	0
6	45	208	10.209743	0	-	-	0
7	45	227	11.902940	0	-	-	0

#113	PF00189	PF00673	284	4	42.429454
family 1, PF00189:
Ribosomal protein S3, C-terminal domain
Conserved structures and diversity of functions of
family 2, PF00673:
ribosomal L5P family C-terminus
index	pos1	pos2	score	npdbs	avgdist	mindist	nshort
0	10	35	9.275105	0	-	-	0
1	91	145	11.517571	0	-	-	0
2	101	35	9.032068	0	-	-	0
3	132	35	10.142912	0	-	-	0

114	PF00318	PF00623	292	3	42.175179
family 1, PF00318:
Ribosomal protein S2
family 2, PF00623:
RNA polymerase Rpb1, domain 2
Structural modules of the large subunits of RNA polymerase.
index	pos1	pos2	score	npdbs	avgdist	mindist	nshort
0	22	52	14.861661	0	-	-	0
1	130	395	16.462354	0	-	-	0
2	192	44	10.389141	0	-	-	0

#115	PF00177	PF00203	320	5	41.647494
family 1, PF00177:
Ribosomal protein S7p/S5e
The structure of ribosomal protein S7 at 1.9 A resolution
family 2, PF00203:
Ribosomal protein S19
index	pos1	pos2	score	npdbs	avgdist	mindist	nshort
0	97	77	11.592295	1	70.4890	70.4890	0
1	97	129	9.005233	1	60.2449	60.2449	0
2	300	77	13.247557	1	73.4748	73.4748	0
3	324	77	10.757361	1	76.7557	76.7557	0
4	416	77	12.899022	1	78.0677	78.0677	0

*116	PF01074	PF07748	73	2	41.121348
family 1, PF01074:
Glycosyl hydrolases family 38 N-terminal domain
Glycosidase families 
family 2, PF07748:
Glycosyl hydrolases family 38 C-terminal domain
Glycosidase families 
index	pos1	pos2	score	npdbs	avgdist	mindist	nshort
0	274	811	22.079389	1	23.9211	23.9211	0
1	501	811	25.585111	1	43.7207	43.7207	0

117	PF00861	PF04997	254	4	41.106856
family 1, PF00861:
Ribosomal L18p/L5e family
Distinct domains in ribosomal protein L5 mediate 5 S rRNA
family 2, PF04997:
RNA polymerase Rpb1, domain 1
Structural modules of the large subunits of RNA polymerase.
index	pos1	pos2	score	npdbs	avgdist	mindist	nshort
0	232	78	17.739494	0	-	-	0
1	232	227	12.368434	0	-	-	0
2	240	227	11.238004	0	-	-	0
3	252	227	12.994247	0	-	-	0

#118	PF01440	PF08283	74	2	39.599683
family 1, PF01440:
Geminivirus AL2 protein
Transactivation in a geminivirus: AL2 gene product is
family 2, PF08283:
Geminivirus rep protein central domain
The structure of a replication initiator unites diverse
index	pos1	pos2	score	npdbs	avgdist	mindist	nshort
0	160	82	28.867955	0	-	-	0
1	160	83	33.221125	0	-	-	0

119	PF00333	PF04997	253	3	39.312417
family 1, PF00333:
Ribosomal protein S5, N-terminal domain
family 2, PF04997:
RNA polymerase Rpb1, domain 1
Structural modules of the large subunits of RNA polymerase.
index	pos1	pos2	score	npdbs	avgdist	mindist	nshort
0	23	78	17.414699	0	-	-	0
1	56	72	12.186711	0	-	-	0
2	56	227	15.852090	0	-	-	0

120	PF01642	PF03308	65	3	39.278848
family 1, PF01642:
Methylmalonyl-CoA mutase
How coenzyme B12 radicals are generated: the crystal
family 2, PF03308:
ArgK protein
Phosphorylation of the periplasmic binding protein in two
index	pos1	pos2	score	npdbs	avgdist	mindist	nshort
0	600	291	14.398002	0	-	-	0
1	616	244	9.867607	0	-	-	0
2	753	289	15.435976	0	-	-	0

121	PF00623	PF00861	253	4	39.150245
family 1, PF00623:
RNA polymerase Rpb1, domain 2
Structural modules of the large subunits of RNA polymerase.
family 2, PF00861:
Ribosomal L18p/L5e family
Distinct domains in ribosomal protein L5 mediate 5 S rRNA
index	pos1	pos2	score	npdbs	avgdist	mindist	nshort
0	44	232	17.934867	0	-	-	0
1	44	240	17.970283	0	-	-	0
2	44	241	14.469822	0	-	-	0
3	44	248	14.258244	0	-	-	0

*122	PF00298	PF03946	292	1	38.360464
family 1, PF00298:
Ribosomal protein L11, RNA binding domain
High resolution solution structure of ribosomal protein
family 2, PF03946:
Ribosomal protein L11, N-terminal domain
index	pos1	pos2	score	npdbs	avgdist	mindist	nshort
0	0	69	38.360334	1	20.9472	20.9472	0

*123	PF01357	PF03330	59	4	38.138033
family 1, PF01357:
Pollen allergen
Complete primary structure of a Lolium perenne (perennial
family 2, PF03330:
Rare lipoprotein A (RlpA)-like double-psi beta-barrel
Multicopy suppressors of prc mutant Escherichia coli
index	pos1	pos2	score	npdbs	avgdist	mindist	nshort
0	3	100	15.073680	1	16.5972	16.5972	0
1	3	165	11.800503	1	35.1675	35.1675	0
2	14	165	10.694382	1	43.6927	43.6927	0
3	19	100	11.700702	1	14.2362	14.2362	0

*124	PF00140	PF04539	225	2	38.123192
family 1, PF00140:
Sigma-70 factor, region 1.2
Crystal structure of a sigma 70 subunit fragment from E.
family 2, PF04539:
Sigma-70 region 3
Structure of the bacterial RNA polymerase promoter
index	pos1	pos2	score	npdbs	avgdist	mindist	nshort
0	16	9	14.583048	1	38.0388	38.0388	0
1	35	66	23.803904	1	40.4083	40.4083	0

125	PF00203	PF04997	293	5	37.842913
family 1, PF00203:
Ribosomal protein S19
family 2, PF04997:
RNA polymerase Rpb1, domain 1
Structural modules of the large subunits of RNA polymerase.
index	pos1	pos2	score	npdbs	avgdist	mindist	nshort
0	77	24	16.098178	0	-	-	0
1	77	82	9.270301	0	-	-	0
2	77	227	9.996950	0	-	-	0
3	81	227	11.038172	0	-	-	0
4	94	227	11.505411	0	-	-	0

$126	PF01964	PF02607	93	4	37.005828
family 1, PF01964:
ThiC family
Structural genes for thiamine biosynthetic enzymes
family 2, PF02607:
B12 binding domain
How a protein binds B12: A 3.0 A X-ray structure of
index	pos1	pos2	score	npdbs	avgdist	mindist	nshort
0	192	30	14.354698	0	-	-	0
1	217	30	11.979761	0	-	-	0
2	306	30	13.528318	0	-	-	0
3	323	30	12.306381	0	-	-	0

127	PF00623	PF00687	258	2	36.756981
family 1, PF00623:
RNA polymerase Rpb1, domain 2
Structural modules of the large subunits of RNA polymerase.
family 2, PF00687:
Ribosomal protein L1p/L10e family
index	pos1	pos2	score	npdbs	avgdist	mindist	nshort
0	130	547	20.167684	0	-	-	0
1	395	382	16.890154	0	-	-	0

128	PF00203	PF04560	294	5	36.287236
family 1, PF00203:
Ribosomal protein S19
family 2, PF04560:
RNA polymerase Rpb2, domain 7
Structural basis of transcription: RNA polymerase II at 2.8
index	pos1	pos2	score	npdbs	avgdist	mindist	nshort
0	77	11	9.180257	0	-	-	0
1	77	12	19.760370	0	-	-	0
2	77	29	10.278751	0	-	-	0
3	77	205	9.753748	0	-	-	0
4	81	12	12.205874	0	-	-	0

129	PF00410	PF04560	288	7	35.838795
family 1, PF00410:
Ribosomal protein S8
Structural evidence for specific S8-RNA and S8-protein
family 2, PF04560:
RNA polymerase Rpb2, domain 7
Structural basis of transcription: RNA polymerase II at 2.8
index	pos1	pos2	score	npdbs	avgdist	mindist	nshort
0	10	12	14.639190	0	-	-	0
1	71	12	10.174150	0	-	-	0
2	214	3	9.152979	0	-	-	0
3	214	12	21.758575	0	-	-	0
4	214	205	10.872576	0	-	-	0
5	274	12	14.451446	0	-	-	0
6	334	12	12.198755	0	-	-	0

#130	PF04560	PF04998	312	4	35.821525
family 1, PF04560:
RNA polymerase Rpb2, domain 7
Structural basis of transcription: RNA polymerase II at 2.8
family 2, PF04998:
RNA polymerase Rpb1, domain 5
Structural modules of the large subunits of RNA polymerase.
index	pos1	pos2	score	npdbs	avgdist	mindist	nshort
0	12	9	11.456441	2	34.9740	33.0572	0
1	12	22	9.304682	2	16.4354	14.2903	0
2	12	2312	10.055819	2	24.1208	17.1715	0
3	205	9	11.641991	2	56.5305	52.0692	0

131	PF00464	PF01175	77	4	35.777037
family 1, PF00464:
Serine hydroxymethyltransferase
family 2, PF01175:
Urocanase
index	pos1	pos2	score	npdbs	avgdist	mindist	nshort
0	72	571	9.580434	0	-	-	0
1	912	131	12.227427	0	-	-	0
2	912	571	14.145828	0	-	-	0
3	912	670	13.711330	0	-	-	0

$132	PF00738	PF05094	79	3	34.390521
family 1, PF00738:
Polyhedrin
family 2, PF05094:
Late expression factor 9 (LEF-9)
Characterization of late gene expression factors lef-9 and
index	pos1	pos2	score	npdbs	avgdist	mindist	nshort
0	158	227	10.417554	0	-	-	0
1	170	238	9.762850	0	-	-	0
2	174	238	9.557841	0	-	-	0

133	PF00238	PF04997	291	3	34.026834
family 1, PF00238:
Ribosomal protein L14p/L23e
family 2, PF04997:
RNA polymerase Rpb1, domain 1
Structural modules of the large subunits of RNA polymerase.
index	pos1	pos2	score	npdbs	avgdist	mindist	nshort
0	259	106	10.708086	0	-	-	0
1	283	24	12.126732	0	-	-	0
2	318	1944	10.122559	0	-	-	0

134	PF00177	PF05000	297	4	33.377864
family 1, PF00177:
Ribosomal protein S7p/S5e
The structure of ribosomal protein S7 at 1.9 A resolution
family 2, PF05000:
RNA polymerase Rpb1, domain 4
Structural modules of the large subunits of RNA polymerase.
index	pos1	pos2	score	npdbs	avgdist	mindist	nshort
0	25	105	14.290067	0	-	-	0
1	300	19	12.730368	0	-	-	0
2	304	105	15.739988	0	-	-	0
3	340	105	9.927830	0	-	-	0

*135	PF00217	PF02807	158	4	33.225169
family 1, PF00217:
ATP:guanido phosphotransferase, C-terminal catalytic domain
Structure of mitochondrial creatine kinase. 
family 2, PF02807:
ATP:guanido phosphotransferase, N-terminal domain
Structure of mitochondrial creatine kinase. 
index	pos1	pos2	score	npdbs	avgdist	mindist	nshort
0	43	57	13.205670	4	25.5995	23.7024	0
1	43	63	16.093449	4	20.9006	20.7196	0
2	43	90	17.186243	4	22.2195	21.6133	0
3	137	90	11.174175	4	14.5030	12.6093	0

*136	PF03720	PF03721	195	3	33.000212
family 1, PF03720:
UDP-glucose/GDP-mannose dehydrogenase family, UDP binding domain
Purification and characterization of guanosine
family 2, PF03721:
UDP-glucose/GDP-mannose dehydrogenase family, NAD binding domain
Purification and characterization of guanosine
index	pos1	pos2	score	npdbs	avgdist	mindist	nshort
0	194	395	10.882051	1	39.8225	39.8225	0
1	194	540	14.220478	1	42.7777	42.7777	0
2	194	547	19.463085	1	34.4421	34.4421	0

137	PF00298	PF04997	252	3	32.708336
family 1, PF00298:
Ribosomal protein L11, RNA binding domain
High resolution solution structure of ribosomal protein
family 2, PF04997:
RNA polymerase Rpb1, domain 1
Structural modules of the large subunits of RNA polymerase.
index	pos1	pos2	score	npdbs	avgdist	mindist	nshort
0	0	106	15.155692	0	-	-	0
1	0	1529	11.050965	0	-	-	0
2	0	1903	11.624361	0	-	-	0

#138	PF00366	PF03947	261	2	32.471977
family 1, PF00366:
Ribosomal protein S17
family 2, PF03947:
Ribosomal Proteins L2, C-terminal domain
index	pos1	pos2	score	npdbs	avgdist	mindist	nshort
0	28	207	17.406331	0	-	-	0
1	80	204	12.164489	0	-	-	0

#139	PF00177	PF00281	284	3	31.610781
family 1, PF00177:
Ribosomal protein S7p/S5e
The structure of ribosomal protein S7 at 1.9 A resolution
family 2, PF00281:
Ribosomal protein L5
index	pos1	pos2	score	npdbs	avgdist	mindist	nshort
0	25	7	13.056009	0	-	-	0
1	304	7	12.543944	0	-	-	0
2	343	7	10.171403	0	-	-	0

#140	PF00164	PF00411	315	4	31.253901
family 1, PF00164:
Ribosomal protein S12
family 2, PF00411:
Ribosomal protein S11
index	pos1	pos2	score	npdbs	avgdist	mindist	nshort
0	109	40	9.289980	1	81.3054	81.3054	0
1	166	40	13.482595	1	73.4578	73.4578	0
2	166	99	12.240183	1	71.8184	71.8184	0
3	166	145	12.509283	1	61.5834	61.5834	0

141	PF00344	PF04997	254	3	30.966280
family 1, PF00344:
eubacterial secY protein
family 2, PF04997:
RNA polymerase Rpb1, domain 1
Structural modules of the large subunits of RNA polymerase.
index	pos1	pos2	score	npdbs	avgdist	mindist	nshort
0	38	24	14.425316	0	-	-	0
1	211	227	12.440072	0	-	-	0
2	852	227	11.856604	0	-	-	0

142	PF00189	PF05000	291	4	30.916838
family 1, PF00189:
Ribosomal protein S3, C-terminal domain
Conserved structures and diversity of functions of
family 2, PF05000:
RNA polymerase Rpb1, domain 4
Structural modules of the large subunits of RNA polymerase.
index	pos1	pos2	score	npdbs	avgdist	mindist	nshort
0	91	105	14.872600	0	-	-	0
1	102	105	15.714375	0	-	-	0
2	110	105	15.768927	0	-	-	0
3	121	105	10.722021	0	-	-	0

143	PF00670	PF01964	83	7	29.908938
family 1, PF00670:
S-adenosyl-L-homocysteine hydrolase, NAD binding domain
family 2, PF01964:
ThiC family
Structural genes for thiamine biosynthetic enzymes
index	pos1	pos2	score	npdbs	avgdist	mindist	nshort
0	5	306	12.129753	0	-	-	0
1	66	176	9.367009	0	-	-	0
2	66	306	22.708337	0	-	-	0
3	66	314	13.579005	0	-	-	0
4	66	323	17.641022	0	-	-	0
5	66	430	10.401474	0	-	-	0
6	80	306	9.591029	0	-	-	0

144	PF00471	PF01964	109	6	29.689220
family 1, PF00471:
Ribosomal protein L33
family 2, PF01964:
ThiC family
Structural genes for thiamine biosynthetic enzymes
index	pos1	pos2	score	npdbs	avgdist	mindist	nshort
0	10	306	10.865337	0	-	-	0
1	53	306	23.942080	0	-	-	0
2	53	314	14.532291	0	-	-	0
3	53	430	10.598123	0	-	-	0
4	53	495	19.126814	0	-	-	0
5	68	306	11.429505	0	-	-	0

#145	PF00572	PF00687	258	2	29.455242
family 1, PF00572:
Ribosomal protein L13
family 2, PF00687:
Ribosomal protein L1p/L10e family
index	pos1	pos2	score	npdbs	avgdist	mindist	nshort
0	0	303	24.222558	0	-	-	0
1	0	392	27.202005	0	-	-	0

#146	PF02538	PF05378	82	3	29.237340
family 1, PF02538:
Hydantoinase B/oxoprolinase
Cloning and sequencing of the genes involved in the
family 2, PF05378:
Hydantoinase/oxoprolinase N-terminal region
index	pos1	pos2	score	npdbs	avgdist	mindist	nshort
0	26	123	12.880788	0	-	-	0
1	79	123	20.969584	0	-	-	0
2	927	123	20.411566	0	-	-	0

#147	PF00329	PF01058	193	2	29.105184
family 1, PF00329:
Respiratory-chain NADH dehydrogenase, 30 Kd subunit
family 2, PF01058:
NADH ubiquinone oxidoreductase, 20 Kd subunit
The NADH:ubiquinone oxidoreductase (complex I) of
index	pos1	pos2	score	npdbs	avgdist	mindist	nshort
0	79	335	17.501424	0	-	-	0
1	90	335	15.158983	0	-	-	0

#148	PF04561	PF04567	171	3	28.813518
family 1, PF04561:
RNA polymerase Rpb2, domain 2
Structural basis of transcription: RNA polymerase II at 2.8
family 2, PF04567:
RNA polymerase Rpb2, domain 5
Structural basis of transcription: RNA polymerase II at 2.8
index	pos1	pos2	score	npdbs	avgdist	mindist	nshort
0	65	103	10.327020	1	46.0006	46.0006	0
1	226	103	11.422967	1	41.0173	41.0173	0
2	332	0	9.552091	1	30.3416	30.3416	0

#149	PF00623	PF01000	290	2	28.800626
family 1, PF00623:
RNA polymerase Rpb1, domain 2
Structural modules of the large subunits of RNA polymerase.
family 2, PF01000:
RNA polymerase Rpb3/RpoA insert domain
Structure of the Escherichia coli RNA polymerase alpha
index	pos1	pos2	score	npdbs	avgdist	mindist	nshort
0	44	28	18.271937	1	50.3094	50.3094	0
1	44	239	17.157985	1	35.9407	35.9407	0

150	PF00410	PF05000	289	3	28.588705
family 1, PF00410:
Ribosomal protein S8
Structural evidence for specific S8-RNA and S8-protein
family 2, PF05000:
RNA polymerase Rpb1, domain 4
Structural modules of the large subunits of RNA polymerase.
index	pos1	pos2	score	npdbs	avgdist	mindist	nshort
0	214	19	22.296359	0	-	-	0
1	214	155	11.048515	0	-	-	0
2	274	19	18.796458	0	-	-	0

151	PF00091	PF00673	262	3	28.489010
family 1, PF00091:
Tubulin/FtsZ family, GTPase domain
Structure of the alphabeta tubulin dimer by electron
family 2, PF00673:
ribosomal L5P family C-terminus
index	pos1	pos2	score	npdbs	avgdist	mindist	nshort
0	43	35	12.879452	0	-	-	0
1	156	22	13.355080	0	-	-	0
2	156	35	13.214071	0	-	-	0

152	PF00572	PF04560	251	5	28.470770
family 1, PF00572:
Ribosomal protein L13
family 2, PF04560:
RNA polymerase Rpb2, domain 7
Structural basis of transcription: RNA polymerase II at 2.8
index	pos1	pos2	score	npdbs	avgdist	mindist	nshort
0	0	29	13.339746	0	-	-	0
1	0	32	13.564215	0	-	-	0
2	0	66	14.822629	0	-	-	0
3	34	12	11.942323	0	-	-	0
4	75	66	11.051734	0	-	-	0

#153	PF00164	PF00253	311	6	28.435986
family 1, PF00164:
Ribosomal protein S12
family 2, PF00253:
Ribosomal protein S14p/S29e
index	pos1	pos2	score	npdbs	avgdist	mindist	nshort
0	109	60	13.463965	1	78.3091	78.3091	0
1	163	60	11.917824	1	76.0353	76.0353	0
2	165	60	20.806574	1	76.6528	76.6528	0
3	204	60	17.031936	1	75.1813	75.1813	0
4	206	60	13.519650	1	70.0396	70.0396	0
5	207	60	9.395175	1	77.1923	77.1923	0

#154	PF00163	PF00673	249	3	28.331197
family 1, PF00163:
Ribosomal protein S4/S9 N-terminal domain
The crystal structure of ribosomal protein S4 reveals a
family 2, PF00673:
ribosomal L5P family C-terminus
index	pos1	pos2	score	npdbs	avgdist	mindist	nshort
0	108	118	10.060569	0	-	-	0
1	132	22	12.884842	0	-	-	0
2	132	118	18.692607	0	-	-	0

#155	PF00238	PF00673	283	3	28.185966
family 1, PF00238:
Ribosomal protein L14p/L23e
family 2, PF00673:
ribosomal L5P family C-terminus
index	pos1	pos2	score	npdbs	avgdist	mindist	nshort
0	120	35	11.167982	0	-	-	0
1	259	35	10.808005	0	-	-	0
2	318	35	11.337033	0	-	-	0

#156	PF00281	PF00410	281	4	28.087965
family 1, PF00281:
Ribosomal protein L5
family 2, PF00410:
Ribosomal protein S8
Structural evidence for specific S8-RNA and S8-protein
index	pos1	pos2	score	npdbs	avgdist	mindist	nshort
0	7	214	12.982357	0	-	-	0
1	7	260	11.435764	0	-	-	0
2	7	262	10.153495	0	-	-	0
3	54	214	9.080315	0	-	-	0

#157	PF00329	PF00420	188	1	27.957063
family 1, PF00329:
Respiratory-chain NADH dehydrogenase, 30 Kd subunit
family 2, PF00420:
NADH-ubiquinone/plastoquinone oxidoreductase chain 4L
index	pos1	pos2	score	npdbs	avgdist	mindist	nshort
0	79	40	27.962776	0	-	-	0

158	PF01964	PF02572	79	5	27.420431
family 1, PF01964:
ThiC family
Structural genes for thiamine biosynthetic enzymes
family 2, PF02572:
ATP:corrinoid adenosyltransferase BtuR/CobO/CobP
Cobalamin (vitamin B12) biosynthesis: identification and
index	pos1	pos2	score	npdbs	avgdist	mindist	nshort
0	136	162	12.884721	0	-	-	0
1	157	162	10.892009	0	-	-	0
2	185	162	11.305079	0	-	-	0
3	462	162	10.052676	0	-	-	0
4	519	162	12.768511	0	-	-	0

159	PF00189	PF00344	263	3	27.199169
family 1, PF00189:
Ribosomal protein S3, C-terminal domain
Conserved structures and diversity of functions of
family 2, PF00344:
eubacterial secY protein
index	pos1	pos2	score	npdbs	avgdist	mindist	nshort
0	101	852	11.455342	0	-	-	0
1	132	852	10.314448	0	-	-	0
2	132	856	10.881085	0	-	-	0

160	PF00573	PF05000	250	3	26.942288
family 1, PF00573:
Ribosomal protein L4/L1 family
Yeast ribosomal proteins L4, L17, L20, and L25 exhibit
family 2, PF05000:
RNA polymerase Rpb1, domain 4
Structural modules of the large subunits of RNA polymerase.
index	pos1	pos2	score	npdbs	avgdist	mindist	nshort
0	89	19	14.102610	0	-	-	0
1	103	19	15.589279	0	-	-	0
2	134	19	15.933551	0	-	-	0

$161	PF02534	PF04610	50	2	26.857798
family 1, PF02534:
TraG/TraD family
Sequence and analysis of the 60 kb conjugative,
family 2, PF04610:
TrbL/VirB6 plasmid conjugal transfer protein
Essential components of the Ti plasmid trb system, a type
index	pos1	pos2	score	npdbs	avgdist	mindist	nshort
0	944	324	13.578293	0	-	-	0
1	944	342	15.268791	0	-	-	0

162	PF00343	PF01209	106	2	26.819953
family 1, PF00343:
Carbohydrate phosphorylase
Control of phosphorylase b conformation by a modified
family 2, PF01209:
ubiE/COQ5 methyltransferase family
index	pos1	pos2	score	npdbs	avgdist	mindist	nshort
0	39	40	14.273380	0	-	-	0
1	1647	40	10.652008	0	-	-	0

#163	PF00189	PF00333	270	4	26.371386
family 1, PF00189:
Ribosomal protein S3, C-terminal domain
Conserved structures and diversity of functions of
family 2, PF00333:
Ribosomal protein S5, N-terminal domain
index	pos1	pos2	score	npdbs	avgdist	mindist	nshort
0	91	56	12.946364	1	16.4616	16.4616	0
1	101	56	10.834320	1	26.0299	26.0299	0
2	102	56	9.250629	1	27.2299	27.2299	0
3	132	56	11.226621	1	25.6839	25.6839	0

164	PF00333	PF04560	253	2	26.275217
family 1, PF00333:
Ribosomal protein S5, N-terminal domain
family 2, PF04560:
RNA polymerase Rpb2, domain 7
Structural basis of transcription: RNA polymerase II at 2.8
index	pos1	pos2	score	npdbs	avgdist	mindist	nshort
0	25	12	11.382049	0	-	-	0
1	56	58	14.006866	0	-	-	0

#165	PF00177	PF00410	304	3	26.231426
family 1, PF00177:
Ribosomal protein S7p/S5e
The structure of ribosomal protein S7 at 1.9 A resolution
family 2, PF00410:
Ribosomal protein S8
Structural evidence for specific S8-RNA and S8-protein
index	pos1	pos2	score	npdbs	avgdist	mindist	nshort
0	97	262	10.953569	0	-	-	0
1	300	260	11.297451	0	-	-	0
2	304	260	10.400954	0	-	-	0

166	PF00347	PF04997	259	2	26.123183
family 1, PF00347:
Ribosomal protein L6
Ribosomal protein L6: structural evidence of gene
family 2, PF04997:
RNA polymerase Rpb1, domain 1
Structural modules of the large subunits of RNA polymerase.
index	pos1	pos2	score	npdbs	avgdist	mindist	nshort
0	1	78	11.410475	0	-	-	0
1	179	227	15.089042	0	-	-	0

167	PF00203	PF00623	292	3	26.061136
family 1, PF00203:
Ribosomal protein S19
family 2, PF00623:
RNA polymerase Rpb1, domain 2
Structural modules of the large subunits of RNA polymerase.
index	pos1	pos2	score	npdbs	avgdist	mindist	nshort
0	81	395	13.048092	0	-	-	0
1	94	44	10.835393	0	-	-	0
2	129	44	11.952967	0	-	-	0

#168	PF00163	PF00687	242	3	25.858360
family 1, PF00163:
Ribosomal protein S4/S9 N-terminal domain
The crystal structure of ribosomal protein S4 reveals a
family 2, PF00687:
Ribosomal protein L1p/L10e family
index	pos1	pos2	score	npdbs	avgdist	mindist	nshort
0	108	547	14.249757	0	-	-	0
1	132	382	12.903679	0	-	-	0
2	132	547	21.172589	0	-	-	0

#169	PF00410	PF03947	313	2	25.764716
family 1, PF00410:
Ribosomal protein S8
Structural evidence for specific S8-RNA and S8-protein
family 2, PF03947:
Ribosomal Proteins L2, C-terminal domain
index	pos1	pos2	score	npdbs	avgdist	mindist	nshort
0	214	204	12.424616	0	-	-	0
1	262	207	14.097780	0	-	-	0

$170	PF01274	PF01293	58	3	25.690702
family 1, PF01274:
Malate synthase
Crystal structure of Escherichia coli malate synthase G
family 2, PF01293:
Phosphoenolpyruvate carboxykinase
Snapshot of an enzyme reaction intermediate in the
index	pos1	pos2	score	npdbs	avgdist	mindist	nshort
0	494	496	10.775712	0	-	-	0
1	497	496	11.292470	0	-	-	0
2	726	496	11.858868	0	-	-	0

171	PF00344	PF00410	255	4	25.565458
family 1, PF00344:
eubacterial secY protein
family 2, PF00410:
Ribosomal protein S8
Structural evidence for specific S8-RNA and S8-protein
index	pos1	pos2	score	npdbs	avgdist	mindist	nshort
0	11	214	11.445550	0	-	-	0
1	38	214	16.720171	0	-	-	0
2	38	260	11.438021	0	-	-	0
3	856	214	11.807678	0	-	-	0

#172	PF00410	PF00687	268	4	25.413470
family 1, PF00410:
Ribosomal protein S8
Structural evidence for specific S8-RNA and S8-protein
family 2, PF00687:
Ribosomal protein L1p/L10e family
index	pos1	pos2	score	npdbs	avgdist	mindist	nshort
0	214	366	11.958867	0	-	-	0
1	214	382	9.477294	0	-	-	0
2	214	540	12.507558	0	-	-	0
3	251	547	14.882804	0	-	-	0

#173	PF00164	PF00573	259	2	24.769083
family 1, PF00164:
Ribosomal protein S12
family 2, PF00573:
Ribosomal protein L4/L1 family
Yeast ribosomal proteins L4, L17, L20, and L25 exhibit
index	pos1	pos2	score	npdbs	avgdist	mindist	nshort
0	165	134	12.617396	0	-	-	0
1	206	134	10.763815	0	-	-	0

174	PF00490	PF03116	51	2	24.517156
family 1, PF00490:
Delta-aminolevulinic acid dehydratase
family 2, PF03116:
NQR2, RnfD, RnfE family
Effects of changes in membrane sodium flux on virulence
index	pos1	pos2	score	npdbs	avgdist	mindist	nshort
0	143	502	11.012839	0	-	-	0
1	151	502	11.012839	0	-	-	0

*175	PF00984	PF03720	195	1	24.437748
family 1, PF00984:
UDP-glucose/GDP-mannose dehydrogenase family, central domain
Purification and characterization of guanosine
family 2, PF03720:
UDP-glucose/GDP-mannose dehydrogenase family, UDP binding domain
Purification and characterization of guanosine
index	pos1	pos2	score	npdbs	avgdist	mindist	nshort
0	14	194	24.596735	1	30.7651	30.7651	0

176	PF01264	PF01316	80	3	24.424340
family 1, PF01264:
Chorismate synthase
family 2, PF01316:
Arginine repressor, DNA binding domain
Solution structure of the DNA-binding domain and model for
index	pos1	pos2	score	npdbs	avgdist	mindist	nshort
0	108	46	9.586710	0	-	-	0
1	207	46	10.085495	0	-	-	0
2	217	46	12.001537	0	-	-	0

177	PF00670	PF00793	97	2	24.024200
family 1, PF00670:
S-adenosyl-L-homocysteine hydrolase, NAD binding domain
family 2, PF00793:
DAHP synthetase I family
Crystal structure of phenylalanine-regulated
index	pos1	pos2	score	npdbs	avgdist	mindist	nshort
0	66	289	21.148480	0	-	-	0
1	66	305	13.889762	0	-	-	0

#178	PF00347	PF00673	272	2	23.890366
family 1, PF00347:
Ribosomal protein L6
Ribosomal protein L6: structural evidence of gene
family 2, PF00673:
ribosomal L5P family C-terminus
index	pos1	pos2	score	npdbs	avgdist	mindist	nshort
0	179	14	11.898887	0	-	-	0
1	179	35	14.041984	0	-	-	0

179	PF00490	PF03350	53	2	23.881627
family 1, PF00490:
Delta-aminolevulinic acid dehydratase
family 2, PF03350:
Uncharacterized protein family, UPF0114
index	pos1	pos2	score	npdbs	avgdist	mindist	nshort
0	143	90	10.946684	0	-	-	0
1	151	90	10.946684	0	-	-	0

#180	PF00181	PF00687	265	1	23.770096
family 1, PF00181:
Ribosomal Proteins L2, RNA binding domain
family 2, PF00687:
Ribosomal protein L1p/L10e family
index	pos1	pos2	score	npdbs	avgdist	mindist	nshort
0	31	547	23.145615	0	-	-	0

*181	PF00270	PF00271	412	1	23.714894
family 1, PF00270:
DEAD/DEAH box helicase
Unwinding RNA in Saccharomyces cerevisiae: DEAD-box
family 2, PF00271:
Helicase conserved C-terminal domain
index	pos1	pos2	score	npdbs	avgdist	mindist	nshort
0	1067	340	23.939262	3	23.6950	21.9081	0

#182	PF02446	PF02684	63	3	23.484233
family 1, PF02446:
4-alpha-glucanotransferase
Disproportionating enzyme (4-alpha-glucanotransferase; EC
family 2, PF02684:
Lipid-A-disaccharide synthetase
Cloning and expression of genes encoding lipid A
index	pos1	pos2	score	npdbs	avgdist	mindist	nshort
0	529	134	13.366379	0	-	-	0
1	529	165	9.492991	0	-	-	0
2	667	134	9.660156	0	-	-	0

*183	PF01658	PF07994	94	3	23.428456
family 1, PF01658:
Myo-inositol-1-phosphate synthase
Comparison of INO1 gene sequences and products in Candida
family 2, PF07994:
Myo-inositol-1-phosphate synthase
Comparison of INO1 gene sequences and products in Candida
index	pos1	pos2	score	npdbs	avgdist	mindist	nshort
0	24	303	11.822031	3	33.0190	32.6562	0
1	24	475	10.799954	3	20.8143	16.6859	0
2	24	476	11.708139	3	17.0491	14.4004	0

#184	PF00410	PF00573	260	3	23.372386
family 1, PF00410:
Ribosomal protein S8
Structural evidence for specific S8-RNA and S8-protein
family 2, PF00573:
Ribosomal protein L4/L1 family
Yeast ribosomal proteins L4, L17, L20, and L25 exhibit
index	pos1	pos2	score	npdbs	avgdist	mindist	nshort
0	214	89	15.481173	0	-	-	0
1	214	102	10.195106	0	-	-	0
2	262	134	9.331633	0	-	-	0

#185	PF00347	PF00410	281	2	23.243499
family 1, PF00347:
Ribosomal protein L6
Ribosomal protein L6: structural evidence of gene
family 2, PF00410:
Ribosomal protein S8
Structural evidence for specific S8-RNA and S8-protein
index	pos1	pos2	score	npdbs	avgdist	mindist	nshort
0	169	214	12.735480	0	-	-	0
1	179	262	10.703131	0	-	-	0

#186	PF01000	PF04560	294	2	23.127621
family 1, PF01000:
RNA polymerase Rpb3/RpoA insert domain
Structure of the Escherichia coli RNA polymerase alpha
family 2, PF04560:
RNA polymerase Rpb2, domain 7
Structural basis of transcription: RNA polymerase II at 2.8
index	pos1	pos2	score	npdbs	avgdist	mindist	nshort
0	22	11	9.743340	1	50.6969	50.6969	0
1	28	11	10.632770	1	58.8460	58.8460	0

187	PF01293	PF02153	63	3	23.044366
family 1, PF01293:
Phosphoenolpyruvate carboxykinase
Snapshot of an enzyme reaction intermediate in the
family 2, PF02153:
Prephenate dehydrogenase
index	pos1	pos2	score	npdbs	avgdist	mindist	nshort
0	179	246	12.673645	0	-	-	0
1	179	489	12.333057	0	-	-	0
2	179	592	10.389478	0	-	-	0

188	PF03143	PF04560	280	7	22.986014
family 1, PF03143:
Elongation factor Tu C-terminal domain
Crystal structure of the ternary complex of Phe-tRNAPhe,
family 2, PF04560:
RNA polymerase Rpb2, domain 7
Structural basis of transcription: RNA polymerase II at 2.8
index	pos1	pos2	score	npdbs	avgdist	mindist	nshort
0	18	12	14.238574	0	-	-	0
1	33	12	13.613593	0	-	-	0
2	53	12	14.528440	0	-	-	0
3	120	12	16.048649	0	-	-	0
4	139	12	9.592220	0	-	-	0
5	154	12	16.980975	0	-	-	0
6	185	12	17.280853	0	-	-	0

#189	PF00410	PF00861	263	4	22.919584
family 1, PF00410:
Ribosomal protein S8
Structural evidence for specific S8-RNA and S8-protein
family 2, PF00861:
Ribosomal L18p/L5e family
Distinct domains in ribosomal protein L5 mediate 5 S rRNA
index	pos1	pos2	score	npdbs	avgdist	mindist	nshort
0	214	232	20.097109	0	-	-	0
1	214	240	14.294691	0	-	-	0
2	214	241	15.177681	0	-	-	0
3	214	252	16.144332	0	-	-	0

#190	PF00177	PF00687	265	3	22.888962
family 1, PF00177:
Ribosomal protein S7p/S5e
The structure of ribosomal protein S7 at 1.9 A resolution
family 2, PF00687:
Ribosomal protein L1p/L10e family
index	pos1	pos2	score	npdbs	avgdist	mindist	nshort
0	304	547	19.735140	0	-	-	0
1	323	547	18.191523	0	-	-	0
2	324	547	20.220108	0	-	-	0

#191	PF04561	PF04566	172	1	22.532006
family 1, PF04561:
RNA polymerase Rpb2, domain 2
Structural basis of transcription: RNA polymerase II at 2.8
family 2, PF04566:
RNA polymerase Rpb2, domain 4
Structural basis of transcription: RNA polymerase II at 2.8
index	pos1	pos2	score	npdbs	avgdist	mindist	nshort
0	232	52	22.327372	1	40.7576	40.7576	0

*192	PF07662	PF07670	80	2	22.431002
family 1, PF07662:
Na+ dependent nucleoside transporter C-terminus
Primary structure and functional expression of a cDNA
family 2, PF07670:
Nucleoside recognition
Identification of amino acid residues responsible for the
index	pos1	pos2	score	npdbs	avgdist	mindist	nshort
0	92	399	11.967159	0	-	-	0
1	207	498	10.493287	0	-	-	0

#193	PF00411	PF03947	313	2	22.399984
family 1, PF00411:
Ribosomal protein S11
family 2, PF03947:
Ribosomal Proteins L2, C-terminal domain
index	pos1	pos2	score	npdbs	avgdist	mindist	nshort
0	38	207	10.696644	0	-	-	0
1	40	197	9.711602	0	-	-	0

#194	PF00298	PF03947	262	1	22.140605
family 1, PF00298:
Ribosomal protein L11, RNA binding domain
High resolution solution structure of ribosomal protein
family 2, PF03947:
Ribosomal Proteins L2, C-terminal domain
index	pos1	pos2	score	npdbs	avgdist	mindist	nshort
0	0	207	22.015893	0	-	-	0

*195	PF01855	PF02775	120	2	22.059778
family 1, PF01855:
Pyruvate flavodoxin/ferredoxin oxidoreductase, thiamine diP-binding domain
Molecular and phylogenetic characterization of pyruvate and
family 2, PF02775:
Thiamine pyrophosphate enzyme, C-terminal TPP binding domain
Crystal structure of the thiamin diphosphate-dependent
index	pos1	pos2	score	npdbs	avgdist	mindist	nshort
0	22	194	11.198419	1	10.2424	10.2424	0
1	118	191	9.702077	1	13.2217	13.2217	0

#196	PF00312	PF00687	259	1	22.023814
family 1, PF00312:
Ribosomal protein S15
Conformational variability of the N-terminal helix in the
family 2, PF00687:
Ribosomal protein L1p/L10e family
index	pos1	pos2	score	npdbs	avgdist	mindist	nshort
0	33	547	24.883791	0	-	-	0

#197	PF00164	PF00238	320	2	21.747599
family 1, PF00164:
Ribosomal protein S12
family 2, PF00238:
Ribosomal protein L14p/L23e
index	pos1	pos2	score	npdbs	avgdist	mindist	nshort
0	140	259	12.331703	0	-	-	0
1	204	253	9.688075	0	-	-	0

198	PF00861	PF04560	254	2	21.610326
family 1, PF00861:
Ribosomal L18p/L5e family
Distinct domains in ribosomal protein L5 mediate 5 S rRNA
family 2, PF04560:
RNA polymerase Rpb2, domain 7
Structural basis of transcription: RNA polymerase II at 2.8
index	pos1	pos2	score	npdbs	avgdist	mindist	nshort
0	241	12	20.852620	0	-	-	0
1	258	12	11.839035	0	-	-	0

199	PF00490	PF07475	50	2	21.599480
family 1, PF00490:
Delta-aminolevulinic acid dehydratase
family 2, PF07475:
HPr Serine kinase C-terminus
A novel protein kinase that controls carbon catabolite
index	pos1	pos2	score	npdbs	avgdist	mindist	nshort
0	143	33	11.180257	0	-	-	0
1	151	33	11.180257	0	-	-	0

200	PF00271	PF00680	51	2	21.512352
family 1, PF00271:
Helicase conserved C-terminal domain
family 2, PF00680:
RNA dependent RNA polymerase
index	pos1	pos2	score	npdbs	avgdist	mindist	nshort
0	128	204	10.527621	0	-	-	0
1	128	835	10.829487	0	-	-	0

#201	PF00410	PF00673	287	3	21.464201
family 1, PF00410:
Ribosomal protein S8
Structural evidence for specific S8-RNA and S8-protein
family 2, PF00673:
ribosomal L5P family C-terminus
index	pos1	pos2	score	npdbs	avgdist	mindist	nshort
0	214	14	12.364739	0	-	-	0
1	214	35	10.735003	0	-	-	0
2	260	35	10.643005	0	-	-	0

202	PF00344	PF05000	253	5	21.415704
family 1, PF00344:
eubacterial secY protein
family 2, PF05000:
RNA polymerase Rpb1, domain 4
Structural modules of the large subunits of RNA polymerase.
index	pos1	pos2	score	npdbs	avgdist	mindist	nshort
0	11	19	12.105622	0	-	-	0
1	38	19	16.390378	0	-	-	0
2	211	19	11.971998	0	-	-	0
3	852	19	13.740981	0	-	-	0
4	856	19	12.999991	0	-	-	0

#203	PF00338	PF00410	262	2	21.273701
family 1, PF00338:
Ribosomal protein S10p/S20e
family 2, PF00410:
Ribosomal protein S8
Structural evidence for specific S8-RNA and S8-protein
index	pos1	pos2	score	npdbs	avgdist	mindist	nshort
0	60	260	10.965513	0	-	-	0
1	69	214	10.733661	0	-	-	0

204	PF00344	PF00673	256	2	21.220142
family 1, PF00344:
eubacterial secY protein
family 2, PF00673:
ribosomal L5P family C-terminus
index	pos1	pos2	score	npdbs	avgdist	mindist	nshort
0	38	35	11.073932	0	-	-	0
1	852	35	10.211694	0	-	-	0

*205	PF01656	PF07685	129	2	21.045583
family 1, PF01656:
CobQ/CobB/MinD/ParA nucleotide binding domain
Cobalamin (vitamin B12) biosynthesis: identification and
family 2, PF07685:
CobB/CobQ-like glutamine amidotransferase domain
The synthetase domains of cobalamin biosynthesis
index	pos1	pos2	score	npdbs	avgdist	mindist	nshort
0	67	234	9.627884	0	-	-	0
1	348	234	9.617076	0	-	-	0

*206	PF00174	PF03404	93	2	20.946862
family 1, PF00174:
Oxidoreductase molybdopterin binding domain
Molecular basis of sulfite oxidase deficiency from the
family 2, PF03404:
Mo-co oxidoreductase dimerisation domain
Molecular basis of sulfite oxidase deficiency from the
index	pos1	pos2	score	npdbs	avgdist	mindist	nshort
0	140	65	13.673484	2	23.2464	21.9217	0
1	342	65	11.382759	2	13.2239	13.1837	0

#207	PF00177	PF00673	279	2	20.748179
family 1, PF00177:
Ribosomal protein S7p/S5e
The structure of ribosomal protein S7 at 1.9 A resolution
family 2, PF00673:
ribosomal L5P family C-terminus
index	pos1	pos2	score	npdbs	avgdist	mindist	nshort
0	304	22	10.697707	0	-	-	0
1	304	35	11.704988	0	-	-	0

208	PF00623	PF03719	249	2	20.613069
family 1, PF00623:
RNA polymerase Rpb1, domain 2
Structural modules of the large subunits of RNA polymerase.
family 2, PF03719:
Ribosomal protein S5, C-terminal domain
index	pos1	pos2	score	npdbs	avgdist	mindist	nshort
0	44	61	14.761615	0	-	-	0
1	44	103	16.009869	0	-	-	0

209	PF00687	PF04560	258	3	20.585103
family 1, PF00687:
Ribosomal protein L1p/L10e family
family 2, PF04560:
RNA polymerase Rpb2, domain 7
Structural basis of transcription: RNA polymerase II at 2.8
index	pos1	pos2	score	npdbs	avgdist	mindist	nshort
0	366	12	11.962210	0	-	-	0
1	382	12	14.699963	0	-	-	0
2	392	12	14.797272	0	-	-	0

#210	PF01293	PF03668	49	2	20.381916
family 1, PF01293:
Phosphoenolpyruvate carboxykinase
Snapshot of an enzyme reaction intermediate in the
family 2, PF03668:
P-loop ATPase protein family
index	pos1	pos2	score	npdbs	avgdist	mindist	nshort
0	100	269	9.776990	0	-	-	0
1	179	269	11.682894	0	-	-	0

#211	PF00573	PF00687	262	1	20.314743
family 1, PF00573:
Ribosomal protein L4/L1 family
Yeast ribosomal proteins L4, L17, L20, and L25 exhibit
family 2, PF00687:
Ribosomal protein L1p/L10e family
index	pos1	pos2	score	npdbs	avgdist	mindist	nshort
0	101	547	20.087525	0	-	-	0

#212	PF00318	PF00573	257	1	20.226113
family 1, PF00318:
Ribosomal protein S2
family 2, PF00573:
Ribosomal protein L4/L1 family
Yeast ribosomal proteins L4, L17, L20, and L25 exhibit
index	pos1	pos2	score	npdbs	avgdist	mindist	nshort
0	9	103	17.272351	0	-	-	0

213	PF00344	PF01000	260	2	20.163380
family 1, PF00344:
eubacterial secY protein
family 2, PF01000:
RNA polymerase Rpb3/RpoA insert domain
Structure of the Escherichia coli RNA polymerase alpha
index	pos1	pos2	score	npdbs	avgdist	mindist	nshort
0	211	22	9.111694	0	-	-	0
1	852	239	10.241647	0	-	-	0

*214	PF01154	PF08540	79	2	20.111330
family 1, PF01154:
Hydroxymethylglutaryl-coenzyme A synthase N terminal
Amino acid sequence of an active site peptide of avian
family 2, PF08540:
Hydroxymethylglutaryl-coenzyme A synthase C terminal
Amino acid sequence of an active site peptide of avian
index	pos1	pos2	score	npdbs	avgdist	mindist	nshort
0	49	260	10.617246	1	14.2804	14.2804	0
1	261	18	9.552436	1	12.9784	12.9784	0

215	PF00203	PF00344	257	2	19.897236
family 1, PF00203:
Ribosomal protein S19
family 2, PF00344:
eubacterial secY protein
index	pos1	pos2	score	npdbs	avgdist	mindist	nshort
0	77	38	10.585349	0	-	-	0
1	129	856	9.605378	0	-	-	0

216	PF01176	PF04997	262	2	19.566827
family 1, PF01176:
Translation initiation factor 1A / IF-1
Universally conserved translation initiation factors. 
family 2, PF04997:
RNA polymerase Rpb1, domain 1
Structural modules of the large subunits of RNA polymerase.
index	pos1	pos2	score	npdbs	avgdist	mindist	nshort
0	27	78	10.977131	0	-	-	0
1	27	227	11.263067	0	-	-	0

#217	PF01450	PF04362	46	2	19.535050
family 1, PF01450:
Acetohydroxy acid isomeroreductase, catalytic domain
The crystal structure of plant acetohydroxy acid
family 2, PF04362:
Bacterial Fe(2+) trafficking
Small genes/gene-products in Escherichia coli K-12. 
index	pos1	pos2	score	npdbs	avgdist	mindist	nshort
0	311	20	10.027739	0	-	-	0
1	314	20	9.544790	0	-	-	0

#218	PF00253	PF00687	260	1	19.509728
family 1, PF00253:
Ribosomal protein S14p/S29e
family 2, PF00687:
Ribosomal protein L1p/L10e family
index	pos1	pos2	score	npdbs	avgdist	mindist	nshort
0	31	547	18.898322	0	-	-	0

219	PF00347	PF04560	257	4	19.435919
family 1, PF00347:
Ribosomal protein L6
Ribosomal protein L6: structural evidence of gene
family 2, PF04560:
RNA polymerase Rpb2, domain 7
Structural basis of transcription: RNA polymerase II at 2.8
index	pos1	pos2	score	npdbs	avgdist	mindist	nshort
0	5	12	10.932147	0	-	-	0
1	169	12	9.751470	0	-	-	0
2	174	12	9.579977	0	-	-	0
3	179	12	16.998422	0	-	-	0

#220	PF00164	PF00687	266	1	19.389678
family 1, PF00164:
Ribosomal protein S12
family 2, PF00687:
Ribosomal protein L1p/L10e family
index	pos1	pos2	score	npdbs	avgdist	mindist	nshort
0	165	547	20.418982	0	-	-	0

#221	PF00380	PF00687	262	1	18.907536
family 1, PF00380:
Ribosomal protein S9/S16
family 2, PF00687:
Ribosomal protein L1p/L10e family
index	pos1	pos2	score	npdbs	avgdist	mindist	nshort
0	345	547	17.795337	0	-	-	0

222	PF02503	PF04355	52	2	18.838272
family 1, PF02503:
Polyphosphate kinase
Transcription of ppk from Acinetobacter sp. strain ADP1,
family 2, PF04355:
SmpA / OmlA family
Pseudomonas aeruginosa fur overlaps with a gene encoding a
index	pos1	pos2	score	npdbs	avgdist	mindist	nshort
0	110	79	13.214407	0	-	-	0
1	764	79	9.622544	0	-	-	0

#223	PF04560	PF04983	332	1	18.803233
family 1, PF04560:
RNA polymerase Rpb2, domain 7
Structural basis of transcription: RNA polymerase II at 2.8
family 2, PF04983:
RNA polymerase Rpb1, domain 3
Structural modules of the large subunits of RNA polymerase.
index	pos1	pos2	score	npdbs	avgdist	mindist	nshort
0	12	13	16.141107	2	25.3873	24.8550	0

#224	PF00329	PF00507	203	1	18.796471
family 1, PF00329:
Respiratory-chain NADH dehydrogenase, 30 Kd subunit
family 2, PF00507:
NADH-ubiquinone/plastoquinone oxidoreductase, chain 3
index	pos1	pos2	score	npdbs	avgdist	mindist	nshort
0	79	97	18.796472	0	-	-	0

225	PF03313	PF03550	46	2	18.780336
family 1, PF03313:
Serine dehydratase alpha chain
family 2, PF03550:
Outer membrane lipoprotein LolB
index	pos1	pos2	score	npdbs	avgdist	mindist	nshort
0	434	156	11.353859	0	-	-	0
1	505	156	9.514050	0	-	-	0

#226	PF00342	PF04293	52	2	18.598878
family 1, PF00342:
Phosphoglucose isomerase
Crystallographic structure analysis of glucose 6-phosphate
family 2, PF04293:
SpoVR like protein
Cloning and characterization of spoVR, a gene from Bacillus
index	pos1	pos2	score	npdbs	avgdist	mindist	nshort
0	400	465	9.919533	0	-	-	0
1	403	465	9.924210	0	-	-	0

227	PF00410	PF04998	289	2	18.593547
family 1, PF00410:
Ribosomal protein S8
Structural evidence for specific S8-RNA and S8-protein
family 2, PF04998:
RNA polymerase Rpb1, domain 5
Structural modules of the large subunits of RNA polymerase.
index	pos1	pos2	score	npdbs	avgdist	mindist	nshort
0	214	37	14.023944	0	-	-	0
1	214	56	13.198502	0	-	-	0

228	PF00573	PF01316	82	2	18.429768
family 1, PF00573:
Ribosomal protein L4/L1 family
Yeast ribosomal proteins L4, L17, L20, and L25 exhibit
family 2, PF01316:
Arginine repressor, DNA binding domain
Solution structure of the DNA-binding domain and model for
index	pos1	pos2	score	npdbs	avgdist	mindist	nshort
0	151	46	9.282793	0	-	-	0
1	154	56	9.146977	0	-	-	0

#229	PF01407	PF08283	75	1	18.425240
family 1, PF01407:
Geminivirus AL3 protein
Molecular characterization of the AL3 protein encoded by a
family 2, PF08283:
Geminivirus rep protein central domain
The structure of a replication initiator unites diverse
index	pos1	pos2	score	npdbs	avgdist	mindist	nshort
0	145	83	18.465080	0	-	-	0

230	PF01175	PF02223	74	3	18.054314
family 1, PF01175:
Urocanase
family 2, PF02223:
Thymidylate kinase
index	pos1	pos2	score	npdbs	avgdist	mindist	nshort
0	751	89	9.096156	0	-	-	0
1	820	89	13.020230	0	-	-	0
2	820	170	9.089807	0	-	-	0

231	PF00673	PF04560	265	5	18.011185
family 1, PF00673:
ribosomal L5P family C-terminus
family 2, PF04560:
RNA polymerase Rpb2, domain 7
Structural basis of transcription: RNA polymerase II at 2.8
index	pos1	pos2	score	npdbs	avgdist	mindist	nshort
0	35	58	9.053415	0	-	-	0
1	45	12	9.343328	0	-	-	0
2	103	12	14.476514	0	-	-	0
3	136	12	11.122865	0	-	-	0
4	145	12	11.453142	0	-	-	0

232	PF00762	PF02965	91	2	17.997020
family 1, PF00762:
Ferrochelatase
family 2, PF02965:
Vitamin B12 dependent methionine synthase, activation domain
The structure of the C-terminal domain of methionine
index	pos1	pos2	score	npdbs	avgdist	mindist	nshort
0	96	105	9.103310	0	-	-	0
1	205	38	9.139714	0	-	-	0

233	PF00623	PF01176	261	2	17.892952
family 1, PF00623:
RNA polymerase Rpb1, domain 2
Structural modules of the large subunits of RNA polymerase.
family 2, PF01176:
Translation initiation factor 1A / IF-1
Universally conserved translation initiation factors. 
index	pos1	pos2	score	npdbs	avgdist	mindist	nshort
0	44	27	12.684757	0	-	-	0
1	44	99	11.531413	0	-	-	0

*234	PF03463	PF03465	93	2	17.828050
family 1, PF03463:
eRF1 domain 1
The crystal structure of human eukaryotic release factor
family 2, PF03465:
eRF1 domain 3
The crystal structure of human eukaryotic release factor
index	pos1	pos2	score	npdbs	avgdist	mindist	nshort
0	173	4	10.892663	0	-	-	0
1	173	165	11.012919	0	-	-	0

235	PF01632	PF03588	81	2	17.788191
family 1, PF01632:
Ribosomal protein L35
family 2, PF03588:
Leucyl/phenylalanyl-tRNA protein transferase
index	pos1	pos2	score	npdbs	avgdist	mindist	nshort
0	30	16	13.569986	0	-	-	0
1	32	16	11.793470	0	-	-	0

236	PF03143	PF04997	335	2	17.508300
family 1, PF03143:
Elongation factor Tu C-terminal domain
Crystal structure of the ternary complex of Phe-tRNAPhe,
family 2, PF04997:
RNA polymerase Rpb1, domain 1
Structural modules of the large subunits of RNA polymerase.
index	pos1	pos2	score	npdbs	avgdist	mindist	nshort
0	18	227	15.756610	0	-	-	0
1	32	227	13.037841	0	-	-	0

237	PF02572	PF02777	83	2	17.442613
family 1, PF02572:
ATP:corrinoid adenosyltransferase BtuR/CobO/CobP
Cobalamin (vitamin B12) biosynthesis: identification and
family 2, PF02777:
Iron/manganese superoxide dismutases, C-terminal domain
Refined crystal structure of a superoxide dismutase from
index	pos1	pos2	score	npdbs	avgdist	mindist	nshort
0	158	61	9.750723	0	-	-	0
1	159	61	11.184716	0	-	-	0

238	PF00164	PF00623	297	2	17.430702
family 1, PF00164:
Ribosomal protein S12
family 2, PF00623:
RNA polymerase Rpb1, domain 2
Structural modules of the large subunits of RNA polymerase.
index	pos1	pos2	score	npdbs	avgdist	mindist	nshort
0	121	395	17.009622	0	-	-	0
1	175	395	19.591250	0	-	-	0

#239	PF00177	PF00333	262	2	17.296195
family 1, PF00177:
Ribosomal protein S7p/S5e
The structure of ribosomal protein S7 at 1.9 A resolution
family 2, PF00333:
Ribosomal protein S5, N-terminal domain
index	pos1	pos2	score	npdbs	avgdist	mindist	nshort
0	304	56	9.270051	1	50.1933	50.1933	0
1	324	56	9.799935	1	60.0477	60.0477	0

#240	PF02390	PF03618	91	2	17.166606
family 1, PF02390:
Putative methyltransferase
family 2, PF03618:
Domain of unknown function (DUF299)
index	pos1	pos2	score	npdbs	avgdist	mindist	nshort
0	441	285	10.691539	0	-	-	0
1	581	285	9.271687	0	-	-	0

#241	PF00119	PF00507	946	1	17.124269
family 1, PF00119:
ATP synthase A chain
family 2, PF00507:
NADH-ubiquinone/plastoquinone oxidoreductase, chain 3
index	pos1	pos2	score	npdbs	avgdist	mindist	nshort
0	315	119	18.034950	0	-	-	0

242	PF00627	PF03006	146	1	17.112645
family 1, PF00627:
UBA/TS-N domain
Structure of a human DNA repair protein UBA domain that
family 2, PF03006:
Haemolysin-III related
Cloning and primary structure of a new hemolysin gene from
index	pos1	pos2	score	npdbs	avgdist	mindist	nshort
0	29	450	16.519154	0	-	-	0

243	PF00365	PF03070	66	2	17.111438
family 1, PF00365:
Phosphofructokinase
family 2, PF03070:
TENA/THI-4/PQQC family
Cloning and characterization of a pair of novel genes that
index	pos1	pos2	score	npdbs	avgdist	mindist	nshort
0	15	267	10.680439	0	-	-	0
1	15	271	11.239213	0	-	-	0

#244	PF00411	PF03143	283	1	17.042039
family 1, PF00411:
Ribosomal protein S11
family 2, PF03143:
Elongation factor Tu C-terminal domain
Crystal structure of the ternary complex of Phe-tRNAPhe,
index	pos1	pos2	score	npdbs	avgdist	mindist	nshort
0	40	32	15.743327	0	-	-	0

245	PF00238	PF04565	290	2	17.031009
family 1, PF00238:
Ribosomal protein L14p/L23e
family 2, PF04565:
RNA polymerase Rpb2, domain 3
Structural basis of transcription: RNA polymerase II at 2.8
index	pos1	pos2	score	npdbs	avgdist	mindist	nshort
0	259	9	10.652005	0	-	-	0
1	318	9	9.554921	0	-	-	0

246	PF00623	PF00673	262	3	16.769593
family 1, PF00623:
RNA polymerase Rpb1, domain 2
Structural modules of the large subunits of RNA polymerase.
family 2, PF00673:
ribosomal L5P family C-terminus
index	pos1	pos2	score	npdbs	avgdist	mindist	nshort
0	44	14	9.833118	0	-	-	0
1	44	35	14.800453	0	-	-	0
2	44	103	10.001509	0	-	-	0

247	PF01208	PF01985	76	2	16.439483
family 1, PF01208:
Uroporphyrinogen decarboxylase (URO-D)
family 2, PF01985:
CRS1 / YhbY domain
Crystal structure of E. coli YhbY: a representative of a
index	pos1	pos2	score	npdbs	avgdist	mindist	nshort
0	158	61	10.841904	0	-	-	0
1	164	61	9.269929	0	-	-	0

248	PF00281	PF00707	194	1	16.395306
family 1, PF00281:
Ribosomal protein L5
family 2, PF00707:
Translation initiation factor IF-3, C-terminal domain
index	pos1	pos2	score	npdbs	avgdist	mindist	nshort
0	4	10	16.395307	0	-	-	0

249	PF04560	PF06418	238	1	16.358111
family 1, PF04560:
RNA polymerase Rpb2, domain 7
Structural basis of transcription: RNA polymerase II at 2.8
family 2, PF06418:
CTP synthase N-terminus
Thr-431 and Arg-433 are part of a conserved sequence motif
index	pos1	pos2	score	npdbs	avgdist	mindist	nshort
0	66	395	16.176190	0	-	-	0

#250	PF00573	PF03947	268	1	16.331990
family 1, PF00573:
Ribosomal protein L4/L1 family
Yeast ribosomal proteins L4, L17, L20, and L25 exhibit
family 2, PF03947:
Ribosomal Proteins L2, C-terminal domain
index	pos1	pos2	score	npdbs	avgdist	mindist	nshort
0	134	204	15.720705	1	59.3944	59.3944	0

251	PF01964	PF06798	46	2	16.219269
family 1, PF01964:
ThiC family
Structural genes for thiamine biosynthetic enzymes
family 2, PF06798:
PrkA serine protein kinase C-terminal domain
Cloning and characterization of the Bacillus subtilis prkA
index	pos1	pos2	score	npdbs	avgdist	mindist	nshort
0	306	353	9.977503	0	-	-	0
1	306	356	10.632249	0	-	-	0

#252	PF00181	PF00410	311	2	16.156475
family 1, PF00181:
Ribosomal Proteins L2, RNA binding domain
family 2, PF00410:
Ribosomal protein S8
Structural evidence for specific S8-RNA and S8-protein
index	pos1	pos2	score	npdbs	avgdist	mindist	nshort
0	6	262	11.156739	0	-	-	0
1	15	262	10.176631	0	-	-	0

#253	PF00177	PF00298	263	1	15.868975
family 1, PF00177:
Ribosomal protein S7p/S5e
The structure of ribosomal protein S7 at 1.9 A resolution
family 2, PF00298:
Ribosomal protein L11, RNA binding domain
High resolution solution structure of ribosomal protein
index	pos1	pos2	score	npdbs	avgdist	mindist	nshort
0	304	0	15.868976	0	-	-	0

*254	PF00680	PF00863	59	2	15.743823
family 1, PF00680:
RNA dependent RNA polymerase
family 2, PF00863:
Peptidase family C4
index	pos1	pos2	score	npdbs	avgdist	mindist	nshort
0	562	200	10.171131	0	-	-	0
1	562	267	9.555751	0	-	-	0

#255	PF00203	PF00410	322	1	15.605654
family 1, PF00203:
Ribosomal protein S19
family 2, PF00410:
Ribosomal protein S8
Structural evidence for specific S8-RNA and S8-protein
index	pos1	pos2	score	npdbs	avgdist	mindist	nshort
0	129	260	13.418206	0	-	-	0

256	PF00285	PF00521	193	1	15.595799
family 1, PF00285:
Citrate synthase
family 2, PF00521:
DNA gyrase/topoisomerase IV, subunit A
index	pos1	pos2	score	npdbs	avgdist	mindist	nshort
0	750	80	16.136721	0	-	-	0

257	PF00344	PF04560	256	14	15.502654
family 1, PF00344:
eubacterial secY protein
family 2, PF04560:
RNA polymerase Rpb2, domain 7
Structural basis of transcription: RNA polymerase II at 2.8
index	pos1	pos2	score	npdbs	avgdist	mindist	nshort
0	11	12	13.520420	0	-	-	0
1	38	12	16.904940	0	-	-	0
2	73	12	9.980302	0	-	-	0
3	211	12	14.407441	0	-	-	0
4	213	12	10.009845	0	-	-	0
5	232	12	11.140485	0	-	-	0
6	852	12	15.598335	0	-	-	0
7	855	12	11.424277	0	-	-	0
8	856	12	15.347717	0	-	-	0
9	866	12	11.325030	0	-	-	0
10	886	12	11.496480	0	-	-	0
11	1114	12	12.057568	0	-	-	0
12	1181	12	12.366894	0	-	-	0
13	1215	12	11.081140	0	-	-	0

258	PF02446	PF02873	86	2	15.485690
family 1, PF02446:
4-alpha-glucanotransferase
Disproportionating enzyme (4-alpha-glucanotransferase; EC
family 2, PF02873:
UDP-N-acetylenolpyruvoylglucosamine reductase, C-terminal domain
The structure of the substrate-free form of MurB, an
index	pos1	pos2	score	npdbs	avgdist	mindist	nshort
0	529	43	12.354782	0	-	-	0
1	529	203	10.607980	0	-	-	0

259	PF01176	PF04560	264	1	15.481495
family 1, PF01176:
Translation initiation factor 1A / IF-1
Universally conserved translation initiation factors. 
family 2, PF04560:
RNA polymerase Rpb2, domain 7
Structural basis of transcription: RNA polymerase II at 2.8
index	pos1	pos2	score	npdbs	avgdist	mindist	nshort
0	90	12	12.503529	0	-	-	0

#260	PF00163	PF00238	276	2	15.441161
family 1, PF00163:
Ribosomal protein S4/S9 N-terminal domain
The crystal structure of ribosomal protein S4 reveals a
family 2, PF00238:
Ribosomal protein L14p/L23e
index	pos1	pos2	score	npdbs	avgdist	mindist	nshort
0	132	253	10.947914	0	-	-	0
1	132	318	10.626120	0	-	-	0

261	PF01450	PF02091	97	2	15.345474
family 1, PF01450:
Acetohydroxy acid isomeroreductase, catalytic domain
The crystal structure of plant acetohydroxy acid
family 2, PF02091:
Glycyl-tRNA synthetase alpha subunit
index	pos1	pos2	score	npdbs	avgdist	mindist	nshort
0	18	45	10.000533	0	-	-	0
1	180	45	9.571055	0	-	-	0

*262	PF00182	PF00187	68	2	15.339124
family 1, PF00182:
Chitinase class I
family 2, PF00187:
Chitin recognition protein
index	pos1	pos2	score	npdbs	avgdist	mindist	nshort
0	237	94	11.666340	0	-	-	0
1	237	95	12.818488	0	-	-	0

#263	PF02965	PF05191	67	2	15.249165
family 1, PF02965:
Vitamin B12 dependent methionine synthase, activation domain
The structure of the C-terminal domain of methionine
family 2, PF05191:
Adenylate kinase, active site lid
Crystal structures of Bacillus stearothermophilus adenylate
index	pos1	pos2	score	npdbs	avgdist	mindist	nshort
0	103	44	9.108494	0	-	-	0
1	103	47	10.054783	0	-	-	0

#264	PF00799	PF01492	64	1	14.899033
family 1, PF00799:
Geminivirus Rep catalytic domain
The structure of a replication initiator unites diverse
family 2, PF01492:
Geminivirus C4 protein
Movement of tomato yellow leaf curl geminivirus (TYLCV):
index	pos1	pos2	score	npdbs	avgdist	mindist	nshort
0	154	61	14.621830	0	-	-	0

265	PF00318	PF04355	70	1	14.767070
family 1, PF00318:
Ribosomal protein S2
family 2, PF04355:
SmpA / OmlA family
Pseudomonas aeruginosa fur overlaps with a gene encoding a
index	pos1	pos2	score	npdbs	avgdist	mindist	nshort
0	169	79	14.767071	0	-	-	0

*266	PF02847	PF02854	47	1	14.758199
family 1, PF02847:
MA3 domain
Novel eIF4G domain homologues linking mRNA translation with
family 2, PF02854:
MIF4G domain
Novel eIF4G domain homologues linking mRNA translation with
index	pos1	pos2	score	npdbs	avgdist	mindist	nshort
0	29	101	14.758200	0	-	-	0

#267	PF01968	PF02538	82	1	14.757920
family 1, PF01968:
Hydantoinase/oxoprolinase
The amino acid sequence of rat kidney 5-oxo-L-prolinase
family 2, PF02538:
Hydantoinase B/oxoprolinase
Cloning and sequencing of the genes involved in the
index	pos1	pos2	score	npdbs	avgdist	mindist	nshort
0	145	678	14.816481	0	-	-	0

268	PF01180	PF02624	52	1	14.614354
family 1, PF01180:
Dihydroorotate dehydrogenase
The crystal structure of Lactococcus lactis dihydroorotate
family 2, PF02624:
YcaO-like family
index	pos1	pos2	score	npdbs	avgdist	mindist	nshort
0	59	189	14.614354	0	-	-	0

269	PF00281	PF00623	264	1	14.550080
family 1, PF00281:
Ribosomal protein L5
family 2, PF00623:
RNA polymerase Rpb1, domain 2
Structural modules of the large subunits of RNA polymerase.
index	pos1	pos2	score	npdbs	avgdist	mindist	nshort
0	25	44	14.675105	0	-	-	0

270	PF00534	PF01348	111	1	14.456720
family 1, PF00534:
Glycosyl transferases group 1
family 2, PF01348:
Type II intron maturase
Splicing defective mutants of the COXI gene of yeast
index	pos1	pos2	score	npdbs	avgdist	mindist	nshort
0	103	213	14.045009	0	-	-	0

271	PF01432	PF02347	128	1	14.436484
family 1, PF01432:
Peptidase family M3
Evolutionary families of metallopeptidases. 
family 2, PF02347:
Glycine cleavage system P-protein
Genetics of the synthesis of serine from glycine and the
index	pos1	pos2	score	npdbs	avgdist	mindist	nshort
0	1009	430	14.464645	0	-	-	0

272	PF00091	PF00318	269	1	14.375129
family 1, PF00091:
Tubulin/FtsZ family, GTPase domain
Structure of the alphabeta tubulin dimer by electron
family 2, PF00318:
Ribosomal protein S2
index	pos1	pos2	score	npdbs	avgdist	mindist	nshort
0	156	192	15.502835	0	-	-	0

273	PF00238	PF00623	291	1	14.221122
family 1, PF00238:
Ribosomal protein L14p/L23e
family 2, PF00623:
RNA polymerase Rpb1, domain 2
Structural modules of the large subunits of RNA polymerase.
index	pos1	pos2	score	npdbs	avgdist	mindist	nshort
0	259	395	14.253226	0	-	-	0

*274	PF00333	PF03719	305	1	14.121859
family 1, PF00333:
Ribosomal protein S5, N-terminal domain
family 2, PF03719:
Ribosomal protein S5, C-terminal domain
index	pos1	pos2	score	npdbs	avgdist	mindist	nshort
0	56	61	14.166333	1	23.8309	23.8309	0

275	PF01980	PF02091	46	2	14.080588
family 1, PF01980:
Uncharacterised protein family UPF0066
family 2, PF02091:
Glycyl-tRNA synthetase alpha subunit
index	pos1	pos2	score	npdbs	avgdist	mindist	nshort
0	2	213	10.564816	0	-	-	0
1	262	213	9.704894	0	-	-	0

276	PF00204	PF00471	187	1	13.930851
family 1, PF00204:
DNA gyrase B
Crystal structure of an N-terminal fragment of the DNA
family 2, PF00471:
Ribosomal protein L33
index	pos1	pos2	score	npdbs	avgdist	mindist	nshort
0	126	53	13.139723	0	-	-	0

277	PF01641	PF02347	127	3	13.885893
family 1, PF01641:
SelR domain
Novel selenoproteins identified in silico and in vivo by
family 2, PF02347:
Glycine cleavage system P-protein
Genetics of the synthesis of serine from glycine and the
index	pos1	pos2	score	npdbs	avgdist	mindist	nshort
0	64	5	15.135482	0	-	-	0
1	64	293	13.585592	0	-	-	0
2	64	316	15.451328	0	-	-	0

#278	PF02153	PF04362	46	2	13.863147
family 1, PF02153:
Prephenate dehydrogenase
family 2, PF04362:
Bacterial Fe(2+) trafficking
Small genes/gene-products in Escherichia coli K-12. 
index	pos1	pos2	score	npdbs	avgdist	mindist	nshort
0	591	19	9.338776	0	-	-	0
1	591	83	10.745581	0	-	-	0

#279	PF00380	PF00410	266	1	13.847527
family 1, PF00380:
Ribosomal protein S9/S16
family 2, PF00410:
Ribosomal protein S8
Structural evidence for specific S8-RNA and S8-protein
index	pos1	pos2	score	npdbs	avgdist	mindist	nshort
0	372	214	14.018123	0	-	-	0

*280	PF00044	PF02800	824	1	13.802516
family 1, PF00044:
Glyceraldehyde 3-phosphate dehydrogenase, NAD binding domain
Crystal structure of glycosomal glyceraldehyde-3-phosphate
family 2, PF02800:
Glyceraldehyde 3-phosphate dehydrogenase, C-terminal domain
Crystal structure of glycosomal glyceraldehyde-3-phosphate
index	pos1	pos2	score	npdbs	avgdist	mindist	nshort
0	297	37	14.254185	12	19.4504	16.9248	0

281	PF00366	PF05000	250	1	13.714020
family 1, PF00366:
Ribosomal protein S17
family 2, PF05000:
RNA polymerase Rpb1, domain 4
Structural modules of the large subunits of RNA polymerase.
index	pos1	pos2	score	npdbs	avgdist	mindist	nshort
0	28	19	13.720488	0	-	-	0

282	PF00252	PF01964	116	1	13.676527
family 1, PF00252:
Ribosomal protein L16
family 2, PF01964:
ThiC family
Structural genes for thiamine biosynthetic enzymes
index	pos1	pos2	score	npdbs	avgdist	mindist	nshort
0	150	306	13.676528	0	-	-	0

283	PF00177	PF04565	303	1	13.660149
family 1, PF00177:
Ribosomal protein S7p/S5e
The structure of ribosomal protein S7 at 1.9 A resolution
family 2, PF04565:
RNA polymerase Rpb2, domain 3
Structural basis of transcription: RNA polymerase II at 2.8
index	pos1	pos2	score	npdbs	avgdist	mindist	nshort
0	304	9	12.605527	0	-	-	0

#284	PF00164	PF00298	262	1	13.611058
family 1, PF00164:
Ribosomal protein S12
family 2, PF00298:
Ribosomal protein L11, RNA binding domain
High resolution solution structure of ribosomal protein
index	pos1	pos2	score	npdbs	avgdist	mindist	nshort
0	165	0	13.611058	0	-	-	0

285	PF00749	PF05000	248	1	13.607950
family 1, PF00749:
tRNA synthetases class I (E and Q), catalytic domain
How glutaminyl-tRNA synthetase selects glutamine. 
family 2, PF05000:
RNA polymerase Rpb1, domain 4
Structural modules of the large subunits of RNA polymerase.
index	pos1	pos2	score	npdbs	avgdist	mindist	nshort
0	587	19	13.748204	0	-	-	0

*286	PF01565	PF02873	170	1	13.596685
family 1, PF01565:
FAD binding domain
Crystal structures and inhibitor binding in the octameric
family 2, PF02873:
UDP-N-acetylenolpyruvoylglucosamine reductase, C-terminal domain
The structure of the substrate-free form of MurB, an
index	pos1	pos2	score	npdbs	avgdist	mindist	nshort
0	335	179	13.597387	1	12.5224	12.5224	0

287	PF01977	PF02781	69	2	13.585467
family 1, PF01977:
3-octaprenyl-4-hydroxybenzoate carboxy-lyase
Membrane-associated reactions in ubiquinone biosynthesis in
family 2, PF02781:
Glucose-6-phosphate dehydrogenase, C-terminal domain
On the mechanism of the reaction catalyzed by glucose
index	pos1	pos2	score	npdbs	avgdist	mindist	nshort
0	327	237	9.598104	0	-	-	0
1	568	237	9.487730	0	-	-	0

#288	PF00238	PF00333	267	2	13.563916
family 1, PF00238:
Ribosomal protein L14p/L23e
family 2, PF00333:
Ribosomal protein S5, N-terminal domain
index	pos1	pos2	score	npdbs	avgdist	mindist	nshort
0	259	56	9.449712	0	-	-	0
1	318	56	9.390857	0	-	-	0

289	PF00164	PF05000	295	4	13.562888
family 1, PF00164:
Ribosomal protein S12
family 2, PF05000:
RNA polymerase Rpb1, domain 4
Structural modules of the large subunits of RNA polymerase.
index	pos1	pos2	score	npdbs	avgdist	mindist	nshort
0	38	19	10.950731	0	-	-	0
1	113	19	11.755364	0	-	-	0
2	121	19	11.098383	0	-	-	0
3	175	19	15.266687	0	-	-	0

290	PF00889	PF08278	52	1	13.489898
family 1, PF00889:
Elongation factor TS
family 2, PF08278:
DNA primase DnaG DnaB-binding
Identification of a domain of Escherichia coli primase
index	pos1	pos2	score	npdbs	avgdist	mindist	nshort
0	558	91	13.489899	0	-	-	0

291	PF01980	PF02873	52	2	13.488644
family 1, PF01980:
Uncharacterised protein family UPF0066
family 2, PF02873:
UDP-N-acetylenolpyruvoylglucosamine reductase, C-terminal domain
The structure of the substrate-free form of MurB, an
index	pos1	pos2	score	npdbs	avgdist	mindist	nshort
0	95	11	9.275271	0	-	-	0
1	95	125	9.577268	0	-	-	0

292	PF02934	PF03618	77	1	13.463066
family 1, PF02934:
PET112 family, N terminal region
family 2, PF03618:
Domain of unknown function (DUF299)
index	pos1	pos2	score	npdbs	avgdist	mindist	nshort
0	168	285	13.463067	0	-	-	0

293	PF01717	PF03814	57	2	13.388979
family 1, PF01717:
Cobalamin-independent synthase, Catalytic domain
The specific features of methionine biosynthesis and
family 2, PF03814:
Potassium-transporting ATPase A subunit
index	pos1	pos2	score	npdbs	avgdist	mindist	nshort
0	447	141	11.363982	0	-	-	0
1	447	163	11.518354	0	-	-	0

#294	PF00164	PF03143	299	1	13.382484
family 1, PF00164:
Ribosomal protein S12
family 2, PF03143:
Elongation factor Tu C-terminal domain
Crystal structure of the ternary complex of Phe-tRNAPhe,
index	pos1	pos2	score	npdbs	avgdist	mindist	nshort
0	165	18	13.352479	0	-	-	0

295	PF02446	PF02542	81	1	13.342161
family 1, PF02446:
4-alpha-glucanotransferase
Disproportionating enzyme (4-alpha-glucanotransferase; EC
family 2, PF02542:
YgbB family
Biosynthesis of terpenoids: YgbB protein converts
index	pos1	pos2	score	npdbs	avgdist	mindist	nshort
0	386	132	13.440897	0	-	-	0

296	PF01493	PF02572	80	1	13.334406
family 1, PF01493:
GXGXG motif
The formylmethanofuran dehydrogenase isoenzymes in
family 2, PF02572:
ATP:corrinoid adenosyltransferase BtuR/CobO/CobP
Cobalamin (vitamin B12) biosynthesis: identification and
index	pos1	pos2	score	npdbs	avgdist	mindist	nshort
0	279	162	12.707054	0	-	-	0

297	PF00347	PF01000	255	1	13.303271
family 1, PF00347:
Ribosomal protein L6
Ribosomal protein L6: structural evidence of gene
family 2, PF01000:
RNA polymerase Rpb3/RpoA insert domain
Structure of the Escherichia coli RNA polymerase alpha
index	pos1	pos2	score	npdbs	avgdist	mindist	nshort
0	179	22	13.415371	0	-	-	0

298	PF01964	PF02934	103	1	13.280798
family 1, PF01964:
ThiC family
Structural genes for thiamine biosynthetic enzymes
family 2, PF02934:
PET112 family, N terminal region
index	pos1	pos2	score	npdbs	avgdist	mindist	nshort
0	306	23	13.280799	0	-	-	0

299	PF00281	PF05000	264	2	13.279899
family 1, PF00281:
Ribosomal protein L5
family 2, PF05000:
RNA polymerase Rpb1, domain 4
Structural modules of the large subunits of RNA polymerase.
index	pos1	pos2	score	npdbs	avgdist	mindist	nshort
0	19	19	10.502362	0	-	-	0
1	84	19	12.361344	0	-	-	0

*300	PF04329	PF04330	56	1	13.262847
family 1, PF04329:
Family of unknown function (DUF470)
Staphylococcus aureus resistance to human defensins and
family 2, PF04330:
Family of unknown function (DUF471)
Staphylococcus aureus resistance to human defensins and
index	pos1	pos2	score	npdbs	avgdist	mindist	nshort
0	28	37	13.262848	0	-	-	0

#301	PF00203	PF00333	267	1	13.211697
family 1, PF00203:
Ribosomal protein S19
family 2, PF00333:
Ribosomal protein S5, N-terminal domain
index	pos1	pos2	score	npdbs	avgdist	mindist	nshort
0	137	56	12.213314	1	68.9872	68.9872	0

302	PF03548	PF04362	51	1	13.118915
family 1, PF03548:
Outer membrane lipoprotein carrier protein LolA
family 2, PF04362:
Bacterial Fe(2+) trafficking
Small genes/gene-products in Escherichia coli K-12. 
index	pos1	pos2	score	npdbs	avgdist	mindist	nshort
0	153	20	13.118916	0	-	-	0

#303	PF00181	PF03143	295	1	13.047759
family 1, PF00181:
Ribosomal Proteins L2, RNA binding domain
family 2, PF03143:
Elongation factor Tu C-terminal domain
Crystal structure of the ternary complex of Phe-tRNAPhe,
index	pos1	pos2	score	npdbs	avgdist	mindist	nshort
0	65	3	13.062181	0	-	-	0

#304	PF00298	PF00687	275	1	12.991356
family 1, PF00298:
Ribosomal protein L11, RNA binding domain
High resolution solution structure of ribosomal protein
family 2, PF00687:
Ribosomal protein L1p/L10e family
index	pos1	pos2	score	npdbs	avgdist	mindist	nshort
0	0	235	13.108101	0	-	-	0

#305	PF00238	PF00318	296	1	12.961607
family 1, PF00238:
Ribosomal protein L14p/L23e
family 2, PF00318:
Ribosomal protein S2
index	pos1	pos2	score	npdbs	avgdist	mindist	nshort
0	259	20	13.482379	0	-	-	0

306	PF02742	PF06723	47	1	12.906142
family 1, PF02742:
Iron dependent repressor, metal binding and dimerisation domain
Structures of the apo- and the metal ion-activated forms of
family 2, PF06723:
MreB/Mbl protein
Cytoskeletons in prokaryotes. 
index	pos1	pos2	score	npdbs	avgdist	mindist	nshort
0	38	305	12.906143	0	-	-	0

307	PF02578	PF03588	77	1	12.896505
family 1, PF02578:
Uncharacterised ACR, YfiH family COG1496
family 2, PF03588:
Leucyl/phenylalanyl-tRNA protein transferase
index	pos1	pos2	score	npdbs	avgdist	mindist	nshort
0	540	35	12.896506	0	-	-	0

#308	PF00203	PF00861	263	1	12.805541
family 1, PF00203:
Ribosomal protein S19
family 2, PF00861:
Ribosomal L18p/L5e family
Distinct domains in ribosomal protein L5 mediate 5 S rRNA
index	pos1	pos2	score	npdbs	avgdist	mindist	nshort
0	77	241	12.841766	0	-	-	0

309	PF00416	PF04560	264	1	12.799216
family 1, PF00416:
Ribosomal protein S13/S18
family 2, PF04560:
RNA polymerase Rpb2, domain 7
Structural basis of transcription: RNA polymerase II at 2.8
index	pos1	pos2	score	npdbs	avgdist	mindist	nshort
0	15	12	10.044531	0	-	-	0

#310	PF00163	PF00410	270	1	12.707569
family 1, PF00163:
Ribosomal protein S4/S9 N-terminal domain
The crystal structure of ribosomal protein S4 reveals a
family 2, PF00410:
Ribosomal protein S8
Structural evidence for specific S8-RNA and S8-protein
index	pos1	pos2	score	npdbs	avgdist	mindist	nshort
0	132	214	11.706487	0	-	-	0

311	PF00670	PF01493	109	2	12.636799
family 1, PF00670:
S-adenosyl-L-homocysteine hydrolase, NAD binding domain
family 2, PF01493:
GXGXG motif
The formylmethanofuran dehydrogenase isoenzymes in
index	pos1	pos2	score	npdbs	avgdist	mindist	nshort
0	66	131	10.179850	0	-	-	0
1	66	279	12.243319	0	-	-	0

$312	PF04941	PF05094	80	2	12.615017
family 1, PF04941:
Late expression factor 8 (LEF-8)
Characterization of late gene expression factors lef-9 and
family 2, PF05094:
Late expression factor 9 (LEF-9)
Characterization of late gene expression factors lef-9 and
index	pos1	pos2	score	npdbs	avgdist	mindist	nshort
0	626	238	9.520182	0	-	-	0
1	626	284	9.335845	0	-	-	0

313	PF00411	PF04998	292	1	12.568497
family 1, PF00411:
Ribosomal protein S11
family 2, PF04998:
RNA polymerase Rpb1, domain 5
Structural modules of the large subunits of RNA polymerase.
index	pos1	pos2	score	npdbs	avgdist	mindist	nshort
0	29	37	11.590496	0	-	-	0

314	PF01175	PF01653	67	1	12.563070
family 1, PF01175:
Urocanase
family 2, PF01653:
NAD-dependent DNA ligase adenylation domain
Crystal structure of NAD(+)-dependent DNA ligase: modular
index	pos1	pos2	score	npdbs	avgdist	mindist	nshort
0	820	158	12.657175	0	-	-	0

315	PF00316	PF01964	65	1	12.541392
family 1, PF00316:
Fructose-1-6-bisphosphatase
Structure of rabbit liver fructose 1,6-bisphosphatase at
family 2, PF01964:
ThiC family
Structural genes for thiamine biosynthetic enzymes
index	pos1	pos2	score	npdbs	avgdist	mindist	nshort
0	205	326	12.541393	0	-	-	0

#316	PF02636	PF03618	49	1	12.509233
family 1, PF02636:
Uncharacterized ACR, COG1565
family 2, PF03618:
Domain of unknown function (DUF299)
index	pos1	pos2	score	npdbs	avgdist	mindist	nshort
0	13	285	12.509547	0	-	-	0

317	PF01175	PF01725	77	1	12.487750
family 1, PF01175:
Urocanase
family 2, PF01725:
Ham1 family
HAM1, the gene controlling 6-N-hydroxylaminopurine
index	pos1	pos2	score	npdbs	avgdist	mindist	nshort
0	571	8	12.508730	0	-	-	0

#318	PF00410	PF00411	309	1	12.446347
family 1, PF00410:
Ribosomal protein S8
Structural evidence for specific S8-RNA and S8-protein
family 2, PF00411:
Ribosomal protein S11
index	pos1	pos2	score	npdbs	avgdist	mindist	nshort
0	214	48	12.620312	0	-	-	0

319	PF01175	PF02881	79	1	12.437216
family 1, PF01175:
Urocanase
family 2, PF02881:
SRP54-type protein, helical bundle domain
Crystal structure of the NG domain from the
index	pos1	pos2	score	npdbs	avgdist	mindist	nshort
0	820	93	12.529048	0	-	-	0

#320	PF00347	PF03947	286	1	12.430530
family 1, PF00347:
Ribosomal protein L6
Ribosomal protein L6: structural evidence of gene
family 2, PF03947:
Ribosomal Proteins L2, C-terminal domain
index	pos1	pos2	score	npdbs	avgdist	mindist	nshort
0	172	207	12.103318	2	113.8299	101.1055	0

#321	PF00490	PF05683	82	1	12.384667
family 1, PF00490:
Delta-aminolevulinic acid dehydratase
family 2, PF05683:
Fumarase C-terminus
Oxygen- and growth rate-dependent regulation of Escherichia
index	pos1	pos2	score	npdbs	avgdist	mindist	nshort
0	143	228	12.452182	0	-	-	0

322	PF00764	PF03746	76	1	12.370863
family 1, PF00764:
Arginosuccinate synthase
A P-loop-like motif in a widespread ATP pyrophosphatase
family 2, PF03746:
LamB/YcsF family
Molecular characterization of the lam locus and sequences
index	pos1	pos2	score	npdbs	avgdist	mindist	nshort
0	484	78	12.370864	0	-	-	0

323	PF00471	PF02091	124	1	12.357059
family 1, PF00471:
Ribosomal protein L33
family 2, PF02091:
Glycyl-tRNA synthetase alpha subunit
index	pos1	pos2	score	npdbs	avgdist	mindist	nshort
0	53	271	12.364426	0	-	-	0

324	PF00203	PF01000	290	1	12.349125
family 1, PF00203:
Ribosomal protein S19
family 2, PF01000:
RNA polymerase Rpb3/RpoA insert domain
Structure of the Escherichia coli RNA polymerase alpha
index	pos1	pos2	score	npdbs	avgdist	mindist	nshort
0	77	22	12.467636	0	-	-	0

#325	PF00164	PF00189	317	1	12.330239
family 1, PF00164:
Ribosomal protein S12
family 2, PF00189:
Ribosomal protein S3, C-terminal domain
Conserved structures and diversity of functions of
index	pos1	pos2	score	npdbs	avgdist	mindist	nshort
0	140	102	10.247965	1	71.0129	71.0129	0

326	PF00177	PF04560	296	2	12.318941
family 1, PF00177:
Ribosomal protein S7p/S5e
The structure of ribosomal protein S7 at 1.9 A resolution
family 2, PF04560:
RNA polymerase Rpb2, domain 7
Structural basis of transcription: RNA polymerase II at 2.8
index	pos1	pos2	score	npdbs	avgdist	mindist	nshort
0	358	12	11.311418	0	-	-	0
1	416	12	11.077172	0	-	-	0

327	PF00163	PF04998	268	1	12.302453
family 1, PF00163:
Ribosomal protein S4/S9 N-terminal domain
The crystal structure of ribosomal protein S4 reveals a
family 2, PF04998:
RNA polymerase Rpb1, domain 5
Structural modules of the large subunits of RNA polymerase.
index	pos1	pos2	score	npdbs	avgdist	mindist	nshort
0	87	11	12.484991	0	-	-	0

328	PF00471	PF02401	147	1	12.295517
family 1, PF00471:
Ribosomal protein L33
family 2, PF02401:
LytB protein
Identification of the Escherichia coli lytB gene, which is
index	pos1	pos2	score	npdbs	avgdist	mindist	nshort
0	53	453	11.282309	0	-	-	0

329	PF00281	PF04565	266	1	12.283289
family 1, PF00281:
Ribosomal protein L5
family 2, PF04565:
RNA polymerase Rpb2, domain 3
Structural basis of transcription: RNA polymerase II at 2.8
index	pos1	pos2	score	npdbs	avgdist	mindist	nshort
0	7	9	12.405142	0	-	-	0

330	PF01197	PF02556	67	1	12.270018
family 1, PF01197:
Ribosomal protein L31
family 2, PF02556:
Preprotein translocase subunit SecB
Characterization of the Escherichia coli protein-export
index	pos1	pos2	score	npdbs	avgdist	mindist	nshort
0	30	237	12.270019	0	-	-	0

331	PF01702	PF02657	70	1	12.264915
family 1, PF01702:
Queuine tRNA-ribosyltransferase
Crystal structure of tRNA-guanine transglycosylase: RNA
family 2, PF02657:
Fe-S metabolism associated domain
SoxR-dependent response to oxidative stress and virulence
index	pos1	pos2	score	npdbs	avgdist	mindist	nshort
0	548	12	12.232825	0	-	-	0

332	PF02882	PF06509	51	1	12.219748
family 1, PF02882:
Tetrahydrofolate dehydrogenase/cyclohydrolase, NAD(P)-binding domain
The 3-D structure of a folate-dependent
family 2, PF06509:
HtpX N-terminus
Isolation, characterization, and sequence of an Escherichia
index	pos1	pos2	score	npdbs	avgdist	mindist	nshort
0	392	55	12.219749	0	-	-	0

#333	PF00203	PF00416	295	1	12.197184
family 1, PF00203:
Ribosomal protein S19
family 2, PF00416:
Ribosomal protein S13/S18
index	pos1	pos2	score	npdbs	avgdist	mindist	nshort
0	137	183	12.327909	1	5.5069	5.5069	1

334	PF00438	PF01175	74	1	12.131857
family 1, PF00438:
S-adenosylmethionine synthetase, N-terminal domain
Structure and function of S-adenosylmethionine synthetase:
family 2, PF01175:
Urocanase
index	pos1	pos2	score	npdbs	avgdist	mindist	nshort
0	61	820	12.219296	0	-	-	0

335	PF01238	PF01641	92	1	12.104333
family 1, PF01238:
Phosphomannose isomerase type I
The x-ray crystal structure of phosphomannose isomerase
family 2, PF01641:
SelR domain
Novel selenoproteins identified in silico and in vivo by
index	pos1	pos2	score	npdbs	avgdist	mindist	nshort
0	74	64	10.922163	0	-	-	0

336	PF00889	PF04285	47	1	12.100055
family 1, PF00889:
Elongation factor TS
family 2, PF04285:
Protein of unknown function (DUF444)
index	pos1	pos2	score	npdbs	avgdist	mindist	nshort
0	558	276	11.749217	0	-	-	0

337	PF01316	PF02767	85	1	12.009240
family 1, PF01316:
Arginine repressor, DNA binding domain
Solution structure of the DNA-binding domain and model for
family 2, PF02767:
DNA polymerase III beta subunit, central domain
Three-dimensional structure of the beta subunit of E. coli
index	pos1	pos2	score	npdbs	avgdist	mindist	nshort
0	46	41	12.014228	0	-	-	0

338	PF01450	PF06434	60	1	12.002219
family 1, PF01450:
Acetohydroxy acid isomeroreductase, catalytic domain
The crystal structure of plant acetohydroxy acid
family 2, PF06434:
Aconitate hydratase 2 N-terminus
Biochemical and spectroscopic characterization of
index	pos1	pos2	score	npdbs	avgdist	mindist	nshort
0	314	445	10.547230	0	-	-	0

#339	PF00416	PF00673	275	1	11.925837
family 1, PF00416:
Ribosomal protein S13/S18
family 2, PF00673:
ribosomal L5P family C-terminus
index	pos1	pos2	score	npdbs	avgdist	mindist	nshort
0	162	35	10.865083	0	-	-	0

#340	PF01583	PF01747	69	1	11.900230
family 1, PF01583:
Adenylylsulphate kinase
Adenosine 5'-phosphosulfate kinase from Penicillium
family 2, PF01747:
ATP-sulfurylase
A member of a family of sulfate-activating enzymes causes
index	pos1	pos2	score	npdbs	avgdist	mindist	nshort
0	98	335	11.932323	1	23.7858	23.7858	0

341	PF01175	PF04560	78	1	11.878930
family 1, PF01175:
Urocanase
family 2, PF04560:
RNA polymerase Rpb2, domain 7
Structural basis of transcription: RNA polymerase II at 2.8
index	pos1	pos2	score	npdbs	avgdist	mindist	nshort
0	820	218	11.919301	0	-	-	0

342	PF03719	PF05000	249	1	11.855272
family 1, PF03719:
Ribosomal protein S5, C-terminal domain
family 2, PF05000:
RNA polymerase Rpb1, domain 4
Structural modules of the large subunits of RNA polymerase.
index	pos1	pos2	score	npdbs	avgdist	mindist	nshort
0	103	19	13.669701	0	-	-	0

343	PF01175	PF01808	78	2	11.850995
family 1, PF01175:
Urocanase
family 2, PF01808:
AICARFT/IMPCHase bienzyme
Molecular cloning and expression of a rat cDNA encoding 5-
index	pos1	pos2	score	npdbs	avgdist	mindist	nshort
0	820	265	9.827924	0	-	-	0
1	820	459	12.165699	0	-	-	0

344	PF03588	PF05188	70	1	11.845206
family 1, PF03588:
Leucyl/phenylalanyl-tRNA protein transferase
family 2, PF05188:
MutS domain II
Domain organization and functional analysis of Thermus
index	pos1	pos2	score	npdbs	avgdist	mindist	nshort
0	16	315	10.042694	0	-	-	0

345	PF01964	PF04359	48	1	11.786510
family 1, PF01964:
ThiC family
Structural genes for thiamine biosynthetic enzymes
family 2, PF04359:
Protein of unknown function (DUF493)
index	pos1	pos2	score	npdbs	avgdist	mindist	nshort
0	326	18	11.786511	0	-	-	0

346	PF00742	PF02153	144	1	11.779856
family 1, PF00742:
Homoserine dehydrogenase
family 2, PF02153:
Prephenate dehydrogenase
index	pos1	pos2	score	npdbs	avgdist	mindist	nshort
0	89	489	11.822104	0	-	-	0

#347	PF00164	PF00318	313	1	11.769354
family 1, PF00164:
Ribosomal protein S12
family 2, PF00318:
Ribosomal protein S2
index	pos1	pos2	score	npdbs	avgdist	mindist	nshort
0	166	192	11.769355	1	54.8845	54.8845	0

348	PF00318	PF01790	181	1	11.734000
family 1, PF00318:
Ribosomal protein S2
family 2, PF01790:
Prolipoprotein diacylglyceryl transferase
index	pos1	pos2	score	npdbs	avgdist	mindist	nshort
0	40	191	11.643515	0	-	-	0

349	PF00298	PF04560	253	1	11.730650
family 1, PF00298:
Ribosomal protein L11, RNA binding domain
High resolution solution structure of ribosomal protein
family 2, PF04560:
RNA polymerase Rpb2, domain 7
Structural basis of transcription: RNA polymerase II at 2.8
index	pos1	pos2	score	npdbs	avgdist	mindist	nshort
0	0	11	11.751170	0	-	-	0

350	PF06026	PF06725	68	1	11.716066
family 1, PF06026:
Ribose 5-phosphate isomerase A (phosphoriboisomerase A)
Crystal structure of D-ribose-5-phosphate isomerase (RpiA)
family 2, PF06725:
3D domain
index	pos1	pos2	score	npdbs	avgdist	mindist	nshort
0	79	87	11.716067	0	-	-	0

351	PF00490	PF02572	85	1	11.711342
family 1, PF00490:
Delta-aminolevulinic acid dehydratase
family 2, PF02572:
ATP:corrinoid adenosyltransferase BtuR/CobO/CobP
Cobalamin (vitamin B12) biosynthesis: identification and
index	pos1	pos2	score	npdbs	avgdist	mindist	nshort
0	143	25	11.748437	0	-	-	0

352	PF04997	PF06421	212	1	11.694751
family 1, PF04997:
RNA polymerase Rpb1, domain 1
Structural modules of the large subunits of RNA polymerase.
family 2, PF06421:
GTP-binding protein LepA C-terminus
Evolution of a molecular switch: universal bacterial
index	pos1	pos2	score	npdbs	avgdist	mindist	nshort
0	1545	72	12.319269	0	-	-	0

353	PF00091	PF06418	227	1	11.683438
family 1, PF00091:
Tubulin/FtsZ family, GTPase domain
Structure of the alphabeta tubulin dimer by electron
family 2, PF06418:
CTP synthase N-terminus
Thr-431 and Arg-433 are part of a conserved sequence motif
index	pos1	pos2	score	npdbs	avgdist	mindist	nshort
0	205	395	10.804574	0	-	-	0

354	PF02666	PF02742	49	1	11.676939
family 1, PF02666:
Phosphatidylserine decarboxylase
Cloning, sequencing, and disruption of the Bacillus
family 2, PF02742:
Iron dependent repressor, metal binding and dimerisation domain
Structures of the apo- and the metal ion-activated forms of
index	pos1	pos2	score	npdbs	avgdist	mindist	nshort
0	1062	38	11.676940	0	-	-	0

355	PF01316	PF01807	81	1	11.650300
family 1, PF01316:
Arginine repressor, DNA binding domain
Solution structure of the DNA-binding domain and model for
family 2, PF01807:
CHC2 zinc finger
Structure of the zinc-binding domain of Bacillus
index	pos1	pos2	score	npdbs	avgdist	mindist	nshort
0	46	78	11.657276	0	-	-	0

356	PF01175	PF01245	71	1	11.642486
family 1, PF01175:
Urocanase
family 2, PF01245:
Ribosomal protein L19
index	pos1	pos2	score	npdbs	avgdist	mindist	nshort
0	820	76	11.738862	0	-	-	0

357	PF01175	PF03949	75	3	11.635557
family 1, PF01175:
Urocanase
family 2, PF03949:
Malic enzyme, NAD binding domain
index	pos1	pos2	score	npdbs	avgdist	mindist	nshort
0	820	160	12.489963	0	-	-	0
1	820	370	15.563222	0	-	-	0
2	820	375	10.430599	0	-	-	0

358	PF02503	PF03331	77	1	11.599106
family 1, PF02503:
Polyphosphate kinase
Transcription of ppk from Acinetobacter sp. strain ADP1,
family 2, PF03331:
UDP-3-O-acyl N-acetylglycosamine deacetylase
Antibacterial agents that target lipid A biosynthesis in
index	pos1	pos2	score	npdbs	avgdist	mindist	nshort
0	144	221	11.600819	0	-	-	0

#359	PF00203	PF00411	318	1	11.573072
family 1, PF00203:
Ribosomal protein S19
family 2, PF00411:
Ribosomal protein S11
index	pos1	pos2	score	npdbs	avgdist	mindist	nshort
0	77	99	11.756171	1	96.2062	96.2062	0

360	PF00793	PF04401	46	1	11.571107
family 1, PF00793:
DAHP synthetase I family
Crystal structure of phenylalanine-regulated
family 2, PF04401:
Protein of unknown function (DUF540)
index	pos1	pos2	score	npdbs	avgdist	mindist	nshort
0	472	163	9.678582	0	-	-	0

361	PF00342	PF05191	163	1	11.537180
family 1, PF00342:
Phosphoglucose isomerase
Crystallographic structure analysis of glucose 6-phosphate
family 2, PF05191:
Adenylate kinase, active site lid
Crystal structures of Bacillus stearothermophilus adenylate
index	pos1	pos2	score	npdbs	avgdist	mindist	nshort
0	301	44	10.388059	0	-	-	0

362	PF00163	PF00623	268	1	11.497731
family 1, PF00163:
Ribosomal protein S4/S9 N-terminal domain
The crystal structure of ribosomal protein S4 reveals a
family 2, PF00623:
RNA polymerase Rpb1, domain 2
Structural modules of the large subunits of RNA polymerase.
index	pos1	pos2	score	npdbs	avgdist	mindist	nshort
0	132	44	11.911200	0	-	-	0

363	PF00623	PF03483	220	1	11.466336
family 1, PF00623:
RNA polymerase Rpb1, domain 2
Structural modules of the large subunits of RNA polymerase.
family 2, PF03483:
B3/4 domain
Evolution of aminoacyl-tRNA synthetases--analysis of unique
index	pos1	pos2	score	npdbs	avgdist	mindist	nshort
0	44	39	11.006074	0	-	-	0

364	PF01175	PF08529	66	1	11.450273
family 1, PF01175:
Urocanase
family 2, PF08529:
NusA N-terminal domain
An extended RNA binding surface through arrayed S1 and KH
index	pos1	pos2	score	npdbs	avgdist	mindist	nshort
0	820	67	9.497273	0	-	-	0

#365	PF02075	PF04608	73	1	11.440167
family 1, PF02075:
Crossover junction endodeoxyribonuclease RuvC
family 2, PF04608:
Phosphatidylglycerophosphatase A
The pgpA and pgpB genes of Escherichia coli are not
index	pos1	pos2	score	npdbs	avgdist	mindist	nshort
0	175	7	9.728928	0	-	-	0

366	PF02401	PF02572	79	1	11.436957
family 1, PF02401:
LytB protein
Identification of the Escherichia coli lytB gene, which is
family 2, PF02572:
ATP:corrinoid adenosyltransferase BtuR/CobO/CobP
Cobalamin (vitamin B12) biosynthesis: identification and
index	pos1	pos2	score	npdbs	avgdist	mindist	nshort
0	10	162	11.436958	0	-	-	0

367	PF00290	PF02091	101	1	11.434794
family 1, PF00290:
Tryptophan synthase alpha chain
Three-dimensional structure of the tryptophan synthase
family 2, PF02091:
Glycyl-tRNA synthetase alpha subunit
index	pos1	pos2	score	npdbs	avgdist	mindist	nshort
0	262	45	11.535930	0	-	-	0

#368	PF00223	PF01333	57	1	11.418249
family 1, PF00223:
Photosystem I psaA/psaB protein
family 2, PF01333:
Apocytochrome F, C-terminal
Crystal structure of chloroplast cytochrome f reveals a
index	pos1	pos2	score	npdbs	avgdist	mindist	nshort
0	468	116	11.631016	0	-	-	0

369	PF02618	PF05195	60	1	11.403249
family 1, PF02618:
Aminodeoxychorismate lyase
Stereochemistry of the transamination reaction catalyzed by
family 2, PF05195:
Aminopeptidase P, N-terminal domain
Structure and mechanism of a proline-specific
index	pos1	pos2	score	npdbs	avgdist	mindist	nshort
0	288	129	10.000984	0	-	-	0

370	PF02401	PF02446	81	1	11.380482
family 1, PF02401:
LytB protein
Identification of the Escherichia coli lytB gene, which is
family 2, PF02446:
4-alpha-glucanotransferase
Disproportionating enzyme (4-alpha-glucanotransferase; EC
index	pos1	pos2	score	npdbs	avgdist	mindist	nshort
0	409	529	11.380483	0	-	-	0

371	PF02556	PF04093	46	1	11.367892
family 1, PF02556:
Preprotein translocase subunit SecB
Characterization of the Escherichia coli protein-export
family 2, PF04093:
rod shape-determining protein MreD
index	pos1	pos2	score	npdbs	avgdist	mindist	nshort
0	252	118	11.367892	0	-	-	0

*372	PF04561	PF04563	518	1	11.362706
family 1, PF04561:
RNA polymerase Rpb2, domain 2
Structural basis of transcription: RNA polymerase II at 2.8
family 2, PF04563:
RNA polymerase beta subunit
RNA polymerase II of Drosophila. Relation of its 140,000 Mr
index	pos1	pos2	score	npdbs	avgdist	mindist	nshort
0	329	1194	11.694469	1	33.4343	33.4343	0

373	PF01784	PF03279	77	1	11.351453
family 1, PF01784:
NIF3 (NGG1p interacting factor 3)
Transcriptional activation by yeast PDR1p is inhibited by
family 2, PF03279:
Bacterial lipid A biosynthesis acyltransferase
index	pos1	pos2	score	npdbs	avgdist	mindist	nshort
0	572	165	11.053636	0	-	-	0

374	PF00573	PF01264	187	1	11.347713
family 1, PF00573:
Ribosomal protein L4/L1 family
Yeast ribosomal proteins L4, L17, L20, and L25 exhibit
family 2, PF01264:
Chorismate synthase
index	pos1	pos2	score	npdbs	avgdist	mindist	nshort
0	162	217	11.347714	0	-	-	0

375	PF01351	PF02624	52	1	11.322077
family 1, PF01351:
Ribonuclease HII
Comparative sequence analysis of ribonucleases HII, III, II
family 2, PF02624:
YcaO-like family
index	pos1	pos2	score	npdbs	avgdist	mindist	nshort
0	309	189	11.279826	0	-	-	0

376	PF01432	PF01964	103	1	11.319979
family 1, PF01432:
Peptidase family M3
Evolutionary families of metallopeptidases. 
family 2, PF01964:
ThiC family
Structural genes for thiamine biosynthetic enzymes
index	pos1	pos2	score	npdbs	avgdist	mindist	nshort
0	1030	306	11.319980	0	-	-	0

377	PF00490	PF01784	131	1	11.318260
family 1, PF00490:
Delta-aminolevulinic acid dehydratase
family 2, PF01784:
NIF3 (NGG1p interacting factor 3)
Transcriptional activation by yeast PDR1p is inhibited by
index	pos1	pos2	score	npdbs	avgdist	mindist	nshort
0	151	54	11.442093	0	-	-	0

378	PF01964	PF02684	80	1	11.291887
family 1, PF01964:
ThiC family
Structural genes for thiamine biosynthetic enzymes
family 2, PF02684:
Lipid-A-disaccharide synthetase
Cloning and expression of genes encoding lipid A
index	pos1	pos2	score	npdbs	avgdist	mindist	nshort
0	306	12	11.291888	0	-	-	0

#379	PF00344	PF04293	51	1	11.240524
family 1, PF00344:
eubacterial secY protein
family 2, PF04293:
SpoVR like protein
Cloning and characterization of spoVR, a gene from Bacillus
index	pos1	pos2	score	npdbs	avgdist	mindist	nshort
0	1054	296	9.485541	0	-	-	0

#380	PF02620	PF06325	103	1	11.230921
family 1, PF02620:
Uncharacterized ACR, COG1399
family 2, PF06325:
Ribosomal protein L11 methyltransferase (PrmA)
Cotranscription of two genes necessary for ribosomal
index	pos1	pos2	score	npdbs	avgdist	mindist	nshort
0	292	583	10.852193	0	-	-	0

381	PF01175	PF01510	59	1	11.170075
family 1, PF01175:
Urocanase
family 2, PF01510:
N-acetylmuramoyl-L-alanine amidase
Cloning, sequencing and expression of a Bacillus
index	pos1	pos2	score	npdbs	avgdist	mindist	nshort
0	820	169	11.233286	0	-	-	0

382	PF00338	PF04560	254	1	11.154793
family 1, PF00338:
Ribosomal protein S10p/S20e
family 2, PF04560:
RNA polymerase Rpb2, domain 7
Structural basis of transcription: RNA polymerase II at 2.8
index	pos1	pos2	score	npdbs	avgdist	mindist	nshort
0	60	12	11.232914	0	-	-	0

$383	PF00670	PF01642	57	1	11.142411
family 1, PF00670:
S-adenosyl-L-homocysteine hydrolase, NAD binding domain
family 2, PF01642:
Methylmalonyl-CoA mutase
How coenzyme B12 radicals are generated: the crystal
index	pos1	pos2	score	npdbs	avgdist	mindist	nshort
0	66	426	11.154344	0	-	-	0

384	PF01964	PF01975	97	2	11.138672
family 1, PF01964:
ThiC family
Structural genes for thiamine biosynthetic enzymes
family 2, PF01975:
Survival protein SurE
A new gene involved in stationary-phase survival located at
index	pos1	pos2	score	npdbs	avgdist	mindist	nshort
0	306	73	10.801248	0	-	-	0
1	306	78	10.779319	0	-	-	0

385	PF02390	PF04751	48	1	11.137732
family 1, PF02390:
Putative methyltransferase
family 2, PF04751:
Protein of unknown function (DUF615)
index	pos1	pos2	score	npdbs	avgdist	mindist	nshort
0	126	100	11.137733	0	-	-	0

386	PF01450	PF04377	64	1	11.100591
family 1, PF01450:
Acetohydroxy acid isomeroreductase, catalytic domain
The crystal structure of plant acetohydroxy acid
family 2, PF04377:
Arginine-tRNA-protein transferase, C terminus
Alternative splicing results in differential expression,
index	pos1	pos2	score	npdbs	avgdist	mindist	nshort
0	314	253	11.223831	0	-	-	0

#387	PF05191	PF08267	82	1	11.083210
family 1, PF05191:
Adenylate kinase, active site lid
Crystal structures of Bacillus stearothermophilus adenylate
family 2, PF08267:
Cobalamin-independent synthase, N-terminal domain
Crystal structures of cobalamin-independent methionine
index	pos1	pos2	score	npdbs	avgdist	mindist	nshort
0	47	231	11.024308	0	-	-	0

388	PF00177	PF06418	235	1	11.056226
family 1, PF00177:
Ribosomal protein S7p/S5e
The structure of ribosomal protein S7 at 1.9 A resolution
family 2, PF06418:
CTP synthase N-terminus
Thr-431 and Arg-433 are part of a conserved sequence motif
index	pos1	pos2	score	npdbs	avgdist	mindist	nshort
0	25	395	9.163029	0	-	-	0

#389	PF00380	PF00411	270	1	11.018419
family 1, PF00380:
Ribosomal protein S9/S16
family 2, PF00411:
Ribosomal protein S11
index	pos1	pos2	score	npdbs	avgdist	mindist	nshort
0	372	40	9.613860	1	41.3313	41.3313	0

390	PF00411	PF00562	297	1	10.970934
family 1, PF00411:
Ribosomal protein S11
family 2, PF00562:
RNA polymerase Rpb2, domain 6
Structural basis of transcription: RNA polymerase II at 2.8
index	pos1	pos2	score	npdbs	avgdist	mindist	nshort
0	40	296	11.245615	0	-	-	0

391	PF00488	PF04608	69	1	10.946792
family 1, PF00488:
MutS domain V
Domain organization and functional analysis of Thermus
family 2, PF04608:
Phosphatidylglycerophosphatase A
The pgpA and pgpB genes of Escherichia coli are not
index	pos1	pos2	score	npdbs	avgdist	mindist	nshort
0	792	7	11.590429	0	-	-	0

392	PF01208	PF02446	74	1	10.937490
family 1, PF01208:
Uroporphyrinogen decarboxylase (URO-D)
family 2, PF02446:
4-alpha-glucanotransferase
Disproportionating enzyme (4-alpha-glucanotransferase; EC
index	pos1	pos2	score	npdbs	avgdist	mindist	nshort
0	158	529	11.127857	0	-	-	0

393	PF00762	PF02618	119	1	10.932814
family 1, PF00762:
Ferrochelatase
family 2, PF02618:
Aminodeoxychorismate lyase
Stereochemistry of the transamination reaction catalyzed by
index	pos1	pos2	score	npdbs	avgdist	mindist	nshort
0	96	318	10.975339	0	-	-	0

394	PF00338	PF00623	253	1	10.902148
family 1, PF00338:
Ribosomal protein S10p/S20e
family 2, PF00623:
RNA polymerase Rpb1, domain 2
Structural modules of the large subunits of RNA polymerase.
index	pos1	pos2	score	npdbs	avgdist	mindist	nshort
0	72	44	9.644132	0	-	-	0

#395	PF02572	PF06574	80	1	10.899493
family 1, PF02572:
ATP:corrinoid adenosyltransferase BtuR/CobO/CobP
Cobalamin (vitamin B12) biosynthesis: identification and
family 2, PF06574:
FAD synthetase
Purification and characterization of FAD synthetase from
index	pos1	pos2	score	npdbs	avgdist	mindist	nshort
0	162	59	10.951003	0	-	-	0

396	PF00333	PF05000	250	1	10.888169
family 1, PF00333:
Ribosomal protein S5, N-terminal domain
family 2, PF05000:
RNA polymerase Rpb1, domain 4
Structural modules of the large subunits of RNA polymerase.
index	pos1	pos2	score	npdbs	avgdist	mindist	nshort
0	56	171	11.106698	0	-	-	0

397	PF00490	PF08299	141	1	10.845611
family 1, PF00490:
Delta-aminolevulinic acid dehydratase
family 2, PF08299:
Bacterial  dnaA  protein helix-turn-helix domain
index	pos1	pos2	score	npdbs	avgdist	mindist	nshort
0	151	44	10.854799	0	-	-	0

398	PF02867	PF04209	53	1	10.842192
family 1, PF02867:
Ribonucleotide reductase, barrel domain
Structure of ribonucleotide reductase protein R1. 
family 2, PF04209:
homogentisate 1,2-dioxygenase
Crystal structure of human homogentisate dioxygenase. 
index	pos1	pos2	score	npdbs	avgdist	mindist	nshort
0	338	228	10.711786	0	-	-	0

#399	PF00478	PF04362	52	1	10.798528
family 1, PF00478:
IMP dehydrogenase / GMP reductase domain
Crystal structure of Tritrichomonas foetus
family 2, PF04362:
Bacterial Fe(2+) trafficking
Small genes/gene-products in Escherichia coli K-12. 
index	pos1	pos2	score	npdbs	avgdist	mindist	nshort
0	357	20	10.798529	0	-	-	0

#400	PF01379	PF03588	80	1	10.791815
family 1, PF01379:
Porphobilinogen deaminase, dipyromethane cofactor binding domain
family 2, PF03588:
Leucyl/phenylalanyl-tRNA protein transferase
index	pos1	pos2	score	npdbs	avgdist	mindist	nshort
0	13	37	11.310537	0	-	-	0

401	PF00670	PF03186	71	1	10.789834
family 1, PF00670:
S-adenosyl-L-homocysteine hydrolase, NAD binding domain
family 2, PF03186:
CobD/Cbib protein
Identification and sequence analysis of genes involved in
index	pos1	pos2	score	npdbs	avgdist	mindist	nshort
0	66	329	9.814815	0	-	-	0

#402	PF00163	PF00203	280	1	10.760756
family 1, PF00163:
Ribosomal protein S4/S9 N-terminal domain
The crystal structure of ribosomal protein S4 reveals a
family 2, PF00203:
Ribosomal protein S19
index	pos1	pos2	score	npdbs	avgdist	mindist	nshort
0	132	77	10.668306	1	105.8266	105.8266	0

#403	PF00410	PF00416	283	1	10.749280
family 1, PF00410:
Ribosomal protein S8
Structural evidence for specific S8-RNA and S8-protein
family 2, PF00416:
Ribosomal protein S13/S18
index	pos1	pos2	score	npdbs	avgdist	mindist	nshort
0	214	15	10.712891	0	-	-	0

#404	PF00181	PF04376	75	1	10.747938
family 1, PF00181:
Ribosomal Proteins L2, RNA binding domain
family 2, PF04376:
Arginine-tRNA-protein transferase, N terminus
Alternative splicing results in differential expression,
index	pos1	pos2	score	npdbs	avgdist	mindist	nshort
0	34	124	10.371938	0	-	-	0

405	PF01977	PF02401	86	1	10.739080
family 1, PF01977:
3-octaprenyl-4-hydroxybenzoate carboxy-lyase
Membrane-associated reactions in ubiquinone biosynthesis in
family 2, PF02401:
LytB protein
Identification of the Escherichia coli lytB gene, which is
index	pos1	pos2	score	npdbs	avgdist	mindist	nshort
0	625	518	10.749254	0	-	-	0

406	PF01702	PF01977	111	1	10.709203
family 1, PF01702:
Queuine tRNA-ribosyltransferase
Crystal structure of tRNA-guanine transglycosylase: RNA
family 2, PF01977:
3-octaprenyl-4-hydroxybenzoate carboxy-lyase
Membrane-associated reactions in ubiquinone biosynthesis in
index	pos1	pos2	score	npdbs	avgdist	mindist	nshort
0	36	568	10.717080	0	-	-	0

407	PF01218	PF02578	70	1	10.706252
family 1, PF01218:
Coproporphyrinogen III oxidase
family 2, PF02578:
Uncharacterised ACR, YfiH family COG1496
index	pos1	pos2	score	npdbs	avgdist	mindist	nshort
0	606	540	10.732953	0	-	-	0

*408	PF00206	PF08328	78	1	10.705597
family 1, PF00206:
Lyase
family 2, PF08328:
Adenylosuccinate lyase C-terminal
Characterization of the cDNA and the gene encoding murine
index	pos1	pos2	score	npdbs	avgdist	mindist	nshort
0	557	2	10.705597	0	-	-	0

#409	PF00347	PF00411	277	1	10.704780
family 1, PF00347:
Ribosomal protein L6
Ribosomal protein L6: structural evidence of gene
family 2, PF00411:
Ribosomal protein S11
index	pos1	pos2	score	npdbs	avgdist	mindist	nshort
0	179	99	11.125046	0	-	-	0

*410	PF00732	PF05199	130	1	10.683749
family 1, PF00732:
GMC oxidoreductase
family 2, PF05199:
GMC oxidoreductase
index	pos1	pos2	score	npdbs	avgdist	mindist	nshort
0	1305	450	10.825816	3	2.5809	2.4416	3

#411	PF02867	PF04362	46	1	10.669314
family 1, PF02867:
Ribonucleotide reductase, barrel domain
Structure of ribonucleotide reductase protein R1. 
family 2, PF04362:
Bacterial Fe(2+) trafficking
Small genes/gene-products in Escherichia coli K-12. 
index	pos1	pos2	score	npdbs	avgdist	mindist	nshort
0	361	20	10.675131	0	-	-	0

412	PF00410	PF01176	267	1	10.661583
family 1, PF00410:
Ribosomal protein S8
Structural evidence for specific S8-RNA and S8-protein
family 2, PF01176:
Translation initiation factor 1A / IF-1
Universally conserved translation initiation factors. 
index	pos1	pos2	score	npdbs	avgdist	mindist	nshort
0	214	90	10.836197	0	-	-	0

413	PF01170	PF02568	81	1	10.656446
family 1, PF01170:
Putative RNA methylase family UPF0020
THUMP - a predicted RNA-binding domain shared by
family 2, PF02568:
Thiamine biosynthesis protein (ThiI)
Characterization of thiI, a new gene involved in thiazole
index	pos1	pos2	score	npdbs	avgdist	mindist	nshort
0	3	91	10.995100	0	-	-	0

414	PF00453	PF01175	71	1	10.650205
family 1, PF00453:
Ribosomal protein L20
family 2, PF01175:
Urocanase
index	pos1	pos2	score	npdbs	avgdist	mindist	nshort
0	21	820	10.709919	0	-	-	0

415	PF00162	PF01264	190	1	10.635372
family 1, PF00162:
Phosphoglycerate kinase
family 2, PF01264:
Chorismate synthase
index	pos1	pos2	score	npdbs	avgdist	mindist	nshort
0	485	207	10.651628	0	-	-	0

416	PF00347	PF05000	256	2	10.588129
family 1, PF00347:
Ribosomal protein L6
Ribosomal protein L6: structural evidence of gene
family 2, PF05000:
RNA polymerase Rpb1, domain 4
Structural modules of the large subunits of RNA polymerase.
index	pos1	pos2	score	npdbs	avgdist	mindist	nshort
0	162	19	9.641422	0	-	-	0
1	169	19	10.977186	0	-	-	0

417	PF00316	PF01450	85	1	10.572935
family 1, PF00316:
Fructose-1-6-bisphosphatase
Structure of rabbit liver fructose 1,6-bisphosphatase at
family 2, PF01450:
Acetohydroxy acid isomeroreductase, catalytic domain
The crystal structure of plant acetohydroxy acid
index	pos1	pos2	score	npdbs	avgdist	mindist	nshort
0	435	314	10.667807	0	-	-	0

#418	PF00189	PF00411	309	1	10.572328
family 1, PF00189:
Ribosomal protein S3, C-terminal domain
Conserved structures and diversity of functions of
family 2, PF00411:
Ribosomal protein S11
index	pos1	pos2	score	npdbs	avgdist	mindist	nshort
0	10	40	10.198508	1	86.9175	86.9175	0

419	PF00478	PF04376	76	1	10.560633
family 1, PF00478:
IMP dehydrogenase / GMP reductase domain
Crystal structure of Tritrichomonas foetus
family 2, PF04376:
Arginine-tRNA-protein transferase, N terminus
Alternative splicing results in differential expression,
index	pos1	pos2	score	npdbs	avgdist	mindist	nshort
0	872	124	10.615673	0	-	-	0

420	PF03588	PF06071	83	1	10.551686
family 1, PF03588:
Leucyl/phenylalanyl-tRNA protein transferase
family 2, PF06071:
Protein of unknown function (DUF933)
index	pos1	pos2	score	npdbs	avgdist	mindist	nshort
0	16	8	10.561982	0	-	-	0

421	PF01458	PF01964	87	1	10.544861
family 1, PF01458:
Uncharacterized protein family (UPF0051)
family 2, PF01964:
ThiC family
Structural genes for thiamine biosynthetic enzymes
index	pos1	pos2	score	npdbs	avgdist	mindist	nshort
0	306	20	10.552041	0	-	-	0

422	PF02113	PF03788	49	1	10.517904
family 1, PF02113:
D-Ala-D-Ala carboxypeptidase 3 (S13) family
family 2, PF03788:
LrgA family
Identification of LytSR-regulated genes from Staphylococcus
index	pos1	pos2	score	npdbs	avgdist	mindist	nshort
0	253	34	10.649426	0	-	-	0

#423	PF04566	PF04997	250	1	10.453648
family 1, PF04566:
RNA polymerase Rpb2, domain 4
Structural basis of transcription: RNA polymerase II at 2.8
family 2, PF04997:
RNA polymerase Rpb1, domain 1
Structural modules of the large subunits of RNA polymerase.
index	pos1	pos2	score	npdbs	avgdist	mindist	nshort
0	5	366	9.404903	1	55.4017	55.4017	0

424	PF00318	PF05000	291	1	10.442583
family 1, PF00318:
Ribosomal protein S2
family 2, PF05000:
RNA polymerase Rpb1, domain 4
Structural modules of the large subunits of RNA polymerase.
index	pos1	pos2	score	npdbs	avgdist	mindist	nshort
0	22	105	10.326702	0	-	-	0

#425	PF00562	PF04362	51	1	10.413528
family 1, PF00562:
RNA polymerase Rpb2, domain 6
Structural basis of transcription: RNA polymerase II at 2.8
family 2, PF04362:
Bacterial Fe(2+) trafficking
Small genes/gene-products in Escherichia coli K-12. 
index	pos1	pos2	score	npdbs	avgdist	mindist	nshort
0	840	53	10.683514	0	-	-	0

426	PF00762	PF01175	66	1	10.412611
family 1, PF00762:
Ferrochelatase
family 2, PF01175:
Urocanase
index	pos1	pos2	score	npdbs	avgdist	mindist	nshort
0	205	812	10.484151	0	-	-	0

#427	PF01264	PF04293	50	1	10.402797
family 1, PF01264:
Chorismate synthase
family 2, PF04293:
SpoVR like protein
Cloning and characterization of spoVR, a gene from Bacillus
index	pos1	pos2	score	npdbs	avgdist	mindist	nshort
0	364	508	9.279778	0	-	-	0

428	PF00935	PF02516	50	1	10.399858
family 1, PF00935:
Ribosomal protein L44
family 2, PF02516:
Oligosaccharyl transferase STT3 subunit
Molecular cloning of a highly conserved mouse and human
index	pos1	pos2	score	npdbs	avgdist	mindist	nshort
0	38	1428	10.463366	0	-	-	0

429	PF04355	PF04546	62	1	10.397380
family 1, PF04355:
SmpA / OmlA family
Pseudomonas aeruginosa fur overlaps with a gene encoding a
family 2, PF04546:
Sigma-70, non-essential region
Structure of the bacterial RNA polymerase promoter
index	pos1	pos2	score	npdbs	avgdist	mindist	nshort
0	79	465	10.397381	0	-	-	0

430	PF00342	PF02091	117	1	10.396457
family 1, PF00342:
Phosphoglucose isomerase
Crystallographic structure analysis of glucose 6-phosphate
family 2, PF02091:
Glycyl-tRNA synthetase alpha subunit
index	pos1	pos2	score	npdbs	avgdist	mindist	nshort
0	527	45	10.477480	0	-	-	0

#431	PF00189	PF00237	324	1	10.378440
family 1, PF00189:
Ribosomal protein S3, C-terminal domain
Conserved structures and diversity of functions of
family 2, PF00237:
Ribosomal protein L22p/L17e
The crystal structure of ribosomal protein L22 from Thermus
index	pos1	pos2	score	npdbs	avgdist	mindist	nshort
0	132	262	10.180256	0	-	-	0

432	PF07991	PF08212	46	1	10.315100
family 1, PF07991:
Acetohydroxy acid isomeroreductase, catalytic domain
The crystal structure of plant acetohydroxy acid
family 2, PF08212:
Lipocalin-like domain
index	pos1	pos2	score	npdbs	avgdist	mindist	nshort
0	161	60	10.315101	0	-	-	0

433	PF01743	PF01985	86	1	10.284901
family 1, PF01743:
Poly A polymerase family
Identification of the gene for an Escherichia coli poly(A)
family 2, PF01985:
CRS1 / YhbY domain
Crystal structure of E. coli YhbY: a representative of a
index	pos1	pos2	score	npdbs	avgdist	mindist	nshort
0	311	61	10.284901	0	-	-	0

434	PF02657	PF02768	72	1	10.280163
family 1, PF02657:
Fe-S metabolism associated domain
SoxR-dependent response to oxidative stress and virulence
family 2, PF02768:
DNA polymerase III beta subunit, C-terminal domain
Three-dimensional structure of the beta subunit of E. coli
index	pos1	pos2	score	npdbs	avgdist	mindist	nshort
0	12	87	10.280164	0	-	-	0

435	PF00276	PF04285	49	1	10.271713
family 1, PF00276:
Ribosomal protein L23
family 2, PF04285:
Protein of unknown function (DUF444)
index	pos1	pos2	score	npdbs	avgdist	mindist	nshort
0	0	276	9.568870	0	-	-	0

436	PF01175	PF02580	64	1	10.267131
family 1, PF01175:
Urocanase
family 2, PF02580:
D-Tyr-tRNA(Tyr) deacylase
Structure of crystalline D-Tyr-tRNA(Tyr) deacylase. A
index	pos1	pos2	score	npdbs	avgdist	mindist	nshort
0	820	129	10.268175	0	-	-	0

437	PF00800	PF04751	51	1	10.248484
family 1, PF00800:
Prephenate dehydratase
family 2, PF04751:
Protein of unknown function (DUF615)
index	pos1	pos2	score	npdbs	avgdist	mindist	nshort
0	66	191	10.093871	0	-	-	0

*438	PF00767	PF08440	50	1	10.230212
family 1, PF00767:
Potyvirus coat protein
family 2, PF08440:
Potyviridae polyprotein
index	pos1	pos2	score	npdbs	avgdist	mindist	nshort
0	83	189	11.556346	0	-	-	0

#439	PF00253	PF00673	272	1	10.226183
family 1, PF00253:
Ribosomal protein S14p/S29e
family 2, PF00673:
ribosomal L5P family C-terminus
index	pos1	pos2	score	npdbs	avgdist	mindist	nshort
0	60	35	9.633293	0	-	-	0

440	PF01784	PF02965	77	1	10.221250
family 1, PF01784:
NIF3 (NGG1p interacting factor 3)
Transcriptional activation by yeast PDR1p is inhibited by
family 2, PF02965:
Vitamin B12 dependent methionine synthase, activation domain
The structure of the C-terminal domain of methionine
index	pos1	pos2	score	npdbs	avgdist	mindist	nshort
0	710	110	10.454014	0	-	-	0

441	PF02606	PF03922	51	1	10.214106
family 1, PF02606:
Tetraacyldisaccharide-1-P 4'-kinase
Accumulation of a lipid A precursor lacking the
family 2, PF03922:
OmpW family
Characterization of colicin S4 and its receptor, OmpW, a
index	pos1	pos2	score	npdbs	avgdist	mindist	nshort
0	103	492	10.214107	0	-	-	0

442	PF01783	PF01977	92	1	10.209846
family 1, PF01783:
Ribosomal L32p protein family
family 2, PF01977:
3-octaprenyl-4-hydroxybenzoate carboxy-lyase
Membrane-associated reactions in ubiquinone biosynthesis in
index	pos1	pos2	score	npdbs	avgdist	mindist	nshort
0	14	627	10.219700	0	-	-	0

443	PF00816	PF02542	46	1	10.209582
family 1, PF00816:
H-NS histone family
Solution structure of the DNA binding domain of a
family 2, PF02542:
YgbB family
Biosynthesis of terpenoids: YgbB protein converts
index	pos1	pos2	score	npdbs	avgdist	mindist	nshort
0	157	222	10.209583	0	-	-	0

444	PF02866	PF04546	57	1	10.202361
family 1, PF02866:
lactate/malate dehydrogenase, alpha/beta C-terminal domain
Structural basis of substrate specificity in malate
family 2, PF04546:
Sigma-70, non-essential region
Structure of the bacterial RNA polymerase promoter
index	pos1	pos2	score	npdbs	avgdist	mindist	nshort
0	71	363	10.202362	0	-	-	0

#445	PF00316	PF02446	51	1	10.191745
family 1, PF00316:
Fructose-1-6-bisphosphatase
Structure of rabbit liver fructose 1,6-bisphosphatase at
family 2, PF02446:
4-alpha-glucanotransferase
Disproportionating enzyme (4-alpha-glucanotransferase; EC
index	pos1	pos2	score	npdbs	avgdist	mindist	nshort
0	113	982	10.191746	0	-	-	0

446	PF00338	PF03588	82	1	10.189623
family 1, PF00338:
Ribosomal protein S10p/S20e
family 2, PF03588:
Leucyl/phenylalanyl-tRNA protein transferase
index	pos1	pos2	score	npdbs	avgdist	mindist	nshort
0	62	16	10.195668	0	-	-	0

#447	PF03548	PF04359	52	1	10.182798
family 1, PF03548:
Outer membrane lipoprotein carrier protein LolA
family 2, PF04359:
Protein of unknown function (DUF493)
index	pos1	pos2	score	npdbs	avgdist	mindist	nshort
0	153	18	10.182799	0	-	-	0

448	PF01977	PF02620	62	1	10.181769
family 1, PF01977:
3-octaprenyl-4-hydroxybenzoate carboxy-lyase
Membrane-associated reactions in ubiquinone biosynthesis in
family 2, PF02620:
Uncharacterized ACR, COG1399
index	pos1	pos2	score	npdbs	avgdist	mindist	nshort
0	324	292	10.318250	0	-	-	0

449	PF00330	PF02572	86	1	10.160145
family 1, PF00330:
Aconitase family (aconitate hydratase)
family 2, PF02572:
ATP:corrinoid adenosyltransferase BtuR/CobO/CobP
Cobalamin (vitamin B12) biosynthesis: identification and
index	pos1	pos2	score	npdbs	avgdist	mindist	nshort
0	1195	162	9.613070	0	-	-	0

450	PF01985	PF02390	82	1	10.157410
family 1, PF01985:
CRS1 / YhbY domain
Crystal structure of E. coli YhbY: a representative of a
family 2, PF02390:
Putative methyltransferase
index	pos1	pos2	score	npdbs	avgdist	mindist	nshort
0	61	118	10.157411	0	-	-	0

451	PF02938	PF03588	77	1	10.157281
family 1, PF02938:
GAD domain
family 2, PF03588:
Leucyl/phenylalanyl-tRNA protein transferase
index	pos1	pos2	score	npdbs	avgdist	mindist	nshort
0	150	16	10.157282	0	-	-	0

#452	PF00164	PF00333	265	1	10.154753
family 1, PF00164:
Ribosomal protein S12
family 2, PF00333:
Ribosomal protein S5, N-terminal domain
index	pos1	pos2	score	npdbs	avgdist	mindist	nshort
0	111	56	10.070598	1	49.7704	49.7704	0

453	PF00490	PF02660	108	1	10.133692
family 1, PF00490:
Delta-aminolevulinic acid dehydratase
family 2, PF02660:
Domain of unknown function DUF
index	pos1	pos2	score	npdbs	avgdist	mindist	nshort
0	387	493	10.133693	0	-	-	0

454	PF00344	PF06418	234	1	10.126847
family 1, PF00344:
eubacterial secY protein
family 2, PF06418:
CTP synthase N-terminus
Thr-431 and Arg-433 are part of a conserved sequence motif
index	pos1	pos2	score	npdbs	avgdist	mindist	nshort
0	1177	395	10.454104	0	-	-	0

455	PF00827	PF05191	47	1	10.114818
family 1, PF00827:
Ribosomal L15
family 2, PF05191:
Adenylate kinase, active site lid
Crystal structures of Bacillus stearothermophilus adenylate
index	pos1	pos2	score	npdbs	avgdist	mindist	nshort
0	96	1	10.114819	0	-	-	0

456	PF00762	PF03205	65	1	10.097447
family 1, PF00762:
Ferrochelatase
family 2, PF03205:
Molybdopterin guanine dinucleotide synthesis protein B
index	pos1	pos2	score	npdbs	avgdist	mindist	nshort
0	205	40	10.097448	0	-	-	0

457	PF00189	PF00562	293	1	10.082177
family 1, PF00189:
Ribosomal protein S3, C-terminal domain
Conserved structures and diversity of functions of
family 2, PF00562:
RNA polymerase Rpb2, domain 6
Structural basis of transcription: RNA polymerase II at 2.8
index	pos1	pos2	score	npdbs	avgdist	mindist	nshort
0	101	804	10.270285	0	-	-	0

458	PF00453	PF03550	52	1	10.068080
family 1, PF00453:
Ribosomal protein L20
family 2, PF03550:
Outer membrane lipoprotein LolB
index	pos1	pos2	score	npdbs	avgdist	mindist	nshort
0	41	156	10.146583	0	-	-	0

459	PF01813	PF02390	54	1	10.062614
family 1, PF01813:
ATP synthase subunit D
Subunit structure and organization of the genes of the A1A0
family 2, PF02390:
Putative methyltransferase
index	pos1	pos2	score	npdbs	avgdist	mindist	nshort
0	207	590	10.395545	0	-	-	0

#460	PF00189	PF03947	323	1	10.057206
family 1, PF00189:
Ribosomal protein S3, C-terminal domain
Conserved structures and diversity of functions of
family 2, PF03947:
Ribosomal Proteins L2, C-terminal domain
index	pos1	pos2	score	npdbs	avgdist	mindist	nshort
0	132	207	9.720814	0	-	-	0

#461	PF00189	PF00861	270	1	10.047396
family 1, PF00189:
Ribosomal protein S3, C-terminal domain
Conserved structures and diversity of functions of
family 2, PF00861:
Ribosomal L18p/L5e family
Distinct domains in ribosomal protein L5 mediate 5 S rRNA
index	pos1	pos2	score	npdbs	avgdist	mindist	nshort
0	91	232	10.078774	0	-	-	0

#462	PF00308	PF01293	61	1	10.036093
family 1, PF00308:
Bacterial  dnaA  protein
family 2, PF01293:
Phosphoenolpyruvate carboxykinase
Snapshot of an enzyme reaction intermediate in the
index	pos1	pos2	score	npdbs	avgdist	mindist	nshort
0	96	179	10.046026	0	-	-	0

463	PF00344	PF03588	83	1	10.012308
family 1, PF00344:
eubacterial secY protein
family 2, PF03588:
Leucyl/phenylalanyl-tRNA protein transferase
index	pos1	pos2	score	npdbs	avgdist	mindist	nshort
0	885	16	10.016474	0	-	-	0

464	PF02401	PF02742	60	1	10.011683
family 1, PF02401:
LytB protein
Identification of the Escherichia coli lytB gene, which is
family 2, PF02742:
Iron dependent repressor, metal binding and dimerisation domain
Structures of the apo- and the metal ion-activated forms of
index	pos1	pos2	score	npdbs	avgdist	mindist	nshort
0	171	38	10.011684	0	-	-	0

#465	PF00164	PF00410	307	1	9.995783
family 1, PF00164:
Ribosomal protein S12
family 2, PF00410:
Ribosomal protein S8
Structural evidence for specific S8-RNA and S8-protein
index	pos1	pos2	score	npdbs	avgdist	mindist	nshort
0	206	262	10.244584	0	-	-	0

466	PF00317	PF03734	81	1	9.958524
family 1, PF00317:
Ribonucleotide reductase, all-alpha domain
Structure of ribonucleotide reductase protein R1. 
family 2, PF03734:
ErfK/YbiS/YcfS/YnhG
index	pos1	pos2	score	npdbs	avgdist	mindist	nshort
0	177	100	9.958524	0	-	-	0

467	PF01991	PF02390	49	1	9.951196
family 1, PF01991:
ATP synthase (E/31 kDa) subunit
The 31-kDa polypeptide is an essential subunit of the
family 2, PF02390:
Putative methyltransferase
index	pos1	pos2	score	npdbs	avgdist	mindist	nshort
0	397	590	10.250095	0	-	-	0

468	PF01379	PF01992	47	1	9.949693
family 1, PF01379:
Porphobilinogen deaminase, dipyromethane cofactor binding domain
family 2, PF01992:
ATP synthase (C/AC39) subunit
The Saccharomyces cerevisiae VMA6 gene encodes the 36-kDa
index	pos1	pos2	score	npdbs	avgdist	mindist	nshort
0	153	123	9.965133	0	-	-	0

469	PF00177	PF04998	299	1	9.945064
family 1, PF00177:
Ribosomal protein S7p/S5e
The structure of ribosomal protein S7 at 1.9 A resolution
family 2, PF04998:
RNA polymerase Rpb1, domain 5
Structural modules of the large subunits of RNA polymerase.
index	pos1	pos2	score	npdbs	avgdist	mindist	nshort
0	97	55	9.572678	0	-	-	0

470	PF00750	PF04381	47	1	9.939584
family 1, PF00750:
tRNA synthetases class I (R)
family 2, PF04381:
Putative exonuclease, RdgC
A homologue of the recombination-dependent growth gene,
index	pos1	pos2	score	npdbs	avgdist	mindist	nshort
0	1296	92	9.939585	0	-	-	0

471	PF01264	PF04608	62	1	9.934339
family 1, PF01264:
Chorismate synthase
family 2, PF04608:
Phosphatidylglycerophosphatase A
The pgpA and pgpB genes of Escherichia coli are not
index	pos1	pos2	score	npdbs	avgdist	mindist	nshort
0	44	7	9.862730	0	-	-	0

472	PF00160	PF00762	158	1	9.932993
family 1, PF00160:
Cyclophilin type peptidyl-prolyl cis-trans isomerase/CLD
The cyclophilins. 
family 2, PF00762:
Ferrochelatase
index	pos1	pos2	score	npdbs	avgdist	mindist	nshort
0	966	96	10.050416	0	-	-	0

473	PF00707	PF04997	192	1	9.914598
family 1, PF00707:
Translation initiation factor IF-3, C-terminal domain
family 2, PF04997:
RNA polymerase Rpb1, domain 1
Structural modules of the large subunits of RNA polymerase.
index	pos1	pos2	score	npdbs	avgdist	mindist	nshort
0	10	210	9.966151	0	-	-	0

#474	PF00490	PF00762	169	1	9.910781
family 1, PF00490:
Delta-aminolevulinic acid dehydratase
family 2, PF00762:
Ferrochelatase
index	pos1	pos2	score	npdbs	avgdist	mindist	nshort
0	151	453	9.947511	0	-	-	0

475	PF00572	PF03588	82	1	9.842824
family 1, PF00572:
Ribosomal protein L13
family 2, PF03588:
Leucyl/phenylalanyl-tRNA protein transferase
index	pos1	pos2	score	npdbs	avgdist	mindist	nshort
0	158	16	9.848387	0	-	-	0

476	PF00347	PF04563	256	1	9.837526
family 1, PF00347:
Ribosomal protein L6
Ribosomal protein L6: structural evidence of gene
family 2, PF04563:
RNA polymerase beta subunit
RNA polymerase II of Drosophila. Relation of its 140,000 Mr
index	pos1	pos2	score	npdbs	avgdist	mindist	nshort
0	179	1194	10.046465	0	-	-	0

477	PF01985	PF02224	85	1	9.836984
family 1, PF01985:
CRS1 / YhbY domain
Crystal structure of E. coli YhbY: a representative of a
family 2, PF02224:
Cytidylate kinase
Structures of escherichia coli CMP kinase alone and in
index	pos1	pos2	score	npdbs	avgdist	mindist	nshort
0	61	195	9.836985	0	-	-	0

478	PF02618	PF03331	87	1	9.831033
family 1, PF02618:
Aminodeoxychorismate lyase
Stereochemistry of the transamination reaction catalyzed by
family 2, PF03331:
UDP-3-O-acyl N-acetylglycosamine deacetylase
Antibacterial agents that target lipid A biosynthesis in
index	pos1	pos2	score	npdbs	avgdist	mindist	nshort
0	288	221	9.835341	0	-	-	0

479	PF01977	PF03966	66	1	9.825935
family 1, PF01977:
3-octaprenyl-4-hydroxybenzoate carboxy-lyase
Membrane-associated reactions in ubiquinone biosynthesis in
family 2, PF03966:
Trm112p-like protein
Trm11p and Trm112p Are both Required for the Formation of
index	pos1	pos2	score	npdbs	avgdist	mindist	nshort
0	748	168	9.825936	0	-	-	0

480	PF00297	PF01175	80	1	9.823495
family 1, PF00297:
Ribosomal protein L3
family 2, PF01175:
Urocanase
index	pos1	pos2	score	npdbs	avgdist	mindist	nshort
0	378	820	10.153397	0	-	-	0

481	PF00977	PF04209	48	1	9.799985
family 1, PF00977:
Histidine biosynthesis protein
Paralogous histidine biosynthetic genes: evolutionary
family 2, PF04209:
homogentisate 1,2-dioxygenase
Crystal structure of human homogentisate dioxygenase. 
index	pos1	pos2	score	npdbs	avgdist	mindist	nshort
0	546	299	9.799986	0	-	-	0

482	PF01977	PF03193	66	1	9.798498
family 1, PF01977:
3-octaprenyl-4-hydroxybenzoate carboxy-lyase
Membrane-associated reactions in ubiquinone biosynthesis in
family 2, PF03193:
Protein of unknown function, DUF258
index	pos1	pos2	score	npdbs	avgdist	mindist	nshort
0	766	205	9.798499	0	-	-	0

483	PF01783	PF04608	71	1	9.797324
family 1, PF01783:
Ribosomal L32p protein family
family 2, PF04608:
Phosphatidylglycerophosphatase A
The pgpA and pgpB genes of Escherichia coli are not
index	pos1	pos2	score	npdbs	avgdist	mindist	nshort
0	29	12	9.832367	0	-	-	0

484	PF00584	PF08298	47	1	9.788219
family 1, PF00584:
SecE/Sec61-gamma subunits of protein translocation complex
Protein translocation in the three domains of life:
family 2, PF08298:
PrkA AAA domain
Cloning and characterization of the Bacillus subtilis prkA
index	pos1	pos2	score	npdbs	avgdist	mindist	nshort
0	56	421	9.788220	0	-	-	0

485	PF01619	PF02657	54	1	9.779491
family 1, PF01619:
Proline dehydrogenase
Sequence analysis identifies the proline dehydrogenase and
family 2, PF02657:
Fe-S metabolism associated domain
SoxR-dependent response to oxidative stress and virulence
index	pos1	pos2	score	npdbs	avgdist	mindist	nshort
0	684	12	9.779491	0	-	-	0

486	PF04285	PF06798	49	1	9.775867
family 1, PF04285:
Protein of unknown function (DUF444)
family 2, PF06798:
PrkA serine protein kinase C-terminal domain
Cloning and characterization of the Bacillus subtilis prkA
index	pos1	pos2	score	npdbs	avgdist	mindist	nshort
0	183	26	9.302662	0	-	-	0

487	PF00762	PF01784	124	1	9.772794
family 1, PF00762:
Ferrochelatase
family 2, PF01784:
NIF3 (NGG1p interacting factor 3)
Transcriptional activation by yeast PDR1p is inhibited by
index	pos1	pos2	score	npdbs	avgdist	mindist	nshort
0	96	151	9.821977	0	-	-	0

488	PF00670	PF01960	89	1	9.746708
family 1, PF00670:
S-adenosyl-L-homocysteine hydrolase, NAD binding domain
family 2, PF01960:
ArgJ family
Primary structure, partial purification and regulation of
index	pos1	pos2	score	npdbs	avgdist	mindist	nshort
0	66	678	9.746709	0	-	-	0

489	PF01464	PF03524	58	1	9.742363
family 1, PF01464:
Transglycosylase SLT domain
A conserved domain in putative bacterial and bacteriophage
family 2, PF03524:
Conjugal transfer protein
index	pos1	pos2	score	npdbs	avgdist	mindist	nshort
0	407	742	9.946870	0	-	-	0

490	PF01641	PF03749	50	1	9.737835
family 1, PF01641:
SelR domain
Novel selenoproteins identified in silico and in vivo by
family 2, PF03749:
Sugar fermentation stimulation protein
Nucleotide sequence and characterization of the sfs1 gene:
index	pos1	pos2	score	npdbs	avgdist	mindist	nshort
0	64	74	9.737836	0	-	-	0

#491	PF01894	PF05191	68	1	9.736436
family 1, PF01894:
Uncharacterised protein family UPF0047
family 2, PF05191:
Adenylate kinase, active site lid
Crystal structures of Bacillus stearothermophilus adenylate
index	pos1	pos2	score	npdbs	avgdist	mindist	nshort
0	173	44	9.905911	0	-	-	0

492	PF00490	PF01813	58	1	9.689561
family 1, PF00490:
Delta-aminolevulinic acid dehydratase
family 2, PF01813:
ATP synthase subunit D
Subunit structure and organization of the genes of the A1A0
index	pos1	pos2	score	npdbs	avgdist	mindist	nshort
0	143	30	9.689562	0	-	-	0

#493	PF00380	PF03618	99	1	9.686841
family 1, PF00380:
Ribosomal protein S9/S16
family 2, PF03618:
Domain of unknown function (DUF299)
index	pos1	pos2	score	npdbs	avgdist	mindist	nshort
0	14	285	9.686842	0	-	-	0

494	PF01619	PF01977	74	1	9.673326
family 1, PF01619:
Proline dehydrogenase
Sequence analysis identifies the proline dehydrogenase and
family 2, PF01977:
3-octaprenyl-4-hydroxybenzoate carboxy-lyase
Membrane-associated reactions in ubiquinone biosynthesis in
index	pos1	pos2	score	npdbs	avgdist	mindist	nshort
0	477	627	9.156962	0	-	-	0

495	PF01264	PF04377	63	1	9.659658
family 1, PF01264:
Chorismate synthase
family 2, PF04377:
Arginine-tRNA-protein transferase, C terminus
Alternative splicing results in differential expression,
index	pos1	pos2	score	npdbs	avgdist	mindist	nshort
0	467	253	9.659659	0	-	-	0

#496	PF00163	PF00281	252	1	9.654119
family 1, PF00163:
Ribosomal protein S4/S9 N-terminal domain
The crystal structure of ribosomal protein S4 reveals a
family 2, PF00281:
Ribosomal protein L5
index	pos1	pos2	score	npdbs	avgdist	mindist	nshort
0	132	19	9.634969	0	-	-	0

497	PF01411	PF01790	183	1	9.640478
family 1, PF01411:
tRNA synthetases class II (A)
family 2, PF01790:
Prolipoprotein diacylglyceryl transferase
index	pos1	pos2	score	npdbs	avgdist	mindist	nshort
0	94	565	9.640479	0	-	-	0

#498	PF02390	PF04362	47	1	9.630676
family 1, PF02390:
Putative methyltransferase
family 2, PF04362:
Bacterial Fe(2+) trafficking
Small genes/gene-products in Escherichia coli K-12. 
index	pos1	pos2	score	npdbs	avgdist	mindist	nshort
0	126	20	9.630677	0	-	-	0

499	PF00218	PF06509	50	1	9.630539
family 1, PF00218:
Indole-3-glycerol phosphate synthase
family 2, PF06509:
HtpX N-terminus
Isolation, characterization, and sequence of an Escherichia
index	pos1	pos2	score	npdbs	avgdist	mindist	nshort
0	17	72	9.639098	0	-	-	0

500	PF01245	PF01964	114	1	9.625891
family 1, PF01245:
Ribosomal protein L19
family 2, PF01964:
ThiC family
Structural genes for thiamine biosynthetic enzymes
index	pos1	pos2	score	npdbs	avgdist	mindist	nshort
0	76	306	9.625892	0	-	-	0

501	PF01264	PF08298	49	1	9.622529
family 1, PF01264:
Chorismate synthase
family 2, PF08298:
PrkA AAA domain
Cloning and characterization of the Bacillus subtilis prkA
index	pos1	pos2	score	npdbs	avgdist	mindist	nshort
0	467	264	9.622530	0	-	-	0

502	PF02367	PF05195	63	1	9.606272
family 1, PF02367:
Uncharacterised P-loop hydrolase UPF0079
family 2, PF05195:
Aminopeptidase P, N-terminal domain
Structure and mechanism of a proline-specific
index	pos1	pos2	score	npdbs	avgdist	mindist	nshort
0	234	129	9.606273	0	-	-	0

503	PF01964	PF02091	84	1	9.601015
family 1, PF01964:
ThiC family
Structural genes for thiamine biosynthetic enzymes
family 2, PF02091:
Glycyl-tRNA synthetase alpha subunit
index	pos1	pos2	score	npdbs	avgdist	mindist	nshort
0	306	271	9.604590	0	-	-	0

504	PF00318	PF04997	295	1	9.595319
family 1, PF00318:
Ribosomal protein S2
family 2, PF04997:
RNA polymerase Rpb1, domain 1
Structural modules of the large subunits of RNA polymerase.
index	pos1	pos2	score	npdbs	avgdist	mindist	nshort
0	9	106	9.169819	0	-	-	0

505	PF01450	PF04279	55	1	9.591690
family 1, PF01450:
Acetohydroxy acid isomeroreductase, catalytic domain
The crystal structure of plant acetohydroxy acid
family 2, PF04279:
Intracellular septation protein A
Identification and characterization of ispA, a Shigella
index	pos1	pos2	score	npdbs	avgdist	mindist	nshort
0	314	211	9.470479	0	-	-	0

506	PF01619	PF01964	85	1	9.574951
family 1, PF01619:
Proline dehydrogenase
Sequence analysis identifies the proline dehydrogenase and
family 2, PF01964:
ThiC family
Structural genes for thiamine biosynthetic enzymes
index	pos1	pos2	score	npdbs	avgdist	mindist	nshort
0	577	306	9.574952	0	-	-	0

507	PF01450	PF02503	101	1	9.561717
family 1, PF01450:
Acetohydroxy acid isomeroreductase, catalytic domain
The crystal structure of plant acetohydroxy acid
family 2, PF02503:
Polyphosphate kinase
Transcription of ppk from Acinetobacter sp. strain ADP1,
index	pos1	pos2	score	npdbs	avgdist	mindist	nshort
0	314	408	9.584620	0	-	-	0

508	PF02503	PF03969	61	1	9.549647
family 1, PF02503:
Polyphosphate kinase
Transcription of ppk from Acinetobacter sp. strain ADP1,
family 2, PF03969:
AFG1-like ATPase
AFG1, a new member of the SEC18-NSF, PAS1, CDC48-VCP, TBP
index	pos1	pos2	score	npdbs	avgdist	mindist	nshort
0	110	1120	10.559038	0	-	-	0

509	PF02401	PF04039	63	1	9.544057
family 1, PF02401:
LytB protein
Identification of the Escherichia coli lytB gene, which is
family 2, PF04039:
Domain related to MnhB subunit of Na+/H+ antiporter
A putative multisubunit Na+/H+ antiporter from
index	pos1	pos2	score	npdbs	avgdist	mindist	nshort
0	346	12	9.544058	0	-	-	0

#510	PF02091	PF02590	102	1	9.520347
family 1, PF02091:
Glycyl-tRNA synthetase alpha subunit
family 2, PF02590:
Uncharacterized ACR, COG1576
index	pos1	pos2	score	npdbs	avgdist	mindist	nshort
0	45	178	9.516458	0	-	-	0

*511	PF06798	PF08298	51	1	9.510193
family 1, PF06798:
PrkA serine protein kinase C-terminal domain
Cloning and characterization of the Bacillus subtilis prkA
family 2, PF08298:
PrkA AAA domain
Cloning and characterization of the Bacillus subtilis prkA
index	pos1	pos2	score	npdbs	avgdist	mindist	nshort
0	195	355	9.523046	0	-	-	0

512	PF01784	PF01790	137	1	9.501297
family 1, PF01784:
NIF3 (NGG1p interacting factor 3)
Transcriptional activation by yeast PDR1p is inhibited by
family 2, PF01790:
Prolipoprotein diacylglyceryl transferase
index	pos1	pos2	score	npdbs	avgdist	mindist	nshort
0	152	565	9.501298	0	-	-	0

#513	PF03548	PF03658	51	1	9.491065
family 1, PF03548:
Outer membrane lipoprotein carrier protein LolA
family 2, PF03658:
Uncharacterised protein family (UPF0125)
index	pos1	pos2	score	npdbs	avgdist	mindist	nshort
0	153	79	9.491065	0	-	-	0

514	PF01162	PF01316	59	1	9.489856
family 1, PF01162:
PET112 family, C terminal region
family 2, PF01316:
Arginine repressor, DNA binding domain
Solution structure of the DNA-binding domain and model for
index	pos1	pos2	score	npdbs	avgdist	mindist	nshort
0	60	46	9.489857	0	-	-	0

#515	PF00189	PF00203	332	1	9.483416
family 1, PF00189:
Ribosomal protein S3, C-terminal domain
Conserved structures and diversity of functions of
family 2, PF00203:
Ribosomal protein S19
index	pos1	pos2	score	npdbs	avgdist	mindist	nshort
0	121	129	9.566914	1	57.0867	57.0867	0

516	PF02390	PF05673	47	1	9.471040
family 1, PF02390:
Putative methyltransferase
family 2, PF05673:
Protein of unknown function (DUF815)
index	pos1	pos2	score	npdbs	avgdist	mindist	nshort
0	598	57	9.471041	0	-	-	0

517	PF02646	PF06434	48	1	9.465514
family 1, PF02646:
RmuC family
Genes involved in the determination of the rate of
family 2, PF06434:
Aconitate hydratase 2 N-terminus
Biochemical and spectroscopic characterization of
index	pos1	pos2	score	npdbs	avgdist	mindist	nshort
0	355	189	9.333112	0	-	-	0

518	PF01725	PF02556	64	1	9.465059
family 1, PF01725:
Ham1 family
HAM1, the gene controlling 6-N-hydroxylaminopurine
family 2, PF02556:
Preprotein translocase subunit SecB
Characterization of the Escherichia coli protein-export
index	pos1	pos2	score	npdbs	avgdist	mindist	nshort
0	472	224	9.465060	0	-	-	0

519	PF01985	PF08267	67	1	9.454059
family 1, PF01985:
CRS1 / YhbY domain
Crystal structure of E. coli YhbY: a representative of a
family 2, PF08267:
Cobalamin-independent synthase, N-terminal domain
Crystal structures of cobalamin-independent methionine
index	pos1	pos2	score	npdbs	avgdist	mindist	nshort
0	61	411	9.454060	0	-	-	0

520	PF01599	PF01916	52	1	9.451779
family 1, PF01599:
Ribosomal protein S27a
Characterization and expression of two chicken cDNAs
family 2, PF01916:
Deoxyhypusine synthase
Crystal structure of the NAD complex of human deoxyhypusine
index	pos1	pos2	score	npdbs	avgdist	mindist	nshort
0	39	151	9.539522	0	-	-	0

*521	PF00680	PF08440	50	1	9.449842
family 1, PF00680:
RNA dependent RNA polymerase
family 2, PF08440:
Potyviridae polyprotein
index	pos1	pos2	score	npdbs	avgdist	mindist	nshort
0	835	11	9.794549	0	-	-	0

522	PF03193	PF04608	57	1	9.438080
family 1, PF03193:
Protein of unknown function, DUF258
family 2, PF04608:
Phosphatidylglycerophosphatase A
The pgpA and pgpB genes of Escherichia coli are not
index	pos1	pos2	score	npdbs	avgdist	mindist	nshort
0	268	7	9.183912	0	-	-	0

#523	PF05191	PF08298	49	1	9.434102
family 1, PF05191:
Adenylate kinase, active site lid
Crystal structures of Bacillus stearothermophilus adenylate
family 2, PF08298:
PrkA AAA domain
Cloning and characterization of the Bacillus subtilis prkA
index	pos1	pos2	score	npdbs	avgdist	mindist	nshort
0	47	9	9.477329	0	-	-	0

524	PF00318	PF01316	83	1	9.422267
family 1, PF00318:
Ribosomal protein S2
family 2, PF01316:
Arginine repressor, DNA binding domain
Solution structure of the DNA-binding domain and model for
index	pos1	pos2	score	npdbs	avgdist	mindist	nshort
0	321	46	9.422267	0	-	-	0

525	PF02978	PF06418	229	1	9.393174
family 1, PF02978:
Signal peptide binding domain
Crystal structure of the conserved subdomain of human
family 2, PF06418:
CTP synthase N-terminus
Thr-431 and Arg-433 are part of a conserved sequence motif
index	pos1	pos2	score	npdbs	avgdist	mindist	nshort
0	96	395	9.735146	0	-	-	0

526	PF02600	PF02684	66	1	9.376108
family 1, PF02600:
Disulfide bond formation protein DsbB
Two cysteines in each periplasmic domain of the membrane
family 2, PF02684:
Lipid-A-disaccharide synthetase
Cloning and expression of genes encoding lipid A
index	pos1	pos2	score	npdbs	avgdist	mindist	nshort
0	318	270	9.376108	0	-	-	0

527	PF00042	PF02091	51	1	9.373614
family 1, PF00042:
Globin
Determinants of a protein fold. Unique features of the
family 2, PF02091:
Glycyl-tRNA synthetase alpha subunit
index	pos1	pos2	score	npdbs	avgdist	mindist	nshort
0	175	34	9.373614	0	-	-	0

528	PF03548	PF04364	66	1	9.366675
family 1, PF03548:
Outer membrane lipoprotein carrier protein LolA
family 2, PF04364:
DNA polymerase III chi subunit, HolC
DnaX complex of Escherichia coli DNA polymerase III
index	pos1	pos2	score	npdbs	avgdist	mindist	nshort
0	153	141	9.366675	0	-	-	0

529	PF01170	PF04285	48	1	9.358906
family 1, PF01170:
Putative RNA methylase family UPF0020
THUMP - a predicted RNA-binding domain shared by
family 2, PF04285:
Protein of unknown function (DUF444)
index	pos1	pos2	score	npdbs	avgdist	mindist	nshort
0	769	276	10.123015	0	-	-	0

530	PF03350	PF04413	44	1	9.355373
family 1, PF03350:
Uncharacterized protein family, UPF0114
family 2, PF04413:
3-Deoxy-D-manno-octulosonic-acid transferase (kdotransferase)
3-Deoxy-D-manno-oct-2-ulosonic acid (Kdo) transferase
index	pos1	pos2	score	npdbs	avgdist	mindist	nshort
0	25	314	9.355374	0	-	-	0

531	PF01977	PF02091	85	1	9.348509
family 1, PF01977:
3-octaprenyl-4-hydroxybenzoate carboxy-lyase
Membrane-associated reactions in ubiquinone biosynthesis in
family 2, PF02091:
Glycyl-tRNA synthetase alpha subunit
index	pos1	pos2	score	npdbs	avgdist	mindist	nshort
0	753	150	9.348823	0	-	-	0

#532	PF01991	PF01992	66	1	9.343597
family 1, PF01991:
ATP synthase (E/31 kDa) subunit
The 31-kDa polypeptide is an essential subunit of the
family 2, PF01992:
ATP synthase (C/AC39) subunit
The Saccharomyces cerevisiae VMA6 gene encodes the 36-kDa
index	pos1	pos2	score	npdbs	avgdist	mindist	nshort
0	18	186	9.343597	0	-	-	0

#533	PF00762	PF03883	70	1	9.331249
family 1, PF00762:
Ferrochelatase
family 2, PF03883:
Protein of unknown function (DUF328)
index	pos1	pos2	score	npdbs	avgdist	mindist	nshort
0	96	136	9.331250	0	-	-	0

#534	PF01193	PF01316	84	1	9.315042
family 1, PF01193:
RNA polymerase Rpb3/Rpb11 dimerisation domain
Structure of the Escherichia coli RNA polymerase alpha
family 2, PF01316:
Arginine repressor, DNA binding domain
Solution structure of the DNA-binding domain and model for
index	pos1	pos2	score	npdbs	avgdist	mindist	nshort
0	481	47	9.315043	0	-	-	0

#535	PF02283	PF02607	73	1	9.306096
family 1, PF02283:
Cobinamide kinase / cobinamide phosphate guanyltransferase
Three-dimensional structure of adenosylcobinamide
family 2, PF02607:
B12 binding domain
How a protein binds B12: A 3.0 A X-ray structure of
index	pos1	pos2	score	npdbs	avgdist	mindist	nshort
0	66	71	9.306097	0	-	-	0

#536	PF01293	PF02575	64	1	9.304348
family 1, PF01293:
Phosphoenolpyruvate carboxykinase
Snapshot of an enzyme reaction intermediate in the
family 2, PF02575:
Uncharacterised BCR, YbaB family COG0718
index	pos1	pos2	score	npdbs	avgdist	mindist	nshort
0	179	111	9.505225	0	-	-	0

537	PF02620	PF03776	59	1	9.284486
family 1, PF02620:
Uncharacterized ACR, COG1399
family 2, PF03776:
Septum formation topological specificity factor MinE
A division inhibitor and a topological specificity factor
index	pos1	pos2	score	npdbs	avgdist	mindist	nshort
0	292	71	9.604365	0	-	-	0

538	PF00670	PF01628	64	1	9.280714
family 1, PF00670:
S-adenosyl-L-homocysteine hydrolase, NAD binding domain
family 2, PF01628:
HrcA protein C terminal domain
hrcA, the first gene of the Bacillus subtilis dnaK operon
index	pos1	pos2	score	npdbs	avgdist	mindist	nshort
0	66	193	9.280715	0	-	-	0

539	PF02091	PF02153	96	1	9.278691
family 1, PF02091:
Glycyl-tRNA synthetase alpha subunit
family 2, PF02153:
Prephenate dehydrogenase
index	pos1	pos2	score	npdbs	avgdist	mindist	nshort
0	45	10	9.321190	0	-	-	0

540	PF01784	PF02600	66	1	9.270982
family 1, PF01784:
NIF3 (NGG1p interacting factor 3)
Transcriptional activation by yeast PDR1p is inhibited by
family 2, PF02600:
Disulfide bond formation protein DsbB
Two cysteines in each periplasmic domain of the membrane
index	pos1	pos2	score	npdbs	avgdist	mindist	nshort
0	17	249	9.010809	0	-	-	0

#541	PF01208	PF04293	47	1	9.259782
family 1, PF01208:
Uroporphyrinogen decarboxylase (URO-D)
family 2, PF04293:
SpoVR like protein
Cloning and characterization of spoVR, a gene from Bacillus
index	pos1	pos2	score	npdbs	avgdist	mindist	nshort
0	705	556	9.222709	0	-	-	0

542	PF04285	PF06071	49	1	9.258154
family 1, PF04285:
Protein of unknown function (DUF444)
family 2, PF06071:
Protein of unknown function (DUF933)
index	pos1	pos2	score	npdbs	avgdist	mindist	nshort
0	446	72	9.286980	0	-	-	0

#543	PF00398	PF03588	84	1	9.245299
family 1, PF00398:
Ribosomal RNA adenine dimethylase
Solution structure of an rRNA methyltransferase (ErmAM)
family 2, PF03588:
Leucyl/phenylalanyl-tRNA protein transferase
index	pos1	pos2	score	npdbs	avgdist	mindist	nshort
0	664	16	9.194827	0	-	-	0

#544	PF02091	PF04362	52	1	9.218760
family 1, PF02091:
Glycyl-tRNA synthetase alpha subunit
family 2, PF04362:
Bacterial Fe(2+) trafficking
Small genes/gene-products in Escherichia coli K-12. 
index	pos1	pos2	score	npdbs	avgdist	mindist	nshort
0	45	20	9.218760	0	-	-	0

#545	PF01450	PF04359	50	1	9.211417
family 1, PF01450:
Acetohydroxy acid isomeroreductase, catalytic domain
The crystal structure of plant acetohydroxy acid
family 2, PF04359:
Protein of unknown function (DUF493)
index	pos1	pos2	score	npdbs	avgdist	mindist	nshort
0	314	18	9.225734	0	-	-	0

*546	PF04563	PF04565	957	1	9.210715
family 1, PF04563:
RNA polymerase beta subunit
RNA polymerase II of Drosophila. Relation of its 140,000 Mr
family 2, PF04565:
RNA polymerase Rpb2, domain 3
Structural basis of transcription: RNA polymerase II at 2.8
index	pos1	pos2	score	npdbs	avgdist	mindist	nshort
0	1189	34	9.106929	2	26.2840	22.1548	0

#547	PF02130	PF02446	89	1	9.210417
family 1, PF02130:
Uncharacterized protein family UPF0054
family 2, PF02446:
4-alpha-glucanotransferase
Disproportionating enzyme (4-alpha-glucanotransferase; EC
index	pos1	pos2	score	npdbs	avgdist	mindist	nshort
0	176	529	9.024503	0	-	-	0

548	PF03588	PF03840	74	1	9.185628
family 1, PF03588:
Leucyl/phenylalanyl-tRNA protein transferase
family 2, PF03840:
Preprotein translocase SecG subunit
index	pos1	pos2	score	npdbs	avgdist	mindist	nshort
0	16	46	9.185629	0	-	-	0

#549	PF00075	PF00816	46	1	9.179564
family 1, PF00075:
RNase H
family 2, PF00816:
H-NS histone family
Solution structure of the DNA binding domain of a
index	pos1	pos2	score	npdbs	avgdist	mindist	nshort
0	38	157	9.179565	0	-	-	0

550	PF04608	PF06144	71	1	9.159828
family 1, PF04608:
Phosphatidylglycerophosphatase A
The pgpA and pgpB genes of Escherichia coli are not
family 2, PF06144:
DNA polymerase III, delta subunit
The delta and delta ' subunits of the DNA polymerase III
index	pos1	pos2	score	npdbs	avgdist	mindist	nshort
0	7	409	9.047037	0	-	-	0

551	PF00762	PF01250	152	1	9.103684
family 1, PF00762:
Ferrochelatase
family 2, PF01250:
Ribosomal protein S6
Crystal structure of the ribosomal protein S6 from Thermus
index	pos1	pos2	score	npdbs	avgdist	mindist	nshort
0	96	93	9.150740	0	-	-	0

#552	PF01409	PF04362	52	1	9.099243
family 1, PF01409:
tRNA synthetases class II core domain (F)
family 2, PF04362:
Bacterial Fe(2+) trafficking
Small genes/gene-products in Escherichia coli K-12. 
index	pos1	pos2	score	npdbs	avgdist	mindist	nshort
0	89	20	9.099244	0	-	-	0

553	PF04093	PF06026	66	1	9.095667
family 1, PF04093:
rod shape-determining protein MreD
family 2, PF06026:
Ribose 5-phosphate isomerase A (phosphoriboisomerase A)
Crystal structure of D-ribose-5-phosphate isomerase (RpiA)
index	pos1	pos2	score	npdbs	avgdist	mindist	nshort
0	56	79	9.185011	0	-	-	0

554	PF01175	PF03477	77	1	9.095001
family 1, PF01175:
Urocanase
family 2, PF03477:
ATP cone domain
The ATP-cone: an evolutionarily mobile, ATP-binding
index	pos1	pos2	score	npdbs	avgdist	mindist	nshort
0	820	150	9.193156	0	-	-	0

#555	PF00203	PF00318	326	1	9.082347
family 1, PF00203:
Ribosomal protein S19
family 2, PF00318:
Ribosomal protein S2
index	pos1	pos2	score	npdbs	avgdist	mindist	nshort
0	77	192	9.077321	1	89.6860	89.6860	0

556	PF01175	PF02401	61	1	9.081711
family 1, PF01175:
Urocanase
family 2, PF02401:
LytB protein
Identification of the Escherichia coli lytB gene, which is
index	pos1	pos2	score	npdbs	avgdist	mindist	nshort
0	805	346	9.192957	0	-	-	0

557	PF01791	PF02606	53	1	9.070453
family 1, PF01791:
DeoC/LacD family aldolase
Deoxyribose 5-phosphate aldolase of Bacillus cereus:
family 2, PF02606:
Tetraacyldisaccharide-1-P 4'-kinase
Accumulation of a lipid A precursor lacking the
index	pos1	pos2	score	npdbs	avgdist	mindist	nshort
0	274	265	9.070454	0	-	-	0

#558	PF00164	PF03749	70	1	9.064598
family 1, PF00164:
Ribosomal protein S12
family 2, PF03749:
Sugar fermentation stimulation protein
Nucleotide sequence and characterization of the sfs1 gene:
index	pos1	pos2	score	npdbs	avgdist	mindist	nshort
0	110	4	9.064599	0	-	-	0

559	PF01208	PF02556	72	1	9.058178
family 1, PF01208:
Uroporphyrinogen decarboxylase (URO-D)
family 2, PF02556:
Preprotein translocase subunit SecB
Characterization of the Escherichia coli protein-export
index	pos1	pos2	score	npdbs	avgdist	mindist	nshort
0	483	191	9.058179	0	-	-	0

*560	PF00440	PF02909	52	1	9.057755
family 1, PF00440:
Bacterial regulatory proteins, tetR family
family 2, PF02909:
Tetracyclin repressor, C-terminal all-alpha domain
Structure of the Tet repressor-tetracycline complex and
index	pos1	pos2	score	npdbs	avgdist	mindist	nshort
0	44	34	9.057756	0	-	-	0

561	PF00330	PF01964	126	2	9.056739
family 1, PF00330:
Aconitase family (aconitate hydratase)
family 2, PF01964:
ThiC family
Structural genes for thiamine biosynthetic enzymes
index	pos1	pos2	score	npdbs	avgdist	mindist	nshort
0	755	274	10.906301	0	-	-	0
1	755	437	10.123861	0	-	-	0

#562	PF02091	PF03710	62	1	9.033381
family 1, PF02091:
Glycyl-tRNA synthetase alpha subunit
family 2, PF03710:
Glutamate-ammonia ligase adenylyltransferase
index	pos1	pos2	score	npdbs	avgdist	mindist	nshort
0	294	369	9.033382	0	-	-	0

#563	PF01894	PF02347	79	1	9.008642
family 1, PF01894:
Uncharacterised protein family UPF0047
family 2, PF02347:
Glycine cleavage system P-protein
Genetics of the synthesis of serine from glycine and the
index	pos1	pos2	score	npdbs	avgdist	mindist	nshort
0	173	316	9.008643	0	-	-	0

#564	PF01000	PF04565	294	1	8.950354
family 1, PF01000:
RNA polymerase Rpb3/RpoA insert domain
Structure of the Escherichia coli RNA polymerase alpha
family 2, PF04565:
RNA polymerase Rpb2, domain 3
Structural basis of transcription: RNA polymerase II at 2.8
index	pos1	pos2	score	npdbs	avgdist	mindist	nshort
0	22	16	9.104174	1	31.5233	31.5233	0

#565	PF00189	PF00318	300	1	8.860739
family 1, PF00189:
Ribosomal protein S3, C-terminal domain
Conserved structures and diversity of functions of
family 2, PF00318:
Ribosomal protein S2
index	pos1	pos2	score	npdbs	avgdist	mindist	nshort
0	91	358	9.045240	1	51.8590	51.8590	0

#566	PF01790	PF04563	184	1	8.826560
family 1, PF01790:
Prolipoprotein diacylglyceryl transferase
family 2, PF04563:
RNA polymerase beta subunit
RNA polymerase II of Drosophila. Relation of its 140,000 Mr
index	pos1	pos2	score	npdbs	avgdist	mindist	nshort
0	565	568	9.292182	0	-	-	0

567	PF00573	PF04560	254	3	8.807525
family 1, PF00573:
Ribosomal protein L4/L1 family
Yeast ribosomal proteins L4, L17, L20, and L25 exhibit
family 2, PF04560:
RNA polymerase Rpb2, domain 7
Structural basis of transcription: RNA polymerase II at 2.8
index	pos1	pos2	score	npdbs	avgdist	mindist	nshort
0	60	12	12.328092	0	-	-	0
1	103	12	9.127354	0	-	-	0
2	134	12	10.876905	0	-	-	0

#568	PF02590	PF04608	61	1	8.668083
family 1, PF02590:
Uncharacterized ACR, COG1576
family 2, PF04608:
Phosphatidylglycerophosphatase A
The pgpA and pgpB genes of Escherichia coli are not
index	pos1	pos2	score	npdbs	avgdist	mindist	nshort
0	119	7	9.385419	0	-	-	0

#569	PF02390	PF03588	79	1	8.561275
family 1, PF02390:
Putative methyltransferase
family 2, PF03588:
Leucyl/phenylalanyl-tRNA protein transferase
index	pos1	pos2	score	npdbs	avgdist	mindist	nshort
0	609	37	9.331019	0	-	-	0

#570	PF01379	PF04293	50	1	8.523726
family 1, PF01379:
Porphobilinogen deaminase, dipyromethane cofactor binding domain
family 2, PF04293:
SpoVR like protein
Cloning and characterization of spoVR, a gene from Bacillus
index	pos1	pos2	score	npdbs	avgdist	mindist	nshort
0	13	465	9.198884	0	-	-	0

571	PF03719	PF04560	250	4	8.453945
family 1, PF03719:
Ribosomal protein S5, C-terminal domain
family 2, PF04560:
RNA polymerase Rpb2, domain 7
Structural basis of transcription: RNA polymerase II at 2.8
index	pos1	pos2	score	npdbs	avgdist	mindist	nshort
0	43	12	13.015096	0	-	-	0
1	74	12	12.433900	0	-	-	0
2	100	12	11.234159	0	-	-	0
3	103	12	14.475897	0	-	-	0

572	PF00164	PF04560	296	2	8.274740
family 1, PF00164:
Ribosomal protein S12
family 2, PF04560:
RNA polymerase Rpb2, domain 7
Structural basis of transcription: RNA polymerase II at 2.8
index	pos1	pos2	score	npdbs	avgdist	mindist	nshort
0	38	12	10.617938	0	-	-	0
1	183	12	9.482261	0	-	-	0

573	PF00120	PF01175	78	2	8.184010
family 1, PF00120:
Glutamine synthetase, catalytic domain
family 2, PF01175:
Urocanase
index	pos1	pos2	score	npdbs	avgdist	mindist	nshort
0	278	820	10.453770	0	-	-	0
1	296	820	9.621217	0	-	-	0

#574	PF00861	PF03947	268	2	7.856991
family 1, PF00861:
Ribosomal L18p/L5e family
Distinct domains in ribosomal protein L5 mediate 5 S rRNA
family 2, PF03947:
Ribosomal Proteins L2, C-terminal domain
index	pos1	pos2	score	npdbs	avgdist	mindist	nshort
0	240	207	9.156053	1	119.5258	119.5258	0
1	252	207	10.314823	1	124.7274	124.7274	0

575	PF00673	PF04997	262	2	7.421962
family 1, PF00673:
ribosomal L5P family C-terminus
family 2, PF04997:
RNA polymerase Rpb1, domain 1
Structural modules of the large subunits of RNA polymerase.
index	pos1	pos2	score	npdbs	avgdist	mindist	nshort
0	14	78	15.158723	0	-	-	0
1	68	78	11.262808	0	-	-	0

576	PF01175	PF06071	74	2	7.075730
family 1, PF01175:
Urocanase
family 2, PF06071:
Protein of unknown function (DUF933)
index	pos1	pos2	score	npdbs	avgdist	mindist	nshort
0	820	75	12.309325	0	-	-	0
1	820	111	10.737670	0	-	-	0

577	PF01175	PF01411	78	2	7.064503
family 1, PF01175:
Urocanase
family 2, PF01411:
tRNA synthetases class II (A)
index	pos1	pos2	score	npdbs	avgdist	mindist	nshort
0	820	124	10.664617	0	-	-	0
1	820	127	11.361418	0	-	-	0

578	PF00091	PF01175	78	2	5.332451
family 1, PF00091:
Tubulin/FtsZ family, GTPase domain
Structure of the alphabeta tubulin dimer by electron
family 2, PF01175:
Urocanase
index	pos1	pos2	score	npdbs	avgdist	mindist	nshort
0	354	820	10.120992	0	-	-	0
1	444	820	10.714717	0	-	-	0

579	PF00238	PF04560	292	4	4.549408
family 1, PF00238:
Ribosomal protein L14p/L23e
family 2, PF04560:
RNA polymerase Rpb2, domain 7
Structural basis of transcription: RNA polymerase II at 2.8
index	pos1	pos2	score	npdbs	avgdist	mindist	nshort
0	9	12	10.535989	0	-	-	0
1	154	12	15.630502	0	-	-	0
2	213	12	9.577528	0	-	-	0
3	283	12	14.234611	0	-	-	0

580	PF00281	PF04560	267	6	-3.751557
family 1, PF00281:
Ribosomal protein L5
family 2, PF04560:
RNA polymerase Rpb2, domain 7
Structural basis of transcription: RNA polymerase II at 2.8
index	pos1	pos2	score	npdbs	avgdist	mindist	nshort
0	19	12	13.942371	0	-	-	0
1	25	12	10.252821	0	-	-	0
2	54	12	14.018188	0	-	-	0
3	74	12	9.013395	0	-	-	0
4	84	12	16.448514	0	-	-	0
5	87	12	16.847500	0	-	-	0

581	PF00478	PF01175	79	4	-5.275019
family 1, PF00478:
IMP dehydrogenase / GMP reductase domain
Crystal structure of Tritrichomonas foetus
family 2, PF01175:
Urocanase
index	pos1	pos2	score	npdbs	avgdist	mindist	nshort
0	19	820	9.835820	0	-	-	0
1	466	820	9.134772	0	-	-	0
2	567	820	10.155058	0	-	-	0
3	620	820	10.040018	0	-	-	0
