# Supplementary material for: Detecting Coevolution in and among Protein Domains
Source: PLoS Comput Biol. 2007 Nov 2;3(11):e211. doi: 10.1371/journal.pcbi.0030211 (PMC2098842; doi:10.1371/journal.pcbi.0030211)
Supplement: Text S2 — (84 KB TXT) [file pcbi.0030211.sd002.txt]

phosphoglucomutase:

load 1k2y.pdb
bg_color white
select aa, all
deselect
show cartoon, aa
color yellow, aa
select cmp_0, ((chain X) and (resi 17)) or ((chain X) and (resi 91)) or ((chain X) and (resi 120)) or ((chain X) and (resi 125)) 
deselect
color red, cmp_0
show sphere, cmp_0
select cmp_1, ((chain X) and (resi 283)) or ((chain X) and (resi 308)) or ((chain X) and (resi 340)) or ((chain X) and (resi 339)) 
deselect
color orange, cmp_1
show sphere, cmp_1

load 1c47.pdb
bg_color white
select aa, all
deselect
show cartoon, aa
color yellow, aa
select cmp_0, ((chain A) and (resi 19)) or ((chain A) and (resi 99)) or ((chain A) and (resi 131)) or ((chain A) and (resi 137)) 
deselect
color red, cmp_0
show sphere, cmp_0
select cmp_1, ((chain A) and (resi 332)) or ((chain A) and (resi 358)) or ((chain A) and (resi 388)) or ((chain A) and (resi 387)) 
deselect
color orange, cmp_1
show sphere, cmp_1

load 1kfi.pdb
bg_color white
select aa, all
deselect
show cartoon, aa
color yellow, aa
select cmp_0, ((chain A) and (resi 24)) or ((chain A) and (resi 104)) or ((chain A) and (resi 142)) or ((chain A) and (resi 148)) 
deselect
color red, cmp_0
show sphere, cmp_0
select cmp_1, ((chain A) and (resi 349)) or ((chain A) and (resi 375)) or ((chain A) and (resi 405)) or ((chain A) and (resi 404)) 
deselect
color orange, cmp_1
show sphere, cmp_1


mehylmalonyl-CoA mutase:

load 1e1c.pdb
bg_color white
select aa, all
deselect
show cartoon, aa
color yellow, aa
select cmp_0, ((chain A) and (resi 598)) or ((chain A) and (resi 607)) or ((chain A) and (resi 629)) 
deselect
color red, cmp_0
show sphere, cmp_0
select cmp_1, ((chain A) and (resi 101)) or ((chain A) and (resi 123)) or ((chain A) and (resi 131)) or ((chain A) and (resi 173)) or ((chain A) and (resi 296)) or ((chain A) and (resi 451)) or ((chain A) and (resi 485)) 
deselect
color orange, cmp_1
show sphere, cmp_1


UDP-glucose/GDP-mannose dehydrogenase:

load 1mfz.pdb
bg_color white
select aa, all
deselect
show cartoon, aa
color yellow, aa
select cmp_0, ((chain A) and (resi 252)) or ((chain A) and (resi 257)) or ((chain A) and (resi 267)) or ((chain A) and (resi 217)) 
deselect
color red, cmp_0
show sphere, cmp_0
select cmp_1, ((chain A) and (resi 171)) or ((chain A) and (resi 51)) or ((chain A) and (resi 154)) or ((chain A) and (resi 122)) or ((chain A) and (resi 155)) or ((chain A) and (resi 158)) 
deselect
color orange, cmp_1
show sphere, cmp_1
select cmp_2, ((chain A) and (resi 391)) 
deselect
color blue, cmp_2
show sphere, cmp_2


superoxide dismutase:

load 1dt0.pdb
bg_color white
select aa, all
deselect
show cartoon, aa
color yellow, aa
select cmp_0, ((chain A) and (resi 65)) or ((chain A) and (resi 69)) 
deselect
color red, cmp_0
show sphere, cmp_0
select cmp_1, ((chain A) and (resi 118)) or ((chain A) and (resi 141)) 
deselect
color orange, cmp_1
show sphere, cmp_1

load 1qnn.pdb
bg_color white
select aa, all
deselect
show cartoon, aa
color yellow, aa
select cmp_0, ((chain A) and (resi 66)) or ((chain A) and (resi 70)) 
deselect
color red, cmp_0
show sphere, cmp_0
select cmp_1, ((chain A) and (resi 119)) or ((chain A) and (resi 142)) 
deselect
color orange, cmp_1
show sphere, cmp_1

load 1ap5.pdb
bg_color white
select aa, all
deselect
show cartoon, aa
color yellow, aa
select cmp_0, ((chain A) and (resi 66)) or ((chain A) and (resi 70)) 
deselect
color red, cmp_0
show sphere, cmp_0
select cmp_1, ((chain A) and (resi 119)) or ((chain A) and (resi 143)) 
deselect
color orange, cmp_1
show sphere, cmp_1

load 1kkc.pdb
bg_color white
select aa, all
deselect
show cartoon, aa
color yellow, aa
select cmp_0, ((chain A) and (resi 80)) or ((chain A) and (resi 84)) 
deselect
color red, cmp_0
show sphere, cmp_0
select cmp_1, ((chain A) and (resi 137)) or ((chain A) and (resi 161)) 
deselect
color orange, cmp_1
show sphere, cmp_1

load 1p7g.pdb
bg_color white
select aa, all
deselect
show cartoon, aa
color yellow, aa
select cmp_0, ((chain A) and (resi 82)) or ((chain A) and (resi 86)) 
deselect
color red, cmp_0
show sphere, cmp_0
select cmp_1, ((chain A) and (resi 137)) or ((chain A) and (resi 161)) 
deselect
color orange, cmp_1
show sphere, cmp_1

load 1ma1.pdb
bg_color white
select aa, all
deselect
show cartoon, aa
color yellow, aa
select cmp_0, ((chain A) and (resi 72)) or ((chain A) and (resi 76)) 
deselect
color red, cmp_0
show sphere, cmp_0
select cmp_1, ((chain A) and (resi 127)) or ((chain A) and (resi 151)) 
deselect
color orange, cmp_1
show sphere, cmp_1

load 1ar4.pdb
bg_color white
select aa, all
deselect
show cartoon, aa
color yellow, aa
select cmp_0, ((chain A) and (resi 67)) or ((chain A) and (resi 71)) 
deselect
color red, cmp_0
show sphere, cmp_0
select cmp_1, ((chain A) and (resi 122)) or ((chain A) and (resi 146)) 
deselect
color orange, cmp_1
show sphere, cmp_1

load 1gn2.pdb
bg_color white
select aa, all
deselect
show cartoon, aa
color yellow, aa
select cmp_0, ((chain A) and (resi 68)) or ((chain A) and (resi 72)) 
deselect
color red, cmp_0
show sphere, cmp_0
select cmp_1, ((chain A) and (resi 121)) or ((chain A) and (resi 145)) 
deselect
color orange, cmp_1
show sphere, cmp_1

load 1b06.pdb
bg_color white
select aa, all
deselect
show cartoon, aa
color yellow, aa
select cmp_0, ((chain A) and (resi 76)) or ((chain A) and (resi 80)) 
deselect
color red, cmp_0
show sphere, cmp_0
select cmp_1, ((chain A) and (resi 131)) or ((chain A) and (resi 155)) 
deselect
color orange, cmp_1
show sphere, cmp_1

load 1wb7.pdb
bg_color white
select aa, all
deselect
show cartoon, aa
color yellow, aa
select cmp_0, ((chain A) and (resi 76)) or ((chain A) and (resi 80)) 
deselect
color red, cmp_0
show sphere, cmp_0
select cmp_1, ((chain A) and (resi 131)) or ((chain A) and (resi 155)) 
deselect
color orange, cmp_1
show sphere, cmp_1

load 1gv3.pdb
bg_color white
select aa, all
deselect
show cartoon, aa
color yellow, aa
select cmp_0, ((chain A) and (resi 109)) or ((chain A) and (resi 113)) 
deselect
color red, cmp_0
show sphere, cmp_0
select cmp_1, ((chain A) and (resi 162)) or ((chain A) and (resi 185)) 
deselect
color orange, cmp_1
show sphere, cmp_1

load 1y67.pdb
bg_color white
select aa, all
deselect
show cartoon, aa
color yellow, aa
select cmp_0, ((chain A) and (resi 73)) or ((chain A) and (resi 77)) 
deselect
color red, cmp_0
show sphere, cmp_0
select cmp_1, ((chain A) and (resi 130)) or ((chain A) and (resi 152)) 
deselect
color orange, cmp_1
show sphere, cmp_1

load 1d5n.pdb
bg_color white
select aa, all
deselect
show cartoon, aa
color yellow, aa
select cmp_0, ((chain A) and (resi 73)) or ((chain A) and (resi 77)) 
deselect
color red, cmp_0
show sphere, cmp_0
select cmp_1, ((chain A) and (resi 124)) or ((chain A) and (resi 146)) 
deselect
color orange, cmp_1
show sphere, cmp_1

load 1coj.pdb
bg_color white
select aa, all
deselect
show cartoon, aa
color yellow, aa
select cmp_0, ((chain A) and (resi 73)) or ((chain A) and (resi 77)) 
deselect
color red, cmp_0
show sphere, cmp_0
select cmp_1, ((chain A) and (resi 126)) or ((chain A) and (resi 148)) 
deselect
color orange, cmp_1
show sphere, cmp_1


elongation factor:

load 1dar.pdb
bg_color white
select aa, all
deselect
show cartoon, aa
color yellow, aa
select cmp_0, (resi 535) or (resi 576) or (resi 539) or (resi 575) or (resi 581) or (resi 585) or (resi 531) or (resi 537) 
deselect
color red, cmp_0
show sphere, cmp_0
select cmp_1, (resi 38) or (resi 38) or (resi 39) or (resi 91) or (resi 95) or (resi 116) or (resi 122) or (resi 128) or (resi 132) or (resi 144) or (resi 260) or (resi 275) or (resi 120) or (resi 121) or (resi 123) 
deselect
color orange, cmp_1
show sphere, cmp_1
select cmp_2, (resi 627) or (resi 649) or (resi 652) or (resi 653) or (resi 660) or (resi 645) 
deselect
color blue, cmp_2
show sphere, cmp_2
select cmp_3, (resi 323) or (resi 376) or (resi 381) 
deselect
color magenta, cmp_3
show sphere, cmp_3

load 1n0u.pdb
bg_color white
select aa, all
deselect
show cartoon, aa
color yellow, aa
select cmp_0, ((chain A) and (resi 656)) or ((chain A) and (resi 699)) or ((chain A) and (resi 660)) or ((chain A) and (resi 698)) or ((chain A) and (resi 704)) or ((chain A) and (resi 708)) or ((chain A) and (resi 658)) 
deselect
color red, cmp_0
show sphere, cmp_0
select cmp_1, ((chain A) and (resi 48)) or ((chain A) and (resi 48)) or ((chain A) and (resi 71)) or ((chain A) and (resi 112)) or ((chain A) and (resi 116)) or ((chain A) and (resi 137)) or ((chain A) and (resi 143)) or ((chain A) and (resi 149)) or ((chain A) and (resi 153)) or ((chain A) and (resi 165)) or ((chain A) and (resi 321)) or ((chain A) and (resi 337)) or ((chain A) and (resi 141)) or ((chain A) and (resi 142)) or ((chain A) and (resi 144)) 
deselect
color orange, cmp_1
show sphere, cmp_1
select cmp_2, ((chain A) and (resi 750)) or ((chain A) and (resi 774)) or ((chain A) and (resi 777)) or ((chain A) and (resi 778)) or ((chain A) and (resi 785)) or ((chain A) and (resi 770)) 
deselect
color blue, cmp_2
show sphere, cmp_2
select cmp_3, ((chain A) and (resi 393)) or ((chain A) and (resi 455)) or ((chain A) and (resi 460)) 
deselect
color magenta, cmp_3
show sphere, cmp_3


PEP utilizing enzyme:

load 1dik.pdb
bg_color white
select aa, all
deselect
show cartoon, aa
color yellow, aa
select cmp_0, (resi 19) or (resi 23) or (resi 27) or (resi 41) or (resi 86) or (resi 90) or (resi 91) or (resi 93) or (resi 98) or (resi 103) or (resi 107) or (resi 133) or (resi 135) or (resi 136) or (resi 160) or (resi 168) or (resi 184) or (resi 197) or (resi 203) or (resi 204) or (resi 207) or (resi 210) or (resi 211) or (resi 212) or (resi 219) or (resi 220) or (resi 224) or (resi 229) or (resi 234) or (resi 238) or (resi 240) or (resi 244) or (resi 245) or (resi 246) or (resi 248) or (resi 251) or (resi 253) or (resi 254) or (resi 257) or (resi 259) or (resi 271) or (resi 275) or (resi 277) or (resi 299) or (resi 312) or (resi 319) or (resi 320) or (resi 324) or (resi 325) or (resi 339) or (resi 340) or (resi 341) or (resi 144) 
deselect
color red, cmp_0
show sphere, cmp_0
select cmp_1, (resi 621) or (resi 669) or (resi 800) or (resi 804) or (resi 741) or (resi 623) or (resi 760) or (resi 619) or (resi 622) or (resi 624) or (resi 655) or (resi 778) or (resi 799) or (resi 601) or (resi 781) or (resi 851) or (resi 834) or (resi 707) or (resi 762) or (resi 835) or (resi 688) or (resi 667) or (resi 744) or (resi 748) or (resi 749) or (resi 757) or (resi 765) or (resi 854) or (resi 609) or (resi 803) or (resi 742) or (resi 668) or (resi 679) or (resi 680) or (resi 687) or (resi 756) or (resi 833) or (resi 836) or (resi 849) or (resi 855) or (resi 626) 
deselect
color orange, cmp_1
show sphere, cmp_1
select cmp_2, (resi 428) or (resi 430) or (resi 432) or (resi 435) or (resi 444) or (resi 454) or (resi 458) or (resi 462) or (resi 467) 
deselect
color blue, cmp_2
show sphere, cmp_2

load 1h6z.pdb
bg_color white
select aa, all
deselect
show cartoon, aa
color yellow, aa
select cmp_0, ((chain A) and (resi 24)) or ((chain A) and (resi 28)) or ((chain A) and (resi 32)) or ((chain A) and (resi 46)) or ((chain A) and (resi 90)) or ((chain A) and (resi 94)) or ((chain A) and (resi 95)) or ((chain A) and (resi 97)) or ((chain A) and (resi 102)) or ((chain A) and (resi 102)) or ((chain A) and (resi 111)) or ((chain A) and (resi 138)) or ((chain A) and (resi 140)) or ((chain A) and (resi 141)) or ((chain A) and (resi 165)) or ((chain A) and (resi 173)) or ((chain A) and (resi 189)) or ((chain A) and (resi 201)) or ((chain A) and (resi 207)) or ((chain A) and (resi 208)) or ((chain A) and (resi 211)) or ((chain A) and (resi 214)) or ((chain A) and (resi 215)) or ((chain A) and (resi 216)) or ((chain A) and (resi 223)) or ((chain A) and (resi 224)) or ((chain A) and (resi 228)) or ((chain A) and (resi 233)) or ((chain A) and (resi 238)) or ((chain A) and (resi 242)) or ((chain A) and (resi 244)) or ((chain A) and (resi 248)) or ((chain A) and (resi 249)) or ((chain A) and (resi 250)) or ((chain A) and (resi 252)) or ((chain A) and (resi 255)) or ((chain A) and (resi 257)) or ((chain A) and (resi 258)) or ((chain A) and (resi 261)) or ((chain A) and (resi 263)) or ((chain A) and (resi 275)) or ((chain A) and (resi 279)) or ((chain A) and (resi 281)) or ((chain A) and (resi 326)) or ((chain A) and (resi 339)) or ((chain A) and (resi 346)) or ((chain A) and (resi 347)) or ((chain A) and (resi 351)) or ((chain A) and (resi 352)) or ((chain A) and (resi 366)) or ((chain A) and (resi 367)) or ((chain A) and (resi 368)) or ((chain A) and (resi 149)) 
deselect
color red, cmp_0
show sphere, cmp_0
select cmp_1, ((chain A) and (resi 646)) or ((chain A) and (resi 694)) or ((chain A) and (resi 824)) or ((chain A) and (resi 828)) or ((chain A) and (resi 765)) or ((chain A) and (resi 648)) or ((chain A) and (resi 784)) or ((chain A) and (resi 644)) or ((chain A) and (resi 647)) or ((chain A) and (resi 649)) or ((chain A) and (resi 680)) or ((chain A) and (resi 802)) or ((chain A) and (resi 823)) or ((chain A) and (resi 626)) or ((chain A) and (resi 805)) or ((chain A) and (resi 875)) or ((chain A) and (resi 858)) or ((chain A) and (resi 731)) or ((chain A) and (resi 786)) or ((chain A) and (resi 859)) or ((chain A) and (resi 713)) or ((chain A) and (resi 692)) or ((chain A) and (resi 768)) or ((chain A) and (resi 772)) or ((chain A) and (resi 773)) or ((chain A) and (resi 781)) or ((chain A) and (resi 789)) or ((chain A) and (resi 878)) or ((chain A) and (resi 634)) or ((chain A) and (resi 827)) or ((chain A) and (resi 766)) or ((chain A) and (resi 693)) or ((chain A) and (resi 704)) or ((chain A) and (resi 705)) or ((chain A) and (resi 712)) or ((chain A) and (resi 780)) or ((chain A) and (resi 857)) or ((chain A) and (resi 860)) or ((chain A) and (resi 873)) or ((chain A) and (resi 879)) or ((chain A) and (resi 651)) 
deselect
color orange, cmp_1
show sphere, cmp_1
select cmp_2, ((chain A) and (resi 455)) or ((chain A) and (resi 457)) or ((chain A) and (resi 459)) or ((chain A) and (resi 462)) or ((chain A) and (resi 471)) or ((chain A) and (resi 481)) or ((chain A) and (resi 485)) or ((chain A) and (resi 489)) or ((chain A) and (resi 494)) 
deselect
color blue, cmp_2
show sphere, cmp_2


RNA polymerase:

load 1iw7.pdb
bg_color white
select aa, all
deselect
show cartoon, aa
color yellow, aa
select cmp_0, ((chain D) and (resi 625)) or ((chain D) and (resi 629)) or ((chain D) and (resi 633)) or ((chain D) and (resi 634)) or ((chain D) and (resi 642)) or ((chain D) and (resi 644)) or ((chain D) and (resi 653)) or ((chain D) and (resi 656)) or ((chain D) and (resi 691)) or ((chain D) and (resi 698)) or ((chain D) and (resi 702)) or ((chain D) and (resi 705)) or ((chain D) and (resi 707)) or ((chain D) and (resi 712)) or ((chain D) and (resi 714)) or ((chain D) and (resi 716)) or ((chain D) and (resi 718)) or ((chain D) and (resi 720)) or ((chain D) and (resi 725)) or ((chain D) and (resi 726)) or ((chain D) and (resi 729)) or ((chain D) and (resi 730)) or ((chain D) and (resi 731)) or ((chain D) and (resi 735)) or ((chain D) and (resi 744)) or ((chain D) and (resi 746)) or ((chain D) and (resi 751)) or ((chain D) and (resi 711)) or ((chain D) and (resi 733)) or ((chain D) and (resi 661)) or ((chain D) and (resi 699)) or ((chain D) and (resi 755)) 
deselect
color red, cmp_0
show sphere, cmp_0
select cmp_1, ((chain D) and (resi 1112)) or ((chain D) and (resi 1079)) or ((chain D) and (resi 1073)) or ((chain D) and (resi 1077)) or ((chain D) and (resi 1095)) or ((chain D) and (resi 1114)) or ((chain D) and (resi 1101)) or ((chain D) and (resi 1100)) or ((chain D) and (resi 1067)) or ((chain D) and (resi 1072)) or ((chain D) and (resi 1103)) or ((chain D) and (resi 1111)) or ((chain D) and (resi 1086)) or ((chain D) and (resi 1369)) 
deselect
color orange, cmp_1
show sphere, cmp_1
select cmp_2, ((chain D) and (resi 103)) or ((chain D) and (resi 546)) or ((chain D) and (resi 544)) or ((chain D) and (resi 86)) or ((chain D) and (resi 543)) or ((chain D) and (resi 616)) or ((chain D) and (resi 538)) or ((chain D) and (resi 541)) or ((chain D) and (resi 50)) or ((chain D) and (resi 87)) or ((chain D) and (resi 90)) or ((chain D) and (resi 110)) or ((chain D) and (resi 117)) or ((chain D) and (resi 524)) or ((chain D) and (resi 579)) or ((chain D) and (resi 581)) or ((chain D) and (resi 547)) or ((chain D) and (resi 569)) or ((chain D) and (resi 550)) or ((chain D) and (resi 576)) or ((chain D) and (resi 21)) or ((chain D) and (resi 46)) or ((chain D) and (resi 61)) 
deselect
color blue, cmp_2
show sphere, cmp_2
select cmp_3, ((chain D) and (resi 775)) or ((chain D) and (resi 781)) or ((chain D) and (resi 790)) 
deselect
color magenta, cmp_3
show sphere, cmp_3
select cmp_4, ((chain C) and (resi 1030)) or ((chain C) and (resi 1037)) or ((chain C) and (resi 1038)) or ((chain C) and (resi 1039)) or ((chain C) and (resi 1043)) or ((chain C) and (resi 1054)) or ((chain C) and (resi 1056)) or ((chain C) and (resi 1059)) or ((chain C) and (resi 1083)) or ((chain C) and (resi 1085)) or ((chain C) and (resi 1063)) or ((chain C) and (resi 1050)) or ((chain C) and (resi 1073)) 
deselect
color green, cmp_4
show sphere, cmp_4
select cmp_5, ((chain C) and (resi 632)) or ((chain C) and (resi 646)) or ((chain C) and (resi 668)) or ((chain C) and (resi 679)) or ((chain C) and (resi 698)) or ((chain C) and (resi 701)) or ((chain C) and (resi 704)) or ((chain C) and (resi 833)) or ((chain C) and (resi 841)) or ((chain C) and (resi 845)) or ((chain C) and (resi 875)) or ((chain C) and (resi 876)) or ((chain C) and (resi 881)) or ((chain C) and (resi 884)) or ((chain C) and (resi 976)) or ((chain C) and (resi 995)) or ((chain C) and (resi 996)) or ((chain C) and (resi 1013)) or ((chain C) and (resi 1014)) or ((chain C) and (resi 1018)) or ((chain C) and (resi 1021)) or ((chain C) and (resi 1022)) or ((chain C) and (resi 1026)) or ((chain C) and (resi 874)) 
deselect
color cyan, cmp_5
show sphere, cmp_5
select cmp_6, ((chain C) and (resi 142)) or ((chain C) and (resi 122)) or ((chain C) and (resi 126)) or ((chain C) and (resi 343)) or ((chain C) and (resi 389)) or ((chain C) and (resi 385)) or ((chain C) and (resi 384)) 
deselect
color lightpink, cmp_6
show sphere, cmp_6
select cmp_7, ((chain D) and (resi 996)) or ((chain D) and (resi 1045)) or ((chain D) and (resi 1050)) or ((chain D) and (resi 1044)) or ((chain D) and (resi 1042)) or ((chain D) and (resi 1028)) or ((chain D) and (resi 1034)) or ((chain D) and (resi 1041)) or ((chain D) and (resi 1053)) or ((chain D) and (resi 1062)) or ((chain D) and (resi 1029)) or ((chain D) and (resi 1040)) or ((chain D) and (resi 1057)) or ((chain D) and (resi 1048)) 
deselect
color brown, cmp_7
show sphere, cmp_7
select cmp_8, ((chain C) and (resi 407)) or ((chain C) and (resi 435)) or ((chain C) and (resi 397)) or ((chain C) and (resi 405)) or ((chain C) and (resi 418)) or ((chain C) and (resi 423)) or ((chain C) and (resi 441)) or ((chain C) and (resi 452)) or ((chain C) and (resi 454)) or ((chain C) and (resi 429)) or ((chain C) and (resi 394)) or ((chain C) and (resi 411)) or ((chain C) and (resi 417)) or ((chain C) and (resi 437)) or ((chain C) and (resi 400)) or ((chain C) and (resi 448)) or ((chain C) and (resi 396)) or ((chain C) and (resi 401)) or ((chain C) and (resi 416)) or ((chain C) and (resi 422)) 
deselect
color brown, cmp_8
show sphere, cmp_8
select cmp_9, 
deselect
color brown, cmp_9
show sphere, cmp_9

load 1i3q.pdb
bg_color white
select aa, all
deselect
show cartoon, aa
color yellow, aa
select cmp_0, ((chain A) and (resi 347)) or ((chain A) and (resi 351)) or ((chain A) and (resi 355)) or ((chain A) and (resi 356)) or ((chain A) and (resi 364)) or ((chain A) and (resi 366)) or ((chain A) and (resi 375)) or ((chain A) and (resi 378)) or ((chain A) and (resi 433)) or ((chain A) and (resi 440)) or ((chain A) and (resi 444)) or ((chain A) and (resi 447)) or ((chain A) and (resi 449)) or ((chain A) and (resi 454)) or ((chain A) and (resi 456)) or ((chain A) and (resi 458)) or ((chain A) and (resi 460)) or ((chain A) and (resi 462)) or ((chain A) and (resi 467)) or ((chain A) and (resi 468)) or ((chain A) and (resi 471)) or ((chain A) and (resi 472)) or ((chain A) and (resi 473)) or ((chain A) and (resi 477)) or ((chain A) and (resi 486)) or ((chain A) and (resi 488)) or ((chain A) and (resi 493)) or ((chain A) and (resi 453)) or ((chain A) and (resi 475)) or ((chain A) and (resi 383)) or ((chain A) and (resi 441)) or ((chain A) and (resi 497)) 
deselect
color red, cmp_0
show sphere, cmp_0
select cmp_1, ((chain A) and (resi 855)) or ((chain A) and (resi 822)) or ((chain A) and (resi 816)) or ((chain A) and (resi 820)) or ((chain A) and (resi 838)) or ((chain A) and (resi 857)) or ((chain A) and (resi 844)) or ((chain A) and (resi 843)) or ((chain A) and (resi 810)) or ((chain A) and (resi 815)) or ((chain A) and (resi 846)) or ((chain A) and (resi 854)) or ((chain A) and (resi 829)) or ((chain A) and (resi 1329)) 
deselect
color orange, cmp_1
show sphere, cmp_1
select cmp_2, ((chain A) and (resi 94)) or ((chain A) and (resi 268)) or ((chain A) and (resi 266)) or ((chain A) and (resi 77)) or ((chain A) and (resi 265)) or ((chain A) and (resi 338)) or ((chain A) and (resi 260)) or ((chain A) and (resi 263)) or ((chain A) and (resi 59)) or ((chain A) and (resi 78)) or ((chain A) and (resi 81)) or ((chain A) and (resi 101)) or ((chain A) and (resi 110)) or ((chain A) and (resi 246)) or ((chain A) and (resi 301)) or ((chain A) and (resi 303)) or ((chain A) and (resi 269)) or ((chain A) and (resi 291)) or ((chain A) and (resi 272)) or ((chain A) and (resi 298)) or ((chain A) and (resi 30)) or ((chain A) and (resi 55)) or ((chain A) and (resi 61)) 
deselect
color blue, cmp_2
show sphere, cmp_2
select cmp_3, ((chain A) and (resi 517)) or ((chain A) and (resi 523)) or ((chain A) and (resi 532)) 
deselect
color magenta, cmp_3
show sphere, cmp_3
select cmp_4, ((chain B) and (resi 1128)) or ((chain B) and (resi 1135)) or ((chain B) and (resi 1136)) or ((chain B) and (resi 1137)) or ((chain B) and (resi 1141)) or ((chain B) and (resi 1152)) or ((chain B) and (resi 1154)) or ((chain B) and (resi 1161)) or ((chain B) and (resi 1198)) or ((chain B) and (resi 1200)) or ((chain B) and (resi 1165)) or ((chain B) and (resi 1148)) or ((chain B) and (resi 1187)) 
deselect
color green, cmp_4
show sphere, cmp_4
select cmp_5, ((chain B) and (resi 790)) or ((chain B) and (resi 804)) or ((chain B) and (resi 819)) or ((chain B) and (resi 830)) or ((chain B) and (resi 849)) or ((chain B) and (resi 852)) or ((chain B) and (resi 855)) or ((chain B) and (resi 974)) or ((chain B) and (resi 982)) or ((chain B) and (resi 986)) or ((chain B) and (resi 1016)) or ((chain B) and (resi 1017)) or ((chain B) and (resi 1022)) or ((chain B) and (resi 1025)) or ((chain B) and (resi 1074)) or ((chain B) and (resi 1093)) or ((chain B) and (resi 1094)) or ((chain B) and (resi 1144)) or ((chain B) and (resi 1145)) or ((chain B) and (resi 1149)) or ((chain B) and (resi 1152)) or ((chain B) and (resi 1153)) or ((chain B) and (resi 1222)) or ((chain B) and (resi 1015)) 
deselect
color cyan, cmp_5
show sphere, cmp_5
select cmp_6, ((chain B) and (resi 218)) or ((chain B) and (resi 174)) or ((chain B) and (resi 202)) or ((chain B) and (resi 416)) or ((chain B) and (resi 464)) or ((chain B) and (resi 460)) or ((chain B) and (resi 459)) 
deselect
color lightpink, cmp_6
show sphere, cmp_6
select cmp_7, ((chain A) and (resi 706)) or ((chain A) and (resi 768)) or ((chain A) and (resi 787)) or ((chain A) and (resi 767)) or ((chain A) and (resi 765)) or ((chain A) and (resi 751)) or ((chain A) and (resi 757)) or ((chain A) and (resi 764)) or ((chain A) and (resi 791)) or ((chain A) and (resi 800)) or ((chain A) and (resi 752)) or ((chain A) and (resi 763)) or ((chain A) and (resi 795)) or ((chain A) and (resi 771)) 
deselect
color brown, cmp_7
show sphere, cmp_7
select cmp_8, ((chain B) and (resi 495)) or ((chain B) and (resi 519)) or ((chain B) and (resi 485)) or ((chain B) and (resi 493)) or ((chain B) and (resi 502)) or ((chain B) and (resi 510)) or ((chain B) and (resi 525)) or ((chain B) and (resi 536)) or ((chain B) and (resi 538)) or ((chain B) and (resi 513)) or ((chain B) and (resi 482)) or ((chain B) and (resi 499)) or ((chain B) and (resi 501)) or ((chain B) and (resi 521)) or ((chain B) and (resi 488)) or ((chain B) and (resi 532)) or ((chain B) and (resi 484)) or ((chain B) and (resi 489)) or ((chain B) and (resi 500)) or ((chain B) and (resi 510)) 
deselect
color brown, cmp_8
show sphere, cmp_8
select cmp_9, ((chain B) and (resi 377)) 
deselect
color brown, cmp_9
show sphere, cmp_9


ribosome protein small subunit:

load 1fjg.pdb
bg_color white
select aa, all
deselect
show cartoon, aa
color yellow, aa
select cmp_0, ((chain B) and (resi 19)) or ((chain B) and (resi 99)) or ((chain B) and (resi 194)) or ((chain B) and (resi 206)) or ((chain B) and (resi 151)) or ((chain B) and (resi 97)) or ((chain B) and (resi 14)) 
deselect
color red, cmp_0
show sphere, cmp_0
select cmp_1, ((chain K) and (resi 49)) or ((chain K) and (resi 50)) or ((chain K) and (resi 91)) or ((chain K) and (resi 116)) or ((chain K) and (resi 119)) 
deselect
color orange, cmp_1
show sphere, cmp_1
select cmp_2, ((chain L) and (resi 37)) or ((chain L) and (resi 42)) or ((chain L) and (resi 44)) or ((chain L) and (resi 88)) or ((chain L) and (resi 89)) or ((chain L) and (resi 91)) or ((chain L) and (resi 99)) or ((chain L) and (resi 120)) or ((chain L) and (resi 40)) or ((chain L) and (resi 65)) 
deselect
color blue, cmp_2
show sphere, cmp_2
select cmp_3, ((chain I) and (resi 127)) or ((chain I) and (resi 100)) 
deselect
color magenta, cmp_3
show sphere, cmp_3
select cmp_4, ((chain G) and (resi 44)) or ((chain G) and (resi 79)) or ((chain G) and (resi 86)) or ((chain G) and (resi 87)) or ((chain G) and (resi 102)) or ((chain G) and (resi 15)) or ((chain G) and (resi 78)) or ((chain G) and (resi 142)) 
deselect
color green, cmp_4
show sphere, cmp_4
select cmp_5, ((chain C) and (resi 166)) or ((chain C) and (resi 127)) or ((chain C) and (resi 201)) or ((chain C) and (resi 174)) or ((chain C) and (resi 175)) or ((chain C) and (resi 191)) 
deselect
color cyan, cmp_5
show sphere, cmp_5
select cmp_7, ((chain E) and (resi 47)) 
deselect
color brown, cmp_7
show sphere, cmp_7
select cmp_8, ((chain E) and (resi 121)) 
deselect
color brown, cmp_8
show sphere, cmp_8
select cmp_9, ((chain S) and (resi 34)) or ((chain S) and (resi 70)) or ((chain S) and (resi 78)) 
deselect
color brown, cmp_9
show sphere, cmp_9


carbamoyl-phosphate synthase:

load 1bxr.pdb
bg_color white
select aa, all
deselect
show cartoon, aa
color yellow, aa
select cmp_0, ((chain A) and (resi 566)) or ((chain A) and (resi 567)) or ((chain A) and (resi 569)) or ((chain A) and (resi 572)) or ((chain A) and (resi 573)) or ((chain A) and (resi 574)) or ((chain A) and (resi 575)) or ((chain A) and (resi 576)) or ((chain A) and (resi 577)) or ((chain A) and (resi 578)) or ((chain A) and (resi 579)) or ((chain A) and (resi 580)) or ((chain A) and (resi 581)) or ((chain A) and (resi 585)) or ((chain A) and (resi 589)) or ((chain A) and (resi 593)) or ((chain A) and (resi 598)) or ((chain A) and (resi 600)) or ((chain A) and (resi 601)) or ((chain A) and (resi 602)) or ((chain A) and (resi 603)) or ((chain A) and (resi 604)) or ((chain A) and (resi 605)) or ((chain A) and (resi 607)) or ((chain A) and (resi 608)) or ((chain A) and (resi 609)) or ((chain A) and (resi 619)) or ((chain A) and (resi 620)) or ((chain A) and (resi 630)) or ((chain A) and (resi 633)) or ((chain A) and (resi 635)) or ((chain A) and (resi 639)) or ((chain A) and (resi 641)) or ((chain A) and (resi 643)) or ((chain A) and (resi 645)) or ((chain A) and (resi 646)) or ((chain A) and (resi 647)) or ((chain A) and (resi 649)) or ((chain A) and (resi 651)) or ((chain A) and (resi 654)) or ((chain A) and (resi 659)) or ((chain A) and (resi 664)) 
deselect
color red, cmp_0
show sphere, cmp_0
select cmp_1, ((chain A) and (resi 726)) or ((chain A) and (resi 719)) or ((chain A) and (resi 675)) or ((chain A) and (resi 678)) or ((chain A) and (resi 745)) or ((chain A) and (resi 755)) or ((chain A) and (resi 692)) or ((chain A) and (resi 715)) or 
deselect
color orange, cmp_1
show sphere, cmp_1

load 1bxr.pdb
bg_color white
select aa, all
deselect
show cartoon, aa
color yellow, aa
select cmp_0, ((chain A) and (resi 14)) or ((chain A) and (resi 15)) or ((chain A) and (resi 17)) or ((chain A) and (resi 20)) or ((chain A) and (resi 21)) or ((chain A) and (resi 22)) or ((chain A) and (resi 23)) or ((chain A) and (resi 24)) or ((chain A) and (resi 25)) or ((chain A) and (resi 26)) or ((chain A) and (resi 27)) or ((chain A) and (resi 28)) or ((chain A) and (resi 29)) or ((chain A) and (resi 33)) or ((chain A) and (resi 37)) or ((chain A) and (resi 41)) or ((chain A) and (resi 46)) or ((chain A) and (resi 48)) or ((chain A) and (resi 49)) or ((chain A) and (resi 50)) or ((chain A) and (resi 51)) or ((chain A) and (resi 52)) or ((chain A) and (resi 53)) or ((chain A) and (resi 55)) or ((chain A) and (resi 56)) or ((chain A) and (resi 57)) or ((chain A) and (resi 67)) or ((chain A) and (resi 68)) or ((chain A) and (resi 78)) or ((chain A) and (resi 81)) or ((chain A) and (resi 83)) or ((chain A) and (resi 87)) or ((chain A) and (resi 89)) or ((chain A) and (resi 91)) or ((chain A) and (resi 93)) or ((chain A) and (resi 94)) or ((chain A) and (resi 95)) or ((chain A) and (resi 97)) or ((chain A) and (resi 99)) or ((chain A) and (resi 102)) or ((chain A) and (resi 106)) or ((chain A) and (resi 113)) or ((chain A) and (resi 118)) 
deselect
color red, cmp_0
show sphere, cmp_0
select cmp_1, ((chain A) and (resi 726)) or ((chain A) and (resi 719)) or ((chain A) and (resi 675)) or ((chain A) and (resi 678)) or ((chain A) and (resi 745)) or ((chain A) and (resi 755)) or ((chain A) and (resi 692)) or ((chain A) and (resi 715)) or 
deselect
color orange, cmp_1
show sphere, cmp_1

load 1bnc.pdb
bg_color white
select aa, all
deselect
show cartoon, aa
color yellow, aa
select cmp_0, ((chain A) and (resi 9)) or ((chain A) and (resi 10)) or ((chain A) and (resi 12)) or ((chain A) and (resi 15)) or ((chain A) and (resi 16)) or ((chain A) and (resi 17)) or ((chain A) and (resi 18)) or ((chain A) and (resi 19)) or ((chain A) and (resi 20)) or ((chain A) and (resi 21)) or ((chain A) and (resi 22)) or ((chain A) and (resi 23)) or ((chain A) and (resi 24)) or ((chain A) and (resi 28)) or ((chain A) and (resi 32)) or ((chain A) and (resi 36)) or ((chain A) and (resi 41)) or ((chain A) and (resi 43)) or ((chain A) and (resi 44)) or ((chain A) and (resi 45)) or ((chain A) and (resi 46)) or ((chain A) and (resi 47)) or ((chain A) and (resi 48)) or ((chain A) and (resi 50)) or ((chain A) and (resi 51)) or ((chain A) and (resi 52)) or ((chain A) and (resi 56)) or ((chain A) and (resi 57)) or ((chain A) and (resi 67)) or ((chain A) and (resi 70)) or ((chain A) and (resi 72)) or ((chain A) and (resi 76)) or ((chain A) and (resi 78)) or ((chain A) and (resi 80)) or ((chain A) and (resi 82)) or ((chain A) and (resi 83)) or ((chain A) and (resi 84)) or ((chain A) and (resi 86)) or ((chain A) and (resi 88)) or ((chain A) and (resi 91)) or ((chain A) and (resi 95)) or ((chain A) and (resi 100)) or ((chain A) and (resi 105)) 
deselect
color red, cmp_0
show sphere, cmp_0
select cmp_1, ((chain A) and (resi 170)) or ((chain A) and (resi 207)) or ((chain A) and (resi 233)) or ((chain A) and (resi 242)) or ((chain A) and (resi 253)) or ((chain A) and (resi 312)) or ((chain A) and (resi 313)) or ((chain A) and (resi 273)) or ((chain A) and (resi 159)) or ((chain A) and (resi 272)) or ((chain A) and (resi 291)) or ((chain A) and (resi 116)) or ((chain A) and (resi 119)) or ((chain A) and (resi 189)) or ((chain A) and (resi 220)) or ((chain A) and (resi 234)) or ((chain A) and (resi 252)) or ((chain A) and (resi 265)) or ((chain A) and (resi 232)) or ((chain A) and (resi 298)) or ((chain A) and (resi 299)) or ((chain A) and (resi 307)) or ((chain A) and (resi 309)) or ((chain A) and (resi 203)) or ((chain A) and (resi 226)) or ((chain A) and (resi 238)) or ((chain A) and (resi 329)) or ((chain A) and (resi 286)) or ((chain A) and (resi 293)) or ((chain A) and (resi 314)) or ((chain A) and (resi 230)) or ((chain A) and (resi 257)) or ((chain A) and (resi 206)) or ((chain A) and (resi 236)) or ((chain A) and (resi 247)) or ((chain A) and (resi 208)) or ((chain A) and (resi 209)) or ((chain A) and (resi 237)) or ((chain A) and (resi 274)) or ((chain A) and (resi 294)) or ((chain A) and (resi 295)) or ((chain A) and (resi 296)) or ((chain A) and (resi 297)) or ((chain A) and (resi 301)) or ((chain A) and (resi 133)) or ((chain A) and (resi 214)) or ((chain A) and (resi 159)) or ((chain A) and (resi 213)) or ((chain A) and (resi 216)) or ((chain A) and (resi 229)) or ((chain A) and (resi 235)) or ((chain A) and (resi 276)) or ((chain A) and (resi 300)) or ((chain A) and (resi 303)) or ((chain A) and (resi 239)) or ((chain A) and (resi 227)) or ((chain A) and (resi 228)) or ((chain A) and (resi 241)) or ((chain A) and (resi 306)) 
deselect
color orange, cmp_1
show sphere, cmp_1

load 1ulz.pdb
bg_color white
select aa, all
deselect
show cartoon, aa
color yellow, aa
select cmp_0, ((chain A) and (resi 9)) or ((chain A) and (resi 10)) or ((chain A) and (resi 12)) or ((chain A) and (resi 15)) or ((chain A) and (resi 16)) or ((chain A) and (resi 17)) or ((chain A) and (resi 18)) or ((chain A) and (resi 19)) or ((chain A) and (resi 20)) or ((chain A) and (resi 21)) or ((chain A) and (resi 22)) or ((chain A) and (resi 23)) or ((chain A) and (resi 24)) or ((chain A) and (resi 28)) or ((chain A) and (resi 32)) or ((chain A) and (resi 36)) or ((chain A) and (resi 41)) or ((chain A) and (resi 43)) or ((chain A) and (resi 44)) or ((chain A) and (resi 45)) or ((chain A) and (resi 46)) or ((chain A) and (resi 47)) or ((chain A) and (resi 48)) or ((chain A) and (resi 50)) or ((chain A) and (resi 51)) or ((chain A) and (resi 52)) or ((chain A) and (resi 56)) or ((chain A) and (resi 66)) or ((chain A) and (resi 69)) or ((chain A) and (resi 71)) or ((chain A) and (resi 75)) or ((chain A) and (resi 77)) or ((chain A) and (resi 79)) or ((chain A) and (resi 81)) or ((chain A) and (resi 82)) or ((chain A) and (resi 83)) or ((chain A) and (resi 85)) or ((chain A) and (resi 87)) or ((chain A) and (resi 90)) or ((chain A) and (resi 94)) or ((chain A) and (resi 99)) or ((chain A) and (resi 104)) 
deselect
color red, cmp_0
show sphere, cmp_0
select cmp_1, ((chain A) and (resi 168)) or ((chain A) and (resi 205)) or ((chain A) and (resi 231)) or ((chain A) and (resi 240)) or ((chain A) and (resi 251)) or ((chain A) and (resi 311)) or ((chain A) and (resi 312)) or ((chain A) and (resi 271)) or ((chain A) and (resi 161)) or ((chain A) and (resi 270)) or ((chain A) and (resi 290)) or ((chain A) and (resi 115)) or ((chain A) and (resi 118)) or ((chain A) and (resi 187)) or ((chain A) and (resi 218)) or ((chain A) and (resi 279)) or ((chain A) and (resi 232)) or ((chain A) and (resi 250)) or ((chain A) and (resi 263)) or ((chain A) and (resi 230)) or ((chain A) and (resi 297)) or ((chain A) and (resi 298)) or ((chain A) and (resi 306)) or ((chain A) and (resi 308)) or ((chain A) and (resi 201)) or ((chain A) and (resi 224)) or ((chain A) and (resi 236)) or ((chain A) and (resi 328)) or ((chain A) and (resi 285)) or ((chain A) and (resi 292)) or ((chain A) and (resi 313)) or ((chain A) and (resi 228)) or ((chain A) and (resi 255)) or ((chain A) and (resi 204)) or ((chain A) and (resi 234)) or ((chain A) and (resi 245)) or ((chain A) and (resi 206)) or ((chain A) and (resi 207)) or ((chain A) and (resi 235)) or ((chain A) and (resi 272)) or ((chain A) and (resi 293)) or ((chain A) and (resi 294)) or ((chain A) and (resi 295)) or ((chain A) and (resi 296)) or ((chain A) and (resi 300)) or ((chain A) and (resi 132)) or ((chain A) and (resi 212)) or ((chain A) and (resi 157)) or ((chain A) and (resi 211)) or ((chain A) and (resi 214)) or ((chain A) and (resi 227)) or ((chain A) and (resi 233)) or ((chain A) and (resi 274)) or ((chain A) and (resi 299)) or ((chain A) and (resi 302)) or ((chain A) and (resi 237)) or ((chain A) and (resi 225)) or ((chain A) and (resi 226)) or ((chain A) and (resi 239)) or ((chain A) and (resi 305)) 
deselect
color orange, cmp_1
show sphere, cmp_1


aconitase:

load 1aco.pdb
bg_color white
select aa, all
deselect
show cartoon, aa
color yellow, aa
select cmp_0, (resi 69) or (resi 74) or (resi 76) or (resi 77) or (resi 78) or (resi 81) or (resi 82) or (resi 84) or (resi 87) or (resi 94) or (resi 97) or (resi 98) or (resi 102) or (resi 105) or (resi 112) or (resi 116) or (resi 123) or (resi 126) or (resi 129) or (resi 134) or (resi 141) or (resi 142) or (resi 150) or (resi 151) or (resi 157) or (resi 163) or (resi 164) or (resi 169) or (resi 170) or (resi 172) or (resi 176) or (resi 178) or (resi 179) or (resi 181) or (resi 183) or (resi 184) or (resi 186) or (resi 187) or (resi 188) or (resi 191) or (resi 192) or (resi 194) or (resi 218) or (resi 221) or (resi 225) or (resi 229) or (resi 233) or (resi 234) or (resi 237) or (resi 244) or (resi 254) or (resi 261) or (resi 266) or (resi 271) or (resi 285) or (resi 326) or (resi 327) or (resi 348) or (resi 353) or (resi 354) or (resi 356) or (resi 361) or (resi 362) or (resi 363) or (resi 364) or (resi 366) or (resi 372) or (resi 374) or (resi 388) or (resi 395) or (resi 399) or (resi 400) or (resi 409) or (resi 412) or (resi 414) or (resi 419) or (resi 423) or (resi 425) or (resi 427) or (resi 428) or (resi 442) or (resi 443) or (resi 444) or (resi 445) or (resi 450) or (resi 464) or (resi 468) or (resi 469) or (resi 470) 
deselect
color red, cmp_0
show sphere, cmp_0
select cmp_1, (resi 589) or (resi 668) or (resi 672) or (resi 574) or (resi 575) or (resi 576) or (resi 582) or (resi 650) or (resi 675) or (resi 555) or (resi 577) or (resi 578) or (resi 584) or (resi 587) or (resi 646) or (resi 649) or (resi 669) or (resi 573) or (resi 585) or (resi 591) or (resi 670) or (resi 559) or (resi 570) or (resi 594) or (resi 619) or (resi 653) or (resi 665) or (resi 586) or (resi 588) or (resi 666) or (resi 654) or (resi 680) or (resi 648) or (resi 645) 
deselect
color orange, cmp_1
show sphere, cmp_1

load 1b0j.pdb
bg_color white
select aa, all
deselect
show cartoon, aa
color yellow, aa
select cmp_0, ((chain A) and (resi 69)) or ((chain A) and (resi 74)) or ((chain A) and (resi 76)) or ((chain A) and (resi 77)) or ((chain A) and (resi 78)) or ((chain A) and (resi 81)) or ((chain A) and (resi 82)) or ((chain A) and (resi 84)) or ((chain A) and (resi 87)) or ((chain A) and (resi 94)) or ((chain A) and (resi 97)) or ((chain A) and (resi 98)) or ((chain A) and (resi 102)) or ((chain A) and (resi 105)) or ((chain A) and (resi 112)) or ((chain A) and (resi 116)) or ((chain A) and (resi 123)) or ((chain A) and (resi 126)) or ((chain A) and (resi 129)) or ((chain A) and (resi 134)) or ((chain A) and (resi 141)) or ((chain A) and (resi 142)) or ((chain A) and (resi 150)) or ((chain A) and (resi 151)) or ((chain A) and (resi 157)) or ((chain A) and (resi 163)) or ((chain A) and (resi 164)) or ((chain A) and (resi 169)) or ((chain A) and (resi 170)) or ((chain A) and (resi 172)) or ((chain A) and (resi 176)) or ((chain A) and (resi 178)) or ((chain A) and (resi 179)) or ((chain A) and (resi 181)) or ((chain A) and (resi 183)) or ((chain A) and (resi 184)) or ((chain A) and (resi 186)) or ((chain A) and (resi 187)) or ((chain A) and (resi 188)) or ((chain A) and (resi 191)) or ((chain A) and (resi 192)) or ((chain A) and (resi 194)) or ((chain A) and (resi 218)) or ((chain A) and (resi 221)) or ((chain A) and (resi 225)) or ((chain A) and (resi 229)) or ((chain A) and (resi 233)) or ((chain A) and (resi 234)) or ((chain A) and (resi 237)) or ((chain A) and (resi 244)) or ((chain A) and (resi 254)) or ((chain A) and (resi 261)) or ((chain A) and (resi 266)) or ((chain A) and (resi 271)) or ((chain A) and (resi 285)) or ((chain A) and (resi 326)) or ((chain A) and (resi 327)) or ((chain A) and (resi 348)) or ((chain A) and (resi 353)) or ((chain A) and (resi 354)) or ((chain A) and (resi 356)) or ((chain A) and (resi 361)) or ((chain A) and (resi 362)) or ((chain A) and (resi 363)) or ((chain A) and (resi 364)) or ((chain A) and (resi 366)) or ((chain A) and (resi 372)) or ((chain A) and (resi 374)) or ((chain A) and (resi 388)) or ((chain A) and (resi 395)) or ((chain A) and (resi 399)) or ((chain A) and (resi 400)) or ((chain A) and (resi 409)) or ((chain A) and (resi 412)) or ((chain A) and (resi 414)) or ((chain A) and (resi 419)) or ((chain A) and (resi 423)) or ((chain A) and (resi 425)) or ((chain A) and (resi 427)) or ((chain A) and (resi 428)) or ((chain A) and (resi 442)) or ((chain A) and (resi 443)) or ((chain A) and (resi 444)) or ((chain A) and (resi 445)) or ((chain A) and (resi 450)) or ((chain A) and (resi 464)) or ((chain A) and (resi 468)) or ((chain A) and (resi 469)) or ((chain A) and (resi 470)) 
deselect
color red, cmp_0
show sphere, cmp_0
select cmp_1, ((chain A) and (resi 589)) or ((chain A) and (resi 668)) or ((chain A) and (resi 672)) or ((chain A) and (resi 574)) or ((chain A) and (resi 575)) or ((chain A) and (resi 576)) or ((chain A) and (resi 582)) or ((chain A) and (resi 650)) or ((chain A) and (resi 675)) or ((chain A) and (resi 555)) or ((chain A) and (resi 577)) or ((chain A) and (resi 578)) or ((chain A) and (resi 584)) or ((chain A) and (resi 587)) or ((chain A) and (resi 646)) or ((chain A) and (resi 649)) or ((chain A) and (resi 669)) or ((chain A) and (resi 573)) or ((chain A) and (resi 585)) or ((chain A) and (resi 591)) or ((chain A) and (resi 670)) or ((chain A) and (resi 559)) or ((chain A) and (resi 570)) or ((chain A) and (resi 594)) or ((chain A) and (resi 619)) or ((chain A) and (resi 653)) or ((chain A) and (resi 665)) or ((chain A) and (resi 586)) or ((chain A) and (resi 588)) or ((chain A) and (resi 666)) or ((chain A) and (resi 654)) or ((chain A) and (resi 680)) or ((chain A) and (resi 648)) or ((chain A) and (resi 645)) 
deselect
color orange, cmp_1
show sphere, cmp_1


glutamate/leucine/phenylalanine/valine dehydrogenase:

load 1aup.pdb
bg_color white
select aa, all
deselect
show cartoon, aa
color yellow, aa
select cmp_0, (resi 236) or (resi 317) or (resi 323) or (resi 348) or (resi 349) or (resi 369) or (resi 371) or (resi 380) or (resi 382) or (resi 394) 
deselect
color red, cmp_0
show sphere, cmp_0
select cmp_1, (resi 105) or (resi 110) or (resi 164) or (resi 178) or (resi 145) or (resi 89) or (resi 160) or (resi 143) or (resi 180) 
deselect
color orange, cmp_1
show sphere, cmp_1

load 1l1f.pdb
bg_color white
select aa, all
deselect
show cartoon, aa
color yellow, aa
select cmp_0, ((chain A) and (resi 254)) or ((chain A) and (resi 326)) or ((chain A) and (resi 332)) or ((chain A) and (resi 354)) or ((chain A) and (resi 355)) or ((chain A) and (resi 374)) or ((chain A) and (resi 376)) or ((chain A) and (resi 385)) or ((chain A) and (resi 387)) or ((chain A) and (resi 389)) 
deselect
color red, cmp_0
show sphere, cmp_0
select cmp_1, ((chain A) and (resi 110)) or ((chain A) and (resi 115)) or ((chain A) and (resi 171)) or ((chain A) and (resi 185)) or ((chain A) and (resi 150)) or ((chain A) and (resi 94)) or ((chain A) and (resi 167)) or ((chain A) and (resi 148)) or ((chain A) and (resi 187)) 
deselect
color orange, cmp_1
show sphere, cmp_1

load 1hwx.pdb
bg_color white
select aa, all
deselect
show cartoon, aa
color yellow, aa
select cmp_0, ((chain A) and (resi 250)) or ((chain A) and (resi 322)) or ((chain A) and (resi 328)) or ((chain A) and (resi 350)) or ((chain A) and (resi 351)) or ((chain A) and (resi 370)) or ((chain A) and (resi 372)) or ((chain A) and (resi 381)) or ((chain A) and (resi 383)) or ((chain A) and (resi 385)) 
deselect
color red, cmp_0
show sphere, cmp_0
select cmp_1, ((chain A) and (resi 106)) or ((chain A) and (resi 111)) or ((chain A) and (resi 167)) or ((chain A) and (resi 181)) or ((chain A) and (resi 146)) or ((chain A) and (resi 90)) or ((chain A) and (resi 163)) or ((chain A) and (resi 144)) or ((chain A) and (resi 183)) 
deselect
color orange, cmp_1
show sphere, cmp_1

load 1b26.pdb
bg_color white
select aa, all
deselect
show cartoon, aa
color yellow, aa
select cmp_0, ((chain A) and (resi 215)) or ((chain A) and (resi 289)) or ((chain A) and (resi 295)) or ((chain A) and (resi 317)) or ((chain A) and (resi 318)) or ((chain A) and (resi 337)) or ((chain A) and (resi 339)) or ((chain A) and (resi 348)) or ((chain A) and (resi 350)) or ((chain A) and (resi 352)) 
deselect
color red, cmp_0
show sphere, cmp_0
select cmp_1, ((chain A) and (resi 84)) or ((chain A) and (resi 89)) or ((chain A) and (resi 143)) or ((chain A) and (resi 157)) or ((chain A) and (resi 124)) or ((chain A) and (resi 68)) or ((chain A) and (resi 139)) or ((chain A) and (resi 122)) or ((chain A) and (resi 159)) 
deselect
color orange, cmp_1
show sphere, cmp_1

load 1bvu.pdb
bg_color white
select aa, all
deselect
show cartoon, aa
color yellow, aa
select cmp_0, ((chain A) and (resi 217)) or ((chain A) and (resi 291)) or ((chain A) and (resi 297)) or ((chain A) and (resi 319)) or ((chain A) and (resi 320)) or ((chain A) and (resi 339)) or ((chain A) and (resi 341)) or ((chain A) and (resi 350)) or ((chain A) and (resi 352)) or ((chain A) and (resi 354)) 
deselect
color red, cmp_0
show sphere, cmp_0
select cmp_1, ((chain A) and (resi 84)) or ((chain A) and (resi 89)) or ((chain A) and (resi 143)) or ((chain A) and (resi 157)) or ((chain A) and (resi 124)) or ((chain A) and (resi 68)) or ((chain A) and (resi 139)) or ((chain A) and (resi 122)) or ((chain A) and (resi 159)) 
deselect
color orange, cmp_1
show sphere, cmp_1

load 1gtm.pdb
bg_color white
select aa, all
deselect
show cartoon, aa
color yellow, aa
select cmp_0, ((chain A) and (resi 218)) or ((chain A) and (resi 292)) or ((chain A) and (resi 298)) or ((chain A) and (resi 320)) or ((chain A) and (resi 321)) or ((chain A) and (resi 340)) or ((chain A) and (resi 342)) or ((chain A) and (resi 351)) or ((chain A) and (resi 353)) or ((chain A) and (resi 355)) 
deselect
color red, cmp_0
show sphere, cmp_0
select cmp_1, ((chain A) and (resi 84)) or ((chain A) and (resi 89)) or ((chain A) and (resi 143)) or ((chain A) and (resi 157)) or ((chain A) and (resi 124)) or ((chain A) and (resi 68)) or ((chain A) and (resi 139)) or ((chain A) and (resi 122)) or ((chain A) and (resi 159)) 
deselect
color orange, cmp_1
show sphere, cmp_1

load 1euz.pdb
bg_color white
select aa, all
deselect
show cartoon, aa
color yellow, aa
select cmp_0, ((chain A) and (resi 218)) or ((chain A) and (resi 292)) or ((chain A) and (resi 298)) or ((chain A) and (resi 320)) or ((chain A) and (resi 321)) or ((chain A) and (resi 340)) or ((chain A) and (resi 342)) or ((chain A) and (resi 351)) or ((chain A) and (resi 353)) or ((chain A) and (resi 355)) 
deselect
color red, cmp_0
show sphere, cmp_0
select cmp_1, ((chain A) and (resi 85)) or ((chain A) and (resi 90)) or ((chain A) and (resi 144)) or ((chain A) and (resi 158)) or ((chain A) and (resi 125)) or ((chain A) and (resi 69)) or ((chain A) and (resi 140)) or ((chain A) and (resi 123)) or ((chain A) and (resi 160)) 
deselect
color orange, cmp_1
show sphere, cmp_1

load 1v9l.pdb
bg_color white
select aa, all
deselect
show cartoon, aa
color yellow, aa
select cmp_0, ((chain A) and (resi 216)) or ((chain A) and (resi 295)) or ((chain A) and (resi 301)) or ((chain A) and (resi 323)) or ((chain A) and (resi 324)) or ((chain A) and (resi 343)) or ((chain A) and (resi 345)) or ((chain A) and (resi 354)) or ((chain A) and (resi 356)) or ((chain A) and (resi 358)) 
deselect
color red, cmp_0
show sphere, cmp_0
select cmp_1, ((chain A) and (resi 85)) or ((chain A) and (resi 90)) or ((chain A) and (resi 144)) or ((chain A) and (resi 158)) or ((chain A) and (resi 125)) or ((chain A) and (resi 69)) or ((chain A) and (resi 140)) or ((chain A) and (resi 123)) or ((chain A) and (resi 160)) 
deselect
color orange, cmp_1
show sphere, cmp_1

load 1bw9.pdb
bg_color white
select aa, all
deselect
show cartoon, aa
color yellow, aa
select cmp_0, ((chain A) and (resi 181)) or ((chain A) and (resi 235)) or ((chain A) and (resi 241)) or ((chain A) and (resi 263)) or ((chain A) and (resi 264)) or ((chain A) and (resi 284)) or ((chain A) and (resi 286)) or ((chain A) and (resi 296)) or ((chain A) and (resi 298)) or ((chain A) and (resi 300)) 
deselect
color red, cmp_0
show sphere, cmp_0
select cmp_1, ((chain A) and (resi 58)) or ((chain A) and (resi 63)) or ((chain A) and (resi 117)) or ((chain A) and (resi 131)) or ((chain A) and (resi 103)) or ((chain A) and (resi 38)) or ((chain A) and (resi 113)) or ((chain A) and (resi 101)) or ((chain A) and (resi 133)) 
deselect
color orange, cmp_1
show sphere, cmp_1


aspartate/ornithine carbamoyltransferase:

load 1pg5.pdb
bg_color white
select aa, all
deselect
show cartoon, aa
color yellow, aa
select cmp_0, ((chain A) and (resi 219)) or ((chain A) and (resi 220)) or ((chain A) and (resi 222)) or ((chain A) and (resi 224)) or ((chain A) and (resi 225)) or ((chain A) and (resi 226)) or ((chain A) and (resi 259)) or ((chain A) and (resi 285)) 
deselect
color red, cmp_0
show sphere, cmp_0
select cmp_1, ((chain A) and (resi 123)) or ((chain A) and (resi 47)) or ((chain A) and (resi 135)) or ((chain A) and (resi 73)) or ((chain A) and (resi 90)) 
deselect
color orange, cmp_1
show sphere, cmp_1

load 1ml4.pdb
bg_color white
select aa, all
deselect
show cartoon, aa
color yellow, aa
select cmp_0, ((chain A) and (resi 227)) or ((chain A) and (resi 228)) or ((chain A) and (resi 230)) or ((chain A) and (resi 232)) or ((chain A) and (resi 233)) or ((chain A) and (resi 234)) or ((chain A) and (resi 267)) or ((chain A) and (resi 293)) 
deselect
color red, cmp_0
show sphere, cmp_0
select cmp_1, ((chain A) and (resi 129)) or ((chain A) and (resi 53)) or ((chain A) and (resi 141)) or ((chain A) and (resi 83)) or ((chain A) and (resi 96)) 
deselect
color orange, cmp_1
show sphere, cmp_1

load 1dxh.pdb
bg_color white
select aa, all
deselect
show cartoon, aa
color yellow, aa
select cmp_0, ((chain A) and (resi 230)) or ((chain A) and (resi 231)) or ((chain A) and (resi 233)) or ((chain A) and (resi 235)) or ((chain A) and (resi 236)) or ((chain A) and (resi 237)) or ((chain A) and (resi 273)) or ((chain A) and (resi 320)) 
deselect
color red, cmp_0
show sphere, cmp_0
select cmp_1, ((chain A) and (resi 129)) or ((chain A) and (resi 54)) or ((chain A) and (resi 140)) or ((chain A) and (resi 83)) or ((chain A) and (resi 96)) 
deselect
color orange, cmp_1
show sphere, cmp_1

load 1akm.pdb
bg_color white
select aa, all
deselect
show cartoon, aa
color yellow, aa
select cmp_0, ((chain A) and (resi 230)) or ((chain A) and (resi 231)) or ((chain A) and (resi 233)) or ((chain A) and (resi 234)) or ((chain A) and (resi 234)) or ((chain A) and (resi 234)) or ((chain A) and (resi 273)) or ((chain A) and (resi 319)) 
deselect
color red, cmp_0
show sphere, cmp_0
select cmp_1, ((chain A) and (resi 128)) or ((chain A) and (resi 53)) or ((chain A) and (resi 139)) or ((chain A) and (resi 82)) or ((chain A) and (resi 95)) 
deselect
color orange, cmp_1
show sphere, cmp_1

load 1vlv.pdb
bg_color white
select aa, all
deselect
show cartoon, aa
color yellow, aa
select cmp_0, ((chain A) and (resi 230)) or ((chain A) and (resi 231)) or ((chain A) and (resi 233)) or ((chain A) and (resi 234)) or ((chain A) and (resi 234)) or ((chain A) and (resi 234)) or ((chain A) and (resi 272)) or ((chain A) and (resi 300)) 
deselect
color red, cmp_0
show sphere, cmp_0
select cmp_1, ((chain A) and (resi 130)) or ((chain A) and (resi 55)) or ((chain A) and (resi 141)) or ((chain A) and (resi 84)) or ((chain A) and (resi 97)) 
deselect
color orange, cmp_1
show sphere, cmp_1

load 1js1.pdb
bg_color white
select aa, all
deselect
show cartoon, aa
color yellow, aa
select cmp_0, ((chain X) and (resi 235)) or ((chain X) and (resi 236)) or ((chain X) and (resi 238)) or ((chain X) and (resi 240)) or ((chain X) and (resi 241)) or ((chain X) and (resi 242)) or ((chain X) and (resi 274)) or ((chain X) and (resi 302)) 
deselect
color red, cmp_0
show sphere, cmp_0
select cmp_1, ((chain X) and (resi 144)) or ((chain X) and (resi 45)) or ((chain X) and (resi 153)) or ((chain X) and (resi 76)) or ((chain X) and (resi 99)) 
deselect
color orange, cmp_1
show sphere, cmp_1

load 1a1s.pdb
bg_color white
select aa, all
deselect
show cartoon, aa
color yellow, aa
select cmp_0, (resi 228) or (resi 229) or (resi 231) or (resi 233) or (resi 234) or (resi 235) or (resi 269) or (resi 297) 
deselect
color red, cmp_0
show sphere, cmp_0
select cmp_1, (resi 129) or (resi 54) or (resi 140) or (resi 83) or (resi 96) 
deselect
color orange, cmp_1
show sphere, cmp_1

load 1c9y.pdb
bg_color white
select aa, all
deselect
show cartoon, aa
color yellow, aa
select cmp_0, ((chain A) and (resi 262)) or ((chain A) and (resi 263)) or ((chain A) and (resi 265)) or ((chain A) and (resi 267)) or ((chain A) and (resi 268)) or ((chain A) and (resi 269)) or ((chain A) and (resi 303)) or ((chain A) and (resi 330)) 
deselect
color red, cmp_0
show sphere, cmp_0
select cmp_1, ((chain A) and (resi 163)) or ((chain A) and (resi 88)) or ((chain A) and (resi 174)) or ((chain A) and (resi 117)) or ((chain A) and (resi 130)) 
deselect
color orange, cmp_1
show sphere, cmp_1


alanine dehydrogenase:

load 1f8g.pdb
bg_color white
select aa, all
deselect
show cartoon, aa
color yellow, aa
select cmp_0, ((chain A) and (resi 158)) or ((chain A) and (resi 159)) or ((chain A) and (resi 169)) or ((chain A) and (resi 208)) or ((chain A) and (resi 215)) 
deselect
color red, cmp_0
show sphere, cmp_0
select cmp_1, ((chain A) and (resi 135)) or ((chain A) and (resi 139)) or ((chain A) and (resi 121)) 
deselect
color orange, cmp_1
show sphere, cmp_1

load 1pjb.pdb
bg_color white
select aa, all
deselect
show cartoon, aa
color yellow, aa
select cmp_0, ((chain A) and (resi 153)) or ((chain A) and (resi 154)) or ((chain A) and (resi 164)) or ((chain A) and (resi 203)) or ((chain A) and (resi 210)) 
deselect
color red, cmp_0
show sphere, cmp_0
select cmp_1, ((chain A) and (resi 127)) or ((chain A) and (resi 131)) or ((chain A) and (resi 116)) 
deselect
color orange, cmp_1
show sphere, cmp_1


tubulin:

load 1ofu.pdb
bg_color white
select aa, all
deselect
show cartoon, aa
color yellow, aa
select cmp_0, ((chain A) and (resi 100)) or ((chain A) and (resi 113)) or ((chain A) and (resi 114)) or ((chain A) and (resi 115)) or ((chain A) and (resi 118)) or ((chain A) and (resi 121)) or ((chain A) and (resi 122)) or ((chain A) and (resi 127)) or ((chain A) and (resi 129)) or ((chain A) and (resi 136)) or ((chain A) and (resi 138)) or ((chain A) and (resi 139)) or ((chain A) and (resi 140)) or ((chain A) and (resi 142)) or ((chain A) and (resi 143)) or ((chain A) and (resi 144)) or ((chain A) and (resi 148)) or ((chain A) and (resi 150)) or ((chain A) and (resi 165)) or ((chain A) and (resi 170)) or ((chain A) and (resi 173)) or ((chain A) and (resi 177)) or ((chain A) and (resi 178)) or ((chain A) and (resi 179)) or ((chain A) and (resi 186)) or ((chain A) and (resi 190)) or ((chain A) and (resi 194)) or ((chain A) and (resi 202)) or ((chain A) and (resi 203)) 
deselect
color red, cmp_0
show sphere, cmp_0
select cmp_1, ((chain A) and (resi 213)) or ((chain A) and (resi 212)) or ((chain A) and (resi 214)) or ((chain A) and (resi 224)) or ((chain A) and (resi 211)) or ((chain A) and (resi 215)) or ((chain A) and (resi 222)) or ((chain A) and (resi 207)) or ((chain A) and (resi 217)) or ((chain A) and (resi 220)) or ((chain A) and (resi 229)) or ((chain A) and (resi 223)) or ((chain A) and (resi 230)) or ((chain A) and (resi 216)) or ((chain A) and (resi 221)) or ((chain A) and (resi 228)) 
deselect
color orange, cmp_1
show sphere, cmp_1

load 1rlu.pdb
bg_color white
select aa, all
deselect
show cartoon, aa
color yellow, aa
select cmp_0, ((chain A) and (resi 97)) or ((chain A) and (resi 110)) or ((chain A) and (resi 111)) or ((chain A) and (resi 112)) or ((chain A) and (resi 115)) or ((chain A) and (resi 118)) or ((chain A) and (resi 119)) or ((chain A) and (resi 124)) or ((chain A) and (resi 126)) or ((chain A) and (resi 133)) or ((chain A) and (resi 135)) or ((chain A) and (resi 136)) or ((chain A) and (resi 137)) or ((chain A) and (resi 139)) or ((chain A) and (resi 140)) or ((chain A) and (resi 141)) or ((chain A) and (resi 145)) or ((chain A) and (resi 147)) or ((chain A) and (resi 162)) or ((chain A) and (resi 167)) or ((chain A) and (resi 170)) or ((chain A) and (resi 174)) or ((chain A) and (resi 175)) or ((chain A) and (resi 176)) or ((chain A) and (resi 183)) or ((chain A) and (resi 187)) or ((chain A) and (resi 191)) or ((chain A) and (resi 199)) or ((chain A) and (resi 200)) 
deselect
color red, cmp_0
show sphere, cmp_0
select cmp_1, ((chain A) and (resi 210)) or ((chain A) and (resi 209)) or ((chain A) and (resi 211)) or ((chain A) and (resi 221)) or ((chain A) and (resi 208)) or ((chain A) and (resi 212)) or ((chain A) and (resi 219)) or ((chain A) and (resi 204)) or ((chain A) and (resi 214)) or ((chain A) and (resi 217)) or ((chain A) and (resi 226)) or ((chain A) and (resi 220)) or ((chain A) and (resi 227)) or ((chain A) and (resi 213)) or ((chain A) and (resi 218)) or ((chain A) and (resi 225)) 
deselect
color orange, cmp_1
show sphere, cmp_1

load 1w5f.pdb
bg_color white
select aa, all
deselect
show cartoon, aa
color yellow, aa
select cmp_0, ((chain A) and (resi 110)) or ((chain A) and (resi 123)) or ((chain A) and (resi 124)) or ((chain A) and (resi 125)) or ((chain A) and (resi 128)) or ((chain A) and (resi 131)) or ((chain A) and (resi 132)) or ((chain A) and (resi 137)) or ((chain A) and (resi 139)) or ((chain A) and (resi 146)) or ((chain A) and (resi 148)) or ((chain A) and (resi 149)) or ((chain A) and (resi 150)) or ((chain A) and (resi 152)) or ((chain A) and (resi 153)) or ((chain A) and (resi 154)) or ((chain A) and (resi 158)) or ((chain A) and (resi 160)) or ((chain A) and (resi 175)) or ((chain A) and (resi 180)) or ((chain A) and (resi 183)) or ((chain A) and (resi 187)) or ((chain A) and (resi 188)) or ((chain A) and (resi 189)) or ((chain A) and (resi 196)) or ((chain A) and (resi 200)) or ((chain A) and (resi 204)) or ((chain A) and (resi 212)) or ((chain A) and (resi 213)) 
deselect
color red, cmp_0
show sphere, cmp_0
select cmp_1, ((chain A) and (resi 225)) or ((chain A) and (resi 224)) or ((chain A) and (resi 226)) or ((chain A) and (resi 236)) or ((chain A) and (resi 223)) or ((chain A) and (resi 227)) or ((chain A) and (resi 234)) or ((chain A) and (resi 217)) or ((chain A) and (resi 229)) or ((chain A) and (resi 232)) or ((chain A) and (resi 241)) or ((chain A) and (resi 235)) or ((chain A) and (resi 242)) or ((chain A) and (resi 228)) or ((chain A) and (resi 233)) or ((chain A) and (resi 240)) 
deselect
color orange, cmp_1
show sphere, cmp_1

load 1w58.pdb
bg_color white
select aa, all
deselect
show cartoon, aa
color yellow, aa
select cmp_0, ((chain 1) and (resi 126)) or ((chain 1) and (resi 139)) or ((chain 1) and (resi 140)) or ((chain 1) and (resi 141)) or ((chain 1) and (resi 144)) or ((chain 1) and (resi 147)) or ((chain 1) and (resi 148)) or ((chain 1) and (resi 153)) or ((chain 1) and (resi 155)) or ((chain 1) and (resi 162)) or ((chain 1) and (resi 164)) or ((chain 1) and (resi 165)) or ((chain 1) and (resi 166)) or ((chain 1) and (resi 168)) or ((chain 1) and (resi 169)) or ((chain 1) and (resi 170)) or ((chain 1) and (resi 174)) or ((chain 1) and (resi 176)) or ((chain 1) and (resi 191)) or ((chain 1) and (resi 196)) or ((chain 1) and (resi 199)) or ((chain 1) and (resi 202)) or ((chain 1) and (resi 203)) or ((chain 1) and (resi 204)) or ((chain 1) and (resi 211)) or ((chain 1) and (resi 215)) or ((chain 1) and (resi 219)) or ((chain 1) and (resi 227)) or ((chain 1) and (resi 228)) 
deselect
color red, cmp_0
show sphere, cmp_0
select cmp_1, ((chain 1) and (resi 238)) or ((chain 1) and (resi 237)) or ((chain 1) and (resi 239)) or ((chain 1) and (resi 249)) or ((chain 1) and (resi 236)) or ((chain 1) and (resi 240)) or ((chain 1) and (resi 247)) or ((chain 1) and (resi 232)) or ((chain 1) and (resi 242)) or ((chain 1) and (resi 245)) or ((chain 1) and (resi 254)) or ((chain 1) and (resi 248)) or ((chain 1) and (resi 255)) or ((chain 1) and (resi 241)) or ((chain 1) and (resi 246)) or ((chain 1) and (resi 253)) 
deselect
color orange, cmp_1
show sphere, cmp_1

load 1ffx.pdb
bg_color white
select aa, all
deselect
show cartoon, aa
color yellow, aa
select cmp_0, ((chain B) and (resi 136)) or ((chain B) and (resi 149)) or ((chain B) and (resi 150)) or ((chain B) and (resi 151)) or ((chain B) and (resi 154)) or ((chain B) and (resi 157)) or ((chain B) and (resi 158)) or ((chain B) and (resi 168)) or ((chain B) and (resi 170)) or ((chain B) and (resi 176)) or ((chain B) and (resi 178)) or ((chain B) and (resi 179)) or ((chain B) and (resi 180)) or ((chain B) and (resi 182)) or ((chain B) and (resi 183)) or ((chain B) and (resi 184)) or ((chain B) and (resi 188)) or ((chain B) and (resi 190)) or ((chain B) and (resi 205)) or ((chain B) and (resi 210)) or ((chain B) and (resi 213)) or ((chain B) and (resi 217)) or ((chain B) and (resi 218)) or ((chain B) and (resi 219)) or ((chain B) and (resi 224)) or ((chain B) and (resi 231)) or ((chain B) and (resi 235)) or ((chain B) and (resi 243)) or ((chain B) and (resi 244)) 
deselect
color red, cmp_0
show sphere, cmp_0
select cmp_1, ((chain B) and (resi 254)) or ((chain B) and (resi 253)) or ((chain B) and (resi 255)) or ((chain B) and (resi 268)) or ((chain B) and (resi 252)) or ((chain B) and (resi 256)) or ((chain B) and (resi 263)) or ((chain B) and (resi 248)) or ((chain B) and (resi 258)) or ((chain B) and (resi 261)) or ((chain B) and (resi 273)) or ((chain B) and (resi 267)) or ((chain B) and (resi 274)) or ((chain B) and (resi 257)) or ((chain B) and (resi 262)) or ((chain B) and (resi 272)) 
deselect
color orange, cmp_1
show sphere, cmp_1

load 1ffx.pdb
bg_color white
select aa, all
deselect
show cartoon, aa
color yellow, aa
select cmp_0, ((chain A) and (resi 136)) or ((chain A) and (resi 149)) or ((chain A) and (resi 150)) or ((chain A) and (resi 151)) or ((chain A) and (resi 154)) or ((chain A) and (resi 157)) or ((chain A) and (resi 158)) or ((chain A) and (resi 168)) or ((chain A) and (resi 170)) or ((chain A) and (resi 176)) or ((chain A) and (resi 178)) or ((chain A) and (resi 179)) or ((chain A) and (resi 180)) or ((chain A) and (resi 182)) or ((chain A) and (resi 183)) or ((chain A) and (resi 184)) or ((chain A) and (resi 188)) or ((chain A) and (resi 190)) or ((chain A) and (resi 205)) or ((chain A) and (resi 210)) or ((chain A) and (resi 213)) or ((chain A) and (resi 217)) or ((chain A) and (resi 218)) or ((chain A) and (resi 219)) or ((chain A) and (resi 224)) or ((chain A) and (resi 231)) or ((chain A) and (resi 235)) or ((chain A) and (resi 243)) or ((chain A) and (resi 244)) 
deselect
color red, cmp_0
show sphere, cmp_0
select cmp_1, ((chain B) and (resi 254)) or ((chain B) and (resi 253)) or ((chain B) and (resi 255)) or ((chain B) and (resi 268)) or ((chain B) and (resi 252)) or ((chain B) and (resi 256)) or ((chain B) and (resi 263)) or ((chain B) and (resi 248)) or ((chain B) and (resi 258)) or ((chain B) and (resi 261)) or ((chain B) and (resi 273)) or ((chain B) and (resi 267)) or ((chain B) and (resi 274)) or ((chain B) and (resi 257)) or ((chain B) and (resi 262)) or ((chain B) and (resi 272)) 
deselect
color orange, cmp_1
show sphere, cmp_1


mannitol dehydrogenase:

load 1lj8.pdb
bg_color white
select aa, all
deselect
show cartoon, aa
color yellow, aa
select cmp_0, ((chain A) and (resi 38)) or ((chain A) and (resi 60)) or ((chain A) and (resi 82)) or ((chain A) and (resi 132)) or ((chain A) and (resi 133)) 
deselect
color red, cmp_0
show sphere, cmp_0
select cmp_1, ((chain A) and (resi 293)) or ((chain A) and (resi 297)) 
deselect
color orange, cmp_1
show sphere, cmp_1


S-adenosyl-L-homocysteine hydrolase:

load 1a7a.pdb
bg_color white
select aa, all
deselect
show cartoon, aa
color yellow, aa
select cmp_0, ((chain A) and (resi 195)) or ((chain A) and (resi 196)) or ((chain A) and (resi 199)) or ((chain A) and (resi 223)) or ((chain A) and (resi 324)) 
deselect
color red, cmp_0
show sphere, cmp_0
select cmp_1, ((chain A) and (resi 81)) or ((chain A) and (resi 187)) or ((chain A) and (resi 70)) or ((chain A) and (resi 88)) or ((chain A) and (resi 188)) or ((chain A) and (resi 359)) or ((chain A) and (resi 369)) or ((chain A) and (resi 398)) or ((chain A) and (resi 406)) 
deselect
color orange, cmp_1
show sphere, cmp_1

load 1b3r.pdb
bg_color white
select aa, all
deselect
show cartoon, aa
color yellow, aa
select cmp_0, ((chain A) and (resi 194)) or ((chain A) and (resi 195)) or ((chain A) and (resi 198)) or ((chain A) and (resi 222)) or ((chain A) and (resi 323)) 
deselect
color red, cmp_0
show sphere, cmp_0
select cmp_1, ((chain A) and (resi 80)) or ((chain A) and (resi 186)) or ((chain A) and (resi 69)) or ((chain A) and (resi 87)) or ((chain A) and (resi 187)) or ((chain A) and (resi 358)) or ((chain A) and (resi 368)) or ((chain A) and (resi 397)) or ((chain A) and (resi 405)) 
deselect
color orange, cmp_1
show sphere, cmp_1

load 1v8b.pdb
bg_color white
select aa, all
deselect
show cartoon, aa
color yellow, aa
select cmp_0, ((chain A) and (resi 239)) or ((chain A) and (resi 240)) or ((chain A) and (resi 243)) or ((chain A) and (resi 267)) or ((chain A) and (resi 369)) 
deselect
color red, cmp_0
show sphere, cmp_0
select cmp_1, ((chain A) and (resi 80)) or ((chain A) and (resi 231)) or ((chain A) and (resi 69)) or ((chain A) and (resi 87)) or ((chain A) and (resi 232)) or ((chain A) and (resi 404)) or ((chain A) and (resi 414)) or ((chain A) and (resi 445)) or ((chain A) and (resi 453)) 
deselect
color orange, cmp_1
show sphere, cmp_1


acetohydroxy acid isomeroreductase:

load 1np3.pdb
bg_color white
select aa, all
deselect
show cartoon, aa
color yellow, aa
select cmp_0, ((chain A) and (resi 197)) or ((chain A) and (resi 201)) or ((chain A) and (resi 240)) or ((chain A) and (resi 249)) 
deselect
color red, cmp_0
show sphere, cmp_0
select cmp_1, ((chain A) and (resi 167)) or ((chain A) and (resi 30)) or ((chain A) and (resi 118)) or ((chain A) and (resi 134)) 
deselect
color orange, cmp_1
show sphere, cmp_1

load 1qmg.pdb
bg_color white
select aa, all
deselect
show cartoon, aa
color yellow, aa
select cmp_0, ((chain A) and (resi 322)) or ((chain A) and (resi 326)) or ((chain A) and (resi 507)) or ((chain A) and (resi 516)) 
deselect
color red, cmp_0
show sphere, cmp_0
select cmp_1, ((chain A) and (resi 294)) or ((chain A) and (resi 139)) or ((chain A) and (resi 240)) or ((chain A) and (resi 256)) 
deselect
color orange, cmp_1
show sphere, cmp_1


homeobox protein:

load 1ocp.pdb
bg_color white
select aa, all
deselect
show cartoon, aa
color yellow, aa
select cmp_0, (resi 16) or (resi 19) or (resi 21) 
deselect
color red, cmp_0
show sphere, cmp_0

load 1hdp.pdb
bg_color white
select aa, all
deselect
show cartoon, aa
color yellow, aa
select cmp_0, (resi 9) or (resi 12) or (resi 14) 
deselect
color red, cmp_0
show sphere, cmp_0

load 1cqt.pdb
bg_color white
select aa, all
deselect
show cartoon, aa
color yellow, aa
select cmp_0, ((chain A) and (resi 109)) or ((chain A) and (resi 112)) or ((chain A) and (resi 114)) 
deselect
color red, cmp_0
show sphere, cmp_0
select cmp_1, ((chain A) and (resi 32)) or ((chain A) and (resi 38)) or ((chain A) and (resi 41)) 
deselect
color orange, cmp_1
show sphere, cmp_1

load 1au7.pdb
bg_color white
select aa, all
deselect
show cartoon, aa
color yellow, aa
select cmp_0, ((chain A) and (resi 109)) or ((chain A) and (resi 112)) or ((chain A) and (resi 114)) 
deselect
color red, cmp_0
show sphere, cmp_0
select cmp_1, ((chain A) and (resi 32)) or ((chain A) and (resi 38)) or ((chain A) and (resi 41)) 
deselect
color orange, cmp_1
show sphere, cmp_1


malic enzyme:

load 1llq.pdb
bg_color white
select aa, all
deselect
show cartoon, aa
color yellow, aa
select cmp_0, ((chain A) and (resi 129)) or ((chain A) and (resi 137)) or ((chain A) and (resi 149)) or ((chain A) and (resi 194)) or ((chain A) and (resi 196)) or ((chain A) and (resi 197)) or ((chain A) and (resi 204)) or ((chain A) and (resi 267)) or ((chain A) and (resi 270)) or ((chain A) and (resi 273)) or ((chain A) and (resi 278)) or ((chain A) and (resi 282)) or ((chain A) and (resi 285)) 
deselect
color red, cmp_0
show sphere, cmp_0
select cmp_1, ((chain A) and (resi 296)) or ((chain A) and (resi 487)) or ((chain A) and (resi 488)) or ((chain A) and (resi 400)) or ((chain A) and (resi 437)) or ((chain A) and (resi 475)) or ((chain A) and (resi 441)) 
deselect
color orange, cmp_1
show sphere, cmp_1

load 1do8.pdb
bg_color white
select aa, all
deselect
show cartoon, aa
color yellow, aa
select cmp_0, ((chain A) and (resi 115)) or ((chain A) and (resi 123)) or ((chain A) and (resi 135)) or ((chain A) and (resi 178)) or ((chain A) and (resi 180)) or ((chain A) and (resi 181)) or ((chain A) and (resi 188)) or ((chain A) and (resi 251)) or ((chain A) and (resi 254)) or ((chain A) and (resi 257)) or ((chain A) and (resi 262)) or ((chain A) and (resi 266)) or ((chain A) and (resi 269)) 
deselect
color red, cmp_0
show sphere, cmp_0
select cmp_1, ((chain A) and (resi 280)) or ((chain A) and (resi 475)) or ((chain A) and (resi 476)) or ((chain A) and (resi 387)) or ((chain A) and (resi 424)) or ((chain A) and (resi 463)) or ((chain A) and (resi 428)) 
deselect
color orange, cmp_1
show sphere, cmp_1

load 1gq2.pdb
bg_color white
select aa, all
deselect
show cartoon, aa
color yellow, aa
select cmp_0, ((chain A) and (resi 115)) or ((chain A) and (resi 123)) or ((chain A) and (resi 135)) or ((chain A) and (resi 178)) or ((chain A) and (resi 180)) or ((chain A) and (resi 181)) or ((chain A) and (resi 188)) or ((chain A) and (resi 251)) or ((chain A) and (resi 254)) or ((chain A) and (resi 257)) or ((chain A) and (resi 262)) or ((chain A) and (resi 266)) or ((chain A) and (resi 269)) 
deselect
color red, cmp_0
show sphere, cmp_0
select cmp_1, ((chain A) and (resi 280)) or ((chain A) and (resi 475)) or ((chain A) and (resi 476)) or ((chain A) and (resi 387)) or ((chain A) and (resi 424)) or ((chain A) and (resi 463)) or ((chain A) and (resi 428)) 
deselect
color orange, cmp_1
show sphere, cmp_1

load 1vl6.pdb
bg_color white
select aa, all
deselect
show cartoon, aa
color yellow, aa
select cmp_0, ((chain A) and (resi 35)) or ((chain A) and (resi 43)) or ((chain A) and (resi 54)) or ((chain A) and (resi 82)) or ((chain A) and (resi 83)) or ((chain A) and (resi 85)) or ((chain A) and (resi 92)) or ((chain A) and (resi 125)) or ((chain A) and (resi 128)) or ((chain A) and (resi 131)) or ((chain A) and (resi 136)) or ((chain A) and (resi 140)) or ((chain A) and (resi 143)) 
deselect
color red, cmp_0
show sphere, cmp_0
select cmp_1, ((chain A) and (resi 156)) or ((chain A) and (resi 321)) or ((chain A) and (resi 323)) or ((chain A) and (resi 253)) or ((chain A) and (resi 286)) or ((chain A) and (resi 310)) or ((chain A) and (resi 288)) 
deselect
color orange, cmp_1
show sphere, cmp_1


prolyl oligopeptidase:

load 1e5t.pdb
bg_color white
select aa, all
deselect
show cartoon, aa
color yellow, aa
select cmp_0, ((chain A) and (resi 595)) or ((chain A) and (resi 646)) 
deselect
color red, cmp_0
show sphere, cmp_0
select cmp_1, ((chain A) and (resi 46)) or ((chain A) and (resi 354)) or ((chain A) and (resi 43)) or ((chain A) and (resi 144)) 
deselect
color orange, cmp_1
show sphere, cmp_1


pyruvate formate lyase:

load 1cm5.pdb
bg_color white
select aa, all
deselect
show cartoon, aa
color yellow, aa
select cmp_0, ((chain A) and (resi 629)) or ((chain A) and (resi 631)) or ((chain A) and (resi 633)) or ((chain A) and (resi 636)) or ((chain A) and (resi 637)) or ((chain A) and (resi 639)) or ((chain A) and (resi 647)) or ((chain A) and (resi 663)) or ((chain A) and (resi 664)) or ((chain A) and (resi 667)) or ((chain A) and (resi 675)) or ((chain A) and (resi 690)) or ((chain A) and (resi 691)) or ((chain A) and (resi 706)) or ((chain A) and (resi 712)) or ((chain A) and (resi 717)) or ((chain A) and (resi 729)) 
deselect
color red, cmp_0
show sphere, cmp_0
select cmp_1, ((chain A) and (resi 226)) or ((chain A) and (resi 284)) or ((chain A) and (resi 418)) or ((chain A) and (resi 506)) or ((chain A) and (resi 561)) or ((chain A) and (resi 572)) or ((chain A) and (resi 11)) or ((chain A) and (resi 107)) or ((chain A) and (resi 144)) or ((chain A) and (resi 182)) or ((chain A) and (resi 336)) or ((chain A) and (resi 354)) or ((chain A) and (resi 402)) or ((chain A) and (resi 412)) or ((chain A) and (resi 431)) or ((chain A) and (resi 452)) or ((chain A) and (resi 501)) or ((chain A) and (resi 611)) or ((chain A) and (resi 54)) or ((chain A) and (resi 403)) or ((chain A) and (resi 142)) or ((chain A) and (resi 148)) or ((chain A) and (resi 150)) or ((chain A) and (resi 265)) or ((chain A) and (resi 401)) or ((chain A) and (resi 414)) or ((chain A) and (resi 444)) or ((chain A) and (resi 487)) or ((chain A) and (resi 514)) or ((chain A) and (resi 529)) or ((chain A) and (resi 14)) or ((chain A) and (resi 19)) or ((chain A) and (resi 32)) or ((chain A) and (resi 39)) or ((chain A) and (resi 81)) or ((chain A) and (resi 88)) or ((chain A) and (resi 147)) or ((chain A) and (resi 149)) or ((chain A) and (resi 179)) or ((chain A) and (resi 185)) or ((chain A) and (resi 190)) or ((chain A) and (resi 220)) or ((chain A) and (resi 229)) or ((chain A) and (resi 289)) or ((chain A) and (resi 330)) or ((chain A) and (resi 346)) or ((chain A) and (resi 374)) or ((chain A) and (resi 375)) or ((chain A) and (resi 395)) or ((chain A) and (resi 399)) or ((chain A) and (resi 405)) or ((chain A) and (resi 470)) or ((chain A) and (resi 485)) or ((chain A) and (resi 500)) or ((chain A) and (resi 511)) or ((chain A) and (resi 541)) or ((chain A) and (resi 542)) or ((chain A) and (resi 548)) 
deselect
color orange, cmp_1
show sphere, cmp_1

load 1r8w.pdb
bg_color white
select aa, all
deselect
show cartoon, aa
color yellow, aa
select cmp_0, ((chain A) and (resi 665)) or ((chain A) and (resi 667)) or ((chain A) and (resi 669)) or ((chain A) and (resi 672)) or ((chain A) and (resi 673)) or ((chain A) and (resi 675)) or ((chain A) and (resi 683)) or ((chain A) and (resi 699)) or ((chain A) and (resi 700)) or ((chain A) and (resi 703)) or ((chain A) and (resi 711)) or ((chain A) and (resi 724)) or ((chain A) and (resi 725)) or ((chain A) and (resi 735)) or ((chain A) and (resi 741)) or ((chain A) and (resi 746)) or ((chain A) and (resi 758)) 
deselect
color red, cmp_0
show sphere, cmp_0
select cmp_1, ((chain A) and (resi 218)) or ((chain A) and (resi 293)) or ((chain A) and (resi 432)) or ((chain A) and (resi 530)) or ((chain A) and (resi 590)) or ((chain A) and (resi 608)) or ((chain A) and (resi 10)) or ((chain A) and (resi 101)) or ((chain A) and (resi 131)) or ((chain A) and (resi 170)) or ((chain A) and (resi 342)) or ((chain A) and (resi 360)) or ((chain A) and (resi 415)) or ((chain A) and (resi 426)) or ((chain A) and (resi 446)) or ((chain A) and (resi 513)) or ((chain A) and (resi 647)) or ((chain A) and (resi 51)) or ((chain A) and (resi 416)) or ((chain A) and (resi 128)) or ((chain A) and (resi 135)) or ((chain A) and (resi 137)) or ((chain A) and (resi 274)) or ((chain A) and (resi 414)) or ((chain A) and (resi 428)) or ((chain A) and (resi 459)) or ((chain A) and (resi 499)) or ((chain A) and (resi 538)) or ((chain A) and (resi 553)) or ((chain A) and (resi 13)) or ((chain A) and (resi 18)) or ((chain A) and (resi 31)) or ((chain A) and (resi 38)) or ((chain A) and (resi 75)) or ((chain A) and (resi 82)) or ((chain A) and (resi 134)) or ((chain A) and (resi 136)) or ((chain A) and (resi 167)) or ((chain A) and (resi 173)) or ((chain A) and (resi 178)) or ((chain A) and (resi 212)) or ((chain A) and (resi 221)) or ((chain A) and (resi 298)) or ((chain A) and (resi 336)) or ((chain A) and (resi 352)) or ((chain A) and (resi 379)) or ((chain A) and (resi 380)) or ((chain A) and (resi 408)) or ((chain A) and (resi 412)) or ((chain A) and (resi 418)) or ((chain A) and (resi 482)) or ((chain A) and (resi 497)) or ((chain A) and (resi 512)) or ((chain A) and (resi 535)) or ((chain A) and (resi 565)) or ((chain A) and (resi 566)) or ((chain A) and (resi 572)) 
deselect
color orange, cmp_1
show sphere, cmp_1


sigma-70 factor:

load 1sig.pdb
bg_color white
select aa, all
deselect
show cartoon, aa
color yellow, aa
select cmp_1, (resi 444) or (resi 401) or (resi 409) or (resi 402) or (resi 440) or (resi 421) 
deselect
color orange, cmp_1
show sphere, cmp_1

load 1ku2.pdb
bg_color white
select aa, all
deselect
show cartoon, aa
color yellow, aa
select cmp_1, ((chain A) and (resi 267)) or ((chain A) and (resi 224)) or ((chain A) and (resi 232)) or ((chain A) and (resi 225)) or ((chain A) and (resi 263)) or ((chain A) and (resi 244)) 
deselect
color orange, cmp_1
show sphere, cmp_1
select cmp_2, ((chain A) and (resi 106)) or ((chain A) and (resi 122)) 
deselect
color blue, cmp_2
show sphere, cmp_2

load 1iw7.pdb
bg_color white
select aa, all
deselect
show cartoon, aa
color yellow, aa
select cmp_0, ((chain F) and (resi 267)) or ((chain F) and (resi 268)) or ((chain F) and (resi 269)) or ((chain F) and (resi 276)) or ((chain F) and (resi 303)) or ((chain F) and (resi 309)) or ((chain F) and (resi 327)) or ((chain F) and (resi 330)) or ((chain F) and (resi 270)) or ((chain F) and (resi 313)) 
deselect
color red, cmp_0
show sphere, cmp_0
select cmp_1, ((chain F) and (resi 252)) or ((chain F) and (resi 209)) or ((chain F) and (resi 217)) or ((chain F) and (resi 210)) or ((chain F) and (resi 248)) or ((chain F) and (resi 229)) 
deselect
color orange, cmp_1
show sphere, cmp_1
select cmp_2, ((chain F) and (resi 91)) or ((chain F) and (resi 107)) 
deselect
color blue, cmp_2
show sphere, cmp_2


transketolase:

load 1dtw.pdb
bg_color white
select aa, all
deselect
show cartoon, aa
color yellow, aa
select cmp_0, ((chain A) and (resi 113)) or ((chain A) and (resi 191)) or ((chain A) and (resi 197)) or ((chain A) and (resi 217)) or ((chain A) and (resi 226)) or ((chain A) and (resi 227)) or ((chain A) and (resi 254)) or ((chain A) and (resi 272)) or ((chain A) and (resi 275)) or ((chain A) and (resi 278)) or ((chain A) and (resi 282)) or ((chain A) and (resi 292)) or ((chain A) and (resi 293)) or ((chain A) and (resi 300)) or ((chain A) and (resi 301)) 
deselect
color red, cmp_0
show sphere, cmp_0
select cmp_1, ((chain B) and (resi 51)) or ((chain B) and (resi 123)) or ((chain B) and (resi 146)) or ((chain B) and (resi 173)) or ((chain B) and (resi 27)) or ((chain B) and (resi 42)) or ((chain B) and (resi 113)) or ((chain B) and (resi 122)) or ((chain B) and (resi 134)) or ((chain B) and (resi 136)) or ((chain B) and (resi 154)) or ((chain B) and (resi 172)) or ((chain B) and (resi 57)) or ((chain B) and (resi 97)) or ((chain B) and (resi 140)) or ((chain B) and (resi 149)) or ((chain B) and (resi 152)) or ((chain B) and (resi 185)) or ((chain B) and (resi 194)) or ((chain B) and (resi 38)) or ((chain B) and (resi 83)) or ((chain B) and (resi 178)) or ((chain B) and (resi 72)) or ((chain B) and (resi 128)) or ((chain B) and (resi 53)) or ((chain B) and (resi 100)) or ((chain B) and (resi 104)) or ((chain B) and (resi 108)) or ((chain B) and (resi 74)) or ((chain B) and (resi 95)) or ((chain B) and (resi 115)) 
deselect
color orange, cmp_1
show sphere, cmp_1

load 1qs0.pdb
bg_color white
select aa, all
deselect
show cartoon, aa
color yellow, aa
select cmp_0, ((chain A) and (resi 133)) or ((chain A) and (resi 211)) or ((chain A) and (resi 217)) or ((chain A) and (resi 237)) or ((chain A) and (resi 246)) or ((chain A) and (resi 247)) or ((chain A) and (resi 275)) or ((chain A) and (resi 293)) or ((chain A) and (resi 296)) or ((chain A) and (resi 299)) or ((chain A) and (resi 303)) or ((chain A) and (resi 313)) or ((chain A) and (resi 314)) or ((chain A) and (resi 321)) or ((chain A) and (resi 327)) 
deselect
color red, cmp_0
show sphere, cmp_0
select cmp_1, ((chain B) and (resi 37)) or ((chain B) and (resi 109)) or ((chain B) and (resi 131)) or ((chain B) and (resi 158)) or ((chain B) and (resi 12)) or ((chain B) and (resi 27)) or ((chain B) and (resi 99)) or ((chain B) and (resi 108)) or ((chain B) and (resi 118)) or ((chain B) and (resi 121)) or ((chain B) and (resi 139)) or ((chain B) and (resi 157)) or ((chain B) and (resi 43)) or ((chain B) and (resi 83)) or ((chain B) and (resi 125)) or ((chain B) and (resi 134)) or ((chain B) and (resi 137)) or ((chain B) and (resi 170)) or ((chain B) and (resi 179)) or ((chain B) and (resi 23)) or ((chain B) and (resi 69)) or ((chain B) and (resi 163)) or ((chain B) and (resi 58)) or ((chain B) and (resi 114)) or ((chain B) and (resi 39)) or ((chain B) and (resi 86)) or ((chain B) and (resi 90)) or ((chain B) and (resi 94)) or ((chain B) and (resi 60)) or ((chain B) and (resi 81)) or ((chain B) and (resi 101)) 
deselect
color orange, cmp_1
show sphere, cmp_1

load 1w85.pdb
bg_color white
select aa, all
deselect
show cartoon, aa
color yellow, aa
select cmp_0, ((chain A) and (resi 102)) or ((chain A) and (resi 171)) or ((chain A) and (resi 177)) or ((chain A) and (resi 197)) or ((chain A) and (resi 206)) or ((chain A) and (resi 207)) or ((chain A) and (resi 234)) or ((chain A) and (resi 252)) or ((chain A) and (resi 255)) or ((chain A) and (resi 258)) or ((chain A) and (resi 262)) or ((chain A) and (resi 272)) or ((chain A) and (resi 273)) or ((chain A) and (resi 276)) or ((chain A) and (resi 286)) 
deselect
color red, cmp_0
show sphere, cmp_0
select cmp_1, ((chain B) and (resi 34)) or ((chain B) and (resi 106)) or ((chain B) and (resi 128)) or ((chain B) and (resi 155)) or ((chain B) and (resi 9)) or ((chain B) and (resi 24)) or ((chain B) and (resi 96)) or ((chain B) and (resi 105)) or ((chain B) and (resi 116)) or ((chain B) and (resi 118)) or ((chain B) and (resi 136)) or ((chain B) and (resi 154)) or ((chain B) and (resi 40)) or ((chain B) and (resi 80)) or ((chain B) and (resi 122)) or ((chain B) and (resi 131)) or ((chain B) and (resi 134)) or ((chain B) and (resi 167)) or ((chain B) and (resi 176)) or ((chain B) and (resi 20)) or ((chain B) and (resi 66)) or ((chain B) and (resi 160)) or ((chain B) and (resi 55)) or ((chain B) and (resi 111)) or ((chain B) and (resi 36)) or ((chain B) and (resi 83)) or ((chain B) and (resi 87)) or ((chain B) and (resi 91)) or ((chain B) and (resi 57)) or ((chain B) and (resi 78)) or ((chain B) and (resi 98)) 
deselect
color orange, cmp_1
show sphere, cmp_1

load 1ni4.pdb
bg_color white
select aa, all
deselect
show cartoon, aa
color yellow, aa
select cmp_0, ((chain A) and (resi 89)) or ((chain A) and (resi 165)) or ((chain A) and (resi 171)) or ((chain A) and (resi 191)) or ((chain A) and (resi 199)) or ((chain A) and (resi 201)) or ((chain A) and (resi 226)) or ((chain A) and (resi 244)) or ((chain A) and (resi 247)) or ((chain A) and (resi 250)) or ((chain A) and (resi 254)) or ((chain A) and (resi 264)) or ((chain A) and (resi 264)) or ((chain A) and (resi 272)) or ((chain A) and (resi 278)) 
deselect
color red, cmp_0
show sphere, cmp_0
select cmp_1, ((chain B) and (resi 34)) or ((chain B) and (resi 106)) or ((chain B) and (resi 128)) or ((chain B) and (resi 155)) or ((chain B) and (resi 9)) or ((chain B) and (resi 24)) or ((chain B) and (resi 96)) or ((chain B) and (resi 105)) or ((chain B) and (resi 116)) or ((chain B) and (resi 118)) or ((chain B) and (resi 136)) or ((chain B) and (resi 154)) or ((chain B) and (resi 40)) or ((chain B) and (resi 80)) or ((chain B) and (resi 122)) or ((chain B) and (resi 131)) or ((chain B) and (resi 134)) or ((chain B) and (resi 167)) or ((chain B) and (resi 176)) or ((chain B) and (resi 20)) or ((chain B) and (resi 66)) or ((chain B) and (resi 160)) or ((chain B) and (resi 55)) or ((chain B) and (resi 111)) or ((chain B) and (resi 36)) or ((chain B) and (resi 83)) or ((chain B) and (resi 86)) or ((chain B) and (resi 91)) or ((chain B) and (resi 57)) or ((chain B) and (resi 78)) or ((chain B) and (resi 98)) 
deselect
color orange, cmp_1
show sphere, cmp_1


glutamate synthase:

load 1llw.pdb
bg_color white
select aa, all
deselect
show cartoon, aa
color yellow, aa
select cmp_0, ((chain A) and (resi 1281)) or ((chain A) and (resi 1332)) or ((chain A) and (resi 1346)) or ((chain A) and (resi 1381)) or ((chain A) and (resi 1387)) or ((chain A) and (resi 1402)) or ((chain A) and (resi 1419)) or ((chain A) and (resi 1433)) 
deselect
color red, cmp_0
show sphere, cmp_0
select cmp_1, ((chain A) and (resi 943)) or ((chain A) and (resi 1110)) or ((chain A) and (resi 888)) or ((chain A) and (resi 1076)) or ((chain A) and (resi 1126)) or ((chain A) and (resi 1080)) or ((chain A) and (resi 799)) or ((chain A) and (resi 1072)) or ((chain A) and (resi 869)) or ((chain A) and (resi 1165)) or ((chain A) and (resi 1178)) 
deselect
color orange, cmp_1
show sphere, cmp_1

load 1ea0.pdb
bg_color white
select aa, all
deselect
show cartoon, aa
color yellow, aa
select cmp_0, ((chain A) and (resi 1243)) or ((chain A) and (resi 1295)) or ((chain A) and (resi 1309)) or ((chain A) and (resi 1344)) or ((chain A) and (resi 1350)) or ((chain A) and (resi 1365)) or ((chain A) and (resi 1382)) or ((chain A) and (resi 1396)) 
deselect
color red, cmp_0
show sphere, cmp_0
select cmp_1, ((chain A) and (resi 908)) or ((chain A) and (resi 1075)) or ((chain A) and (resi 871)) or ((chain A) and (resi 1041)) or ((chain A) and (resi 1091)) or ((chain A) and (resi 1045)) or ((chain A) and (resi 792)) or ((chain A) and (resi 1037)) or ((chain A) and (resi 852)) or ((chain A) and (resi 1130)) or ((chain A) and (resi 1143)) 
deselect
color orange, cmp_1
show sphere, cmp_1


B12-binding domain of methionine synthase:

load 1bmt.pdb
bg_color white
select aa, all
deselect
show cartoon, aa
color yellow, aa
select cmp_0, ((chain A) and (resi 755)) or ((chain A) and (resi 758)) or ((chain A) and (resi 768)) or ((chain A) and (resi 769)) or ((chain A) and (resi 772)) or ((chain A) and (resi 782)) or ((chain A) and (resi 808)) or ((chain A) and (resi 809)) or ((chain A) and (resi 817)) 
deselect
color red, cmp_0
show sphere, cmp_0
select cmp_1, ((chain A) and (resi 678)) or ((chain A) and (resi 694)) or ((chain A) and (resi 698)) or ((chain A) and (resi 717)) or ((chain A) and (resi 723)) or ((chain A) and (resi 714)) 
deselect
color orange, cmp_1
show sphere, cmp_1
