# Supplementary material for: Detecting Coevolution in and among Protein Domains
Source: PLoS Comput Biol. 2007 Nov 2;3(11):e211. doi: 10.1371/journal.pcbi.0030211 (PMC2098842; doi:10.1371/journal.pcbi.0030211)
Supplement: Text S4 — (272 KB TXT) [file pcbi.0030211.sd004.txt]

Coevolving Pfam domain and position pairs using the CTMP model.  Remove the single-copy protein domains if their topology on the gene tree mismatched the toplogy of the species tree at kingdom level.  Sorted by the module likelihood score over all the coevolving positions within each domain pair.

The first line of each module contains the following information:

1) Coupling mark.  * -- two domains co-occur in the same proteins in more than half members.  # -- two domains share the same (bottom-level) GO annotation in more than half members.  $ -- two domains are likely to be physically or functionally coupled.
2) Module index.
3) Pfam accession number of the first domain.
4) Pfam accession number of the second domain.
5) The number of overlapped species between the two domains.
6) The number of coevolving positions.
7) Module likelihood score.

Each line of coevolving positions contains the following information:
1) Index of coevolving position pair.
2) Position 1 (in Pfam's alignment).
3) Position 2 (in Pfam's alignment).
4) Coevolving log odd score.
5) The number of pdb structures where both domains are co-crystalized.
6) The average distance between coevolving amino acids over the available pdb structures.
7) The minimum distance between coevolving amino acids over the available pdb structures.
8) The number of available pdb structures where the coevolving amino acids are less than 10 angstroms.


*0	PF00091	PF03953	1329	98	1990.778081
family 1, PF00091:
Tubulin/FtsZ family, GTPase domain
Structure of the alphabeta tubulin dimer by electron
family 2, PF03953:
Tubulin/FtsZ family, C-terminal domain
Structure of the alphabeta tubulin dimer by electron
index	pos1	pos2	score	npdbs	avgdist	mindist	nshort
0	310	6	101.092550	6	12.1648	11.7076	0
1	324	5	86.153299	6	24.7892	22.2521	0
2	324	6	54.508229	6	25.4655	25.0220	0
3	324	8	32.660225	6	22.0478	21.3796	0
4	324	21	94.888672	6	18.8980	17.8824	0
5	325	5	27.143312	6	21.6687	19.0384	0
6	325	6	12.939194	6	22.2041	21.6042	0
7	325	21	36.820672	6	15.2886	14.3899	0
8	326	4	13.799403	6	18.2825	16.8789	0
9	326	5	74.469866	6	22.2358	19.6004	0
10	326	6	46.919869	6	23.0156	22.4068	0
11	326	8	24.348055	6	19.9206	19.2448	0
12	326	21	82.329649	6	15.6108	14.8527	0
13	329	5	79.571043	6	17.5126	15.1388	0
14	329	6	53.329378	6	18.6093	17.2929	0
15	329	8	27.574869	6	15.6162	13.9319	0
16	329	21	87.494210	6	13.5123	13.0819	0
17	332	5	73.581241	6	15.4924	12.7518	0
18	332	6	42.897360	6	17.3130	16.6688	0
19	332	8	22.319840	6	15.0275	13.2750	0
20	340	5	93.043274	6	13.6861	8.7092	1
21	340	6	58.542776	6	15.3240	13.8423	0
22	340	8	35.323929	6	13.4186	11.4774	0
23	397	4	25.513082	6	5.4771	3.9285	6
24	397	5	112.132405	6	9.0851	7.2531	4
25	397	6	81.408311	6	9.5689	7.1607	4
26	397	8	60.926480	6	6.1370	4.0697	5
27	397	21	122.466215	6	9.8443	7.2338	2
28	399	5	59.727930	6	13.5844	11.5974	0
29	399	6	32.473206	6	13.2299	10.5581	0
30	399	8	16.969137	6	8.8758	6.4041	4
31	399	21	67.742531	6	7.5468	6.7846	6
32	406	4	38.160438	6	27.5918	18.0418	0
33	406	5	116.978370	6	31.5078	22.2615	0
34	406	6	84.314707	6	30.6865	24.8286	0
35	406	8	59.941691	6	26.8812	24.6667	0
36	406	9	93.939451	6	27.6984	17.1634	0
37	406	16	18.606701	6	22.9779	20.2003	0
38	406	21	124.007955	6	17.0627	15.5873	0
39	411	5	10.482062	6	33.9062	21.1857	0
40	411	11	9.141811	6	30.6617	24.8135	0
41	411	16	11.014293	6	25.9716	24.7388	0
42	414	4	23.408654	6	28.8911	19.8375	0
43	414	5	107.874186	6	33.1274	24.6948	0
44	414	6	76.397297	6	32.7677	26.8941	0
45	414	8	57.796919	6	28.9606	25.6563	0
46	414	9	82.260870	6	28.9599	17.9115	0
47	414	21	119.258733	6	19.5151	17.4281	0
48	415	5	72.380588	6	35.7437	27.7358	0
49	415	6	41.454636	6	35.3421	29.8775	0
50	415	8	19.472729	6	32.0342	28.5610	0
51	415	9	48.196453	6	31.0354	20.5079	0
52	415	21	81.056627	6	21.6697	19.8817	0
53	418	16	10.531414	6	22.5838	21.8913	0
54	421	0	11.239577	6	39.2997	37.3164	0
55	421	5	12.470861	6	32.5929	29.3512	0
56	421	11	21.373956	6	27.4675	26.3989	0
57	421	14	17.520790	6	24.8827	23.6108	0
58	421	16	21.162063	6	20.0569	19.1917	0
59	421	21	14.927178	6	17.5596	16.6935	0
60	421	26	9.595712	6	27.3628	26.5971	0
61	422	14	11.624449	6	23.7502	22.0156	0
62	428	6	52.032958	6	26.9918	25.6776	0
63	430	5	29.593483	6	24.1864	20.6115	0
64	430	6	14.903152	6	23.8676	21.9272	0
65	430	21	40.350072	6	12.3954	10.9406	0
66	447	11	15.190459	6	19.1864	17.6559	0
67	447	14	12.713227	6	19.1264	18.4358	0
68	447	16	13.724429	6	15.4441	12.5913	0
69	452	11	12.604195	6	26.8411	25.9472	0
70	455	11	15.410816	6	26.7900	20.9792	0
71	455	14	11.592455	6	28.7477	24.8693	0
72	461	20	14.633740	6	23.7596	21.0818	0
73	461	27	15.125307	6	14.0171	8.3158	2
74	462	5	120.070341	6	33.3652	12.3179	0
75	462	6	83.813518	6	32.3314	14.8167	0
76	462	8	57.758884	6	28.5156	15.5644	0
77	462	9	95.725395	6	30.5602	8.5666	1
78	462	10	57.050306	6	32.9209	15.0494	0
79	462	15	53.973774	6	31.2741	20.4891	0
80	462	25	40.655057	6	16.5228	13.3092	0
81	463	8	13.232779	6	27.6861	17.1828	0
82	463	9	40.796152	6	29.5150	9.0103	1
83	513	5	18.248269	6	26.7910	21.7624	0
84	513	11	12.429010	6	24.5101	20.6666	0
85	513	14	9.464865	6	25.8650	23.2824	0
86	513	16	10.890003	6	22.5431	17.9555	0
87	537	5	47.601347	6	20.3771	18.9551	0
88	537	6	21.212797	6	19.5906	18.6832	0
89	537	9	25.474494	6	18.1877	17.3071	0
90	537	21	55.819407	6	11.1147	10.2860	0
91	553	5	76.673466	6	14.7937	13.4674	0
92	553	6	50.351968	6	14.4440	13.2306	0
93	553	8	29.713023	6	9.2320	7.6014	5
94	553	9	54.464972	6	13.4698	12.1487	0
95	553	21	87.616036	6	11.3301	10.4621	0
96	561	16	12.416586	6	19.6833	17.8585	0
97	562	14	16.321838	6	21.8793	20.7499	0

*1	PF00330	PF00694	206	455	1433.852386
family 1, PF00330:
Aconitase family (aconitate hydratase)
family 2, PF00694:
Aconitase C-terminal domain
Steric and conformational features of the aconitase
index	pos1	pos2	score	npdbs	avgdist	mindist	nshort
0	91	57	19.049214	1	10.3422	10.3422	0
1	91	58	22.021917	1	7.8172	7.8172	1
2	91	67	32.158345	1	8.6698	8.6698	1
3	91	261	10.028216	1	10.0356	10.0356	0
4	91	291	13.646666	1	12.9331	12.9331	0
5	93	67	14.405760	1	9.9673	9.9673	1
6	93	69	12.317649	1	14.8431	14.8431	0
7	93	282	12.499709	1	18.2675	18.2675	0
8	94	49	15.987876	1	11.7230	11.7230	0
9	94	57	23.304881	1	10.4432	10.4432	0
10	94	58	22.641463	1	8.0612	8.0612	1
11	94	59	19.814573	1	4.6507	4.6507	1
12	94	62	19.586731	1	5.9638	5.9638	1
13	94	67	35.054561	1	5.9258	5.9258	1
14	94	69	27.081237	1	11.7716	11.7716	0
15	94	70	17.898298	1	10.9095	10.9095	0
16	94	72	19.007523	1	12.8889	12.8889	0
17	94	84	26.131301	1	19.0690	19.0690	0
18	94	260	19.507376	1	8.3598	8.3598	1
19	94	261	9.684491	1	12.3742	12.3742	0
20	94	282	26.119574	1	19.5009	19.5009	0
21	94	283	11.075062	1	16.9707	16.9707	0
22	94	291	13.823892	1	11.2106	11.2106	0
23	95	49	23.575398	1	13.4825	13.4825	0
24	95	57	29.349803	1	13.4499	13.4499	0
25	95	58	32.236156	1	9.6563	9.6563	1
26	95	59	27.714377	1	9.2929	9.2929	1
27	95	62	27.051596	1	9.6657	9.6657	1
28	95	67	43.443582	1	4.4994	4.4994	1
29	95	69	36.229107	1	7.0863	7.0863	1
30	95	70	25.176645	1	8.6485	8.6485	1
31	95	72	29.420269	1	8.5521	8.5521	1
32	95	84	32.970944	1	15.1917	15.1917	0
33	95	260	29.946663	1	3.5533	3.5533	1
34	95	261	17.862711	1	7.9959	7.9959	1
35	95	283	17.021376	1	13.2867	13.2867	0
36	95	291	23.555894	1	7.0093	7.0093	1
37	103	59	12.877479	1	10.8213	10.8213	0
38	103	260	12.443538	1	8.3120	8.3120	1
39	108	41	11.489629	1	15.3951	15.3951	0
40	108	57	10.257015	1	19.1510	19.1510	0
41	108	58	17.049610	1	15.1510	15.1510	0
42	108	59	15.658889	1	14.5310	14.5310	0
43	108	67	23.075708	1	10.5146	10.5146	0
44	108	69	22.363928	1	12.3558	12.3558	0
45	108	72	15.677579	1	12.9335	12.9335	0
46	108	257	18.762860	1	7.3164	7.3164	1
47	108	260	15.093412	1	4.7165	4.7165	1
48	108	264	13.645688	1	11.5551	11.5551	0
49	108	282	20.503662	1	13.0009	13.0009	0
50	108	291	9.191634	1	3.6680	3.6680	1
51	111	19	10.341394	1	30.9068	30.9068	0
52	111	57	16.361325	1	21.3870	21.3870	0
53	111	58	23.406554	1	18.3994	18.3994	0
54	111	59	21.833115	1	16.0763	16.0763	0
55	111	72	21.114921	1	18.6422	18.6422	0
56	111	260	20.827929	1	12.5569	12.5569	0
57	111	261	9.893566	1	17.5958	17.5958	0
58	111	282	27.065042	1	21.4249	21.4249	0
59	111	291	15.201846	1	12.4669	12.4669	0
60	117	13	25.618489	1	30.8555	30.8555	0
61	117	58	29.937508	1	24.9511	24.9511	0
62	117	59	26.193396	1	23.2872	23.2872	0
63	117	69	34.824407	1	20.0631	20.0631	0
64	117	72	26.391760	1	22.1891	22.1891	0
65	117	90	16.367242	1	34.6951	34.6951	0
66	117	257	29.703295	1	18.3968	18.3968	0
67	117	260	26.863080	1	15.3860	15.3860	0
68	117	277	13.722948	1	27.6279	27.6279	0
69	130	58	18.209773	1	25.8709	25.8709	0
70	149	58	12.481494	1	16.1878	16.1878	0
71	150	57	16.784969	1	16.6185	16.6185	0
72	150	58	21.318977	1	14.8631	14.8631	0
73	150	62	14.302122	1	13.4233	13.4233	0
74	150	67	29.972289	1	15.8293	15.8293	0
75	150	70	15.162956	1	20.4686	20.4686	0
76	150	84	20.747292	1	24.5766	24.5766	0
77	150	261	9.912026	1	18.6884	18.6884	0
78	150	291	15.508387	1	19.5851	19.5851	0
79	160	19	10.290533	1	26.2196	26.2196	0
80	160	41	17.297926	1	16.5580	16.5580	0
81	160	49	12.187978	1	8.8102	8.8102	1
82	160	57	16.764411	1	7.8610	7.8610	1
83	160	58	24.191544	1	7.0197	7.0197	1
84	160	59	22.491613	1	3.6967	3.6967	1
85	160	67	28.904005	1	10.6965	10.6965	0
86	160	69	29.741598	1	15.8177	15.8177	0
87	160	70	14.911430	1	13.3563	13.3563	0
88	160	71	9.893003	1	9.5505	9.5505	1
89	160	72	22.139322	1	14.7726	14.7726	0
90	160	78	11.290390	1	16.0311	16.0311	0
91	160	90	11.026413	1	21.7240	21.7240	0
92	160	260	20.749162	1	15.2444	15.2444	0
93	160	261	10.444581	1	13.6109	13.6109	0
94	160	264	19.100640	1	19.3149	19.3149	0
95	160	282	28.395534	1	23.4583	23.4583	0
96	160	291	14.498900	1	19.4509	19.4509	0
97	212	58	12.396482	1	12.9611	12.9611	0
98	388	282	12.096587	1	33.9087	33.9087	0
99	416	257	10.135760	1	18.2103	18.2103	0
100	416	282	13.258390	1	31.5378	31.5378	0
101	451	13	21.745679	1	34.5413	34.5413	0
102	451	19	13.451587	1	28.7876	28.7876	0
103	451	41	19.106487	1	19.7158	19.7158	0
104	451	49	15.485608	1	14.0692	14.0692	0
105	451	57	16.789179	1	10.8839	10.8839	0
106	451	58	25.674239	1	9.7731	9.7731	1
107	451	59	22.124443	1	6.4943	6.4943	1
108	451	62	16.454362	1	5.4381	5.4381	1
109	451	67	31.797508	1	8.1083	8.1083	1
110	451	69	30.757460	1	13.7342	13.7342	0
111	451	70	17.446385	1	11.2152	11.2152	0
112	451	71	13.506697	1	11.3699	11.3699	0
113	451	72	23.729287	1	14.8233	14.8233	0
114	451	90	13.554300	1	25.6677	25.6677	0
115	451	199	13.522488	1	26.4128	26.4128	0
116	451	260	22.292107	1	14.7862	14.7862	0
117	451	261	13.283688	1	15.2916	15.2916	0
118	451	264	21.073581	1	17.6878	17.6878	0
119	451	282	27.322932	1	25.3316	25.3316	0
120	451	291	17.676378	1	18.6382	18.6382	0
121	492	260	28.526425	1	19.6051	19.6051	0
122	497	59	11.452296	1	19.2210	19.2210	0
123	497	260	12.248629	1	16.9637	16.9637	0
124	510	59	17.350178	1	14.0095	14.0095	0
125	510	67	28.739426	1	21.2619	21.2619	0
126	510	70	11.251845	1	24.6980	24.6980	0
127	510	72	17.751294	1	26.4179	26.4179	0
128	510	257	20.911928	1	20.0250	20.0250	0
129	510	260	17.833754	1	24.7220	24.7220	0
130	528	19	12.512745	1	33.6381	33.6381	0
131	528	58	25.515811	1	21.9460	21.9460	0
132	528	59	24.092330	1	17.4582	17.4582	0
133	528	67	30.509935	1	23.0483	23.0483	0
134	528	69	30.923019	1	27.5982	27.5982	0
135	528	72	22.659075	1	26.8394	26.8394	0
136	528	260	23.052628	1	20.8314	20.8314	0
137	528	264	21.692734	1	28.7492	28.7492	0
138	528	282	29.753359	1	21.7280	21.7280	0
139	528	291	17.099369	1	21.1990	21.1990	0
140	540	257	21.960433	1	29.7651	29.7651	0
141	596	49	12.519694	1	17.8326	17.8326	0
142	596	67	31.408037	1	24.7865	24.7865	0
143	596	260	17.517503	1	20.0598	20.0598	0
144	597	49	26.194415	1	18.8855	18.8855	0
145	597	57	33.204713	1	23.6530	23.6530	0
146	597	58	25.927623	1	23.4999	23.4999	0
147	597	59	24.727934	1	18.6663	18.6663	0
148	597	62	28.745289	1	23.7264	23.7264	0
149	597	67	46.713909	1	26.7722	26.7722	0
150	597	69	31.045367	1	30.5394	30.5394	0
151	597	70	29.014493	1	29.7139	29.7139	0
152	597	72	23.287474	1	28.5921	28.5921	0
153	597	84	36.182284	1	27.0831	27.0831	0
154	597	90	16.176750	1	27.6465	27.6465	0
155	597	257	26.208922	1	20.0636	20.0636	0
156	597	260	24.589176	1	23.2323	23.2323	0
157	597	261	14.582280	1	24.3376	24.3376	0
158	597	282	29.484050	1	19.3488	19.3488	0
159	597	291	19.638944	1	23.1764	23.1764	0
160	599	257	9.475166	1	23.7198	23.7198	0
161	603	58	12.257628	1	30.4041	30.4041	0
162	603	69	18.609142	1	35.1996	35.1996	0
163	605	57	9.309343	1	26.6935	26.6935	0
164	605	58	12.152305	1	25.0719	25.0719	0
165	605	257	12.720759	1	19.0211	19.0211	0
166	606	19	26.857078	1	27.7742	27.7742	0
167	606	49	42.023366	1	18.9767	18.9767	0
168	606	57	46.997509	1	24.5976	24.5976	0
169	606	58	41.271490	1	22.0555	22.0555	0
170	606	62	45.920803	1	22.8747	22.8747	0
171	606	67	61.126030	1	22.6364	22.6364	0
172	606	69	46.392559	1	25.5798	25.5798	0
173	606	72	37.491614	1	24.4750	24.4750	0
174	606	84	50.701831	1	23.7349	23.7349	0
175	606	260	38.297990	1	17.1369	17.1369	0
176	606	261	25.603077	1	20.4011	20.4011	0
177	606	264	36.304418	1	24.2622	24.2622	0
178	606	282	43.003957	1	12.4730	12.4730	0
179	606	283	35.781954	1	9.3002	9.3002	1
180	606	291	32.513390	1	15.8125	15.8125	0
181	624	57	11.205230	1	21.2607	21.2607	0
182	624	58	14.327794	1	17.2905	17.2905	0
183	624	67	23.261748	1	14.4774	14.4774	0
184	624	84	15.676342	1	19.4569	19.4569	0
185	624	260	11.973500	1	7.3145	7.3145	1
186	629	41	13.147987	1	20.2415	20.2415	0
187	629	58	18.097799	1	19.1711	19.1711	0
188	629	59	17.080255	1	17.7088	17.7088	0
189	629	72	15.898888	1	18.1845	18.1845	0
190	629	260	16.245154	1	10.0530	10.0530	0
191	629	282	22.618588	1	15.0387	15.0387	0
192	629	291	11.522760	1	8.3272	8.3272	1
193	630	57	10.299243	1	26.8810	26.8810	0
194	630	58	12.449468	1	23.0035	23.0035	0
195	630	59	12.743529	1	21.6156	21.6156	0
196	630	67	25.091213	1	19.2945	19.2945	0
197	630	72	11.423897	1	21.6595	21.6595	0
198	630	260	11.821364	1	12.9161	12.9161	0
199	630	291	9.014124	1	9.6034	9.6034	1
200	635	13	15.570534	1	31.3254	31.3254	0
201	635	58	16.787399	1	25.6162	25.6162	0
202	635	69	24.031856	1	23.6639	23.6639	0
203	635	257	17.126000	1	18.0086	18.0086	0
204	670	13	11.316548	1	40.7581	40.7581	0
205	670	58	13.538417	1	24.1704	24.1704	0
206	670	69	18.858811	1	34.1581	34.1581	0
207	670	72	11.790115	1	30.9630	30.9630	0
208	670	257	15.711690	1	24.9808	24.9808	0
209	670	260	11.741928	1	29.3518	29.3518	0
210	695	58	11.060849	1	26.8240	26.8240	0
211	695	69	15.163220	1	34.9968	34.9968	0
212	695	72	9.303728	1	31.4383	31.4383	0
213	695	257	12.580160	1	25.1058	25.1058	0
214	695	260	10.037260	1	27.8996	27.8996	0
215	695	282	13.320278	1	20.7608	20.7608	0
216	701	13	21.390109	1	30.1409	30.1409	0
217	701	19	11.309589	1	23.5429	23.5429	0
218	701	41	19.330830	1	17.3701	17.3701	0
219	701	49	11.454218	1	21.6328	21.6328	0
220	701	57	16.171817	1	26.9785	26.9785	0
221	701	58	23.001715	1	26.4399	26.4399	0
222	701	59	20.765505	1	24.7799	24.7799	0
223	701	62	15.123674	1	29.9040	29.9040	0
224	701	67	29.615521	1	32.0722	32.0722	0
225	701	69	28.822505	1	33.3677	33.3677	0
226	701	70	13.460700	1	31.8848	31.8848	0
227	701	71	9.562305	1	27.2088	27.2088	0
228	701	72	19.713474	1	29.3322	29.3322	0
229	701	90	12.355896	1	20.1125	20.1125	0
230	701	257	25.220769	1	23.1855	23.1855	0
231	701	260	21.429770	1	25.0803	25.0803	0
232	701	261	10.891918	1	25.3258	25.3258	0
233	701	282	25.426566	1	16.6276	16.6276	0
234	701	291	15.683993	1	25.9916	25.9916	0
235	735	13	14.315392	1	29.3765	29.3765	0
236	735	41	12.096364	1	17.7914	17.7914	0
237	735	58	17.063545	1	27.9450	27.9450	0
238	735	59	15.648709	1	25.2794	25.2794	0
239	735	69	22.243698	1	32.6010	32.6010	0
240	735	257	18.498014	1	21.6043	21.6043	0
241	735	260	15.404354	1	23.2321	23.2321	0
242	735	282	19.808801	1	12.5008	12.5008	0
243	735	291	10.713510	1	22.4792	22.4792	0
244	742	13	10.507851	1	24.4542	24.4542	0
245	742	58	13.430752	1	26.0688	26.0688	0
246	742	59	13.088846	1	24.2474	24.2474	0
247	742	257	13.576128	1	19.0883	19.0883	0
248	742	282	19.537820	1	7.9616	7.9616	1
249	758	41	11.493290	1	22.1613	22.1613	0
250	758	57	11.751071	1	32.1719	32.1719	0
251	758	58	16.825191	1	30.7138	30.7138	0
252	758	62	10.235604	1	31.9855	31.9855	0
253	758	67	25.526878	1	32.2452	32.2452	0
254	758	72	14.503476	1	32.3974	32.3974	0
255	758	260	14.416519	1	25.2072	25.2072	0
256	758	282	20.053561	1	14.8541	14.8541	0
257	803	13	10.345512	1	29.6301	29.6301	0
258	803	58	13.686348	1	20.8832	20.8832	0
259	803	59	11.338715	1	16.8944	16.8944	0
260	803	67	19.274673	1	25.0458	25.0458	0
261	803	69	18.457114	1	27.4608	27.4608	0
262	803	72	11.307944	1	24.6253	24.6253	0
263	803	84	10.870314	1	19.1812	19.1812	0
264	803	257	14.333173	1	16.8557	16.8557	0
265	803	260	11.526528	1	19.8194	19.8194	0
266	803	264	10.054570	1	25.6802	25.6802	0
267	803	282	18.113618	1	12.8824	12.8824	0
268	843	265	11.809656	1	43.6652	43.6652	0
269	1201	57	30.283617	1	16.1118	16.1118	0
270	1201	67	44.667782	1	26.5338	26.5338	0
271	1201	70	28.055182	1	24.3208	24.3208	0
272	1201	260	31.852410	1	22.9756	22.9756	0
273	1202	57	18.035762	1	19.4850	19.4850	0
274	1202	261	9.317835	1	21.8143	21.8143	0
275	1902	260	21.287790	1	38.6991	38.6991	0
276	1907	58	10.438131	1	22.5533	22.5533	0
277	1907	67	14.504293	1	31.8581	31.8581	0
278	1907	69	14.412284	1	34.3065	34.3065	0
279	1907	282	13.718745	1	32.9092	32.9092	0
280	1908	57	13.865862	1	14.9418	14.9418	0
281	1908	58	20.766755	1	17.6744	17.6744	0
282	1908	59	17.747759	1	14.3881	14.3881	0
283	1908	62	11.256444	1	19.1609	19.1609	0
284	1908	69	25.119093	1	29.4721	29.4721	0
285	1908	260	17.667021	1	28.5262	28.5262	0
286	1908	282	25.012929	1	29.4252	29.4252	0
287	1908	291	13.677275	1	31.8300	31.8300	0
288	1910	13	15.750027	1	42.1734	42.1734	0
289	1910	41	13.091405	1	23.1456	23.1456	0
290	1910	57	12.134235	1	18.7911	18.7911	0
291	1910	58	19.627127	1	20.6165	20.6165	0
292	1910	62	10.646059	1	20.9114	20.9114	0
293	1910	69	23.601675	1	31.1956	31.1956	0
294	1910	72	16.851715	1	28.5409	28.5409	0
295	1910	257	20.841411	1	22.5733	22.5733	0
296	1910	260	17.551612	1	27.3174	27.3174	0
297	1916	58	9.808270	1	22.6365	22.6365	0
298	1916	67	15.193736	1	27.7555	27.7555	0
299	1916	69	14.065481	1	32.2628	32.2628	0
300	1916	257	10.638453	1	23.1013	23.1013	0
301	1916	282	14.288752	1	27.5989	27.5989	0
302	1918	19	12.844315	1	41.9848	41.9848	0
303	1918	41	18.450313	1	32.7607	32.7607	0
304	1918	49	14.613601	1	25.5643	25.5643	0
305	1918	57	18.670794	1	28.1803	28.1803	0
306	1918	58	26.583945	1	29.5290	29.5290	0
307	1918	59	23.142962	1	23.7663	23.7663	0
308	1918	62	17.008607	1	28.9311	28.9311	0
309	1918	67	31.042384	1	34.3092	34.3092	0
310	1918	69	30.850829	1	39.0703	39.0703	0
311	1918	70	16.283732	1	37.1034	37.1034	0
312	1918	71	10.145285	1	31.6841	31.6841	0
313	1918	72	24.119796	1	37.1315	37.1315	0
314	1918	90	12.377536	1	36.4326	36.4326	0
315	1918	199	10.775217	1	46.4982	46.4982	0
316	1918	257	28.468626	1	29.8751	29.8751	0
317	1918	260	23.502460	1	34.2074	34.2074	0
318	1918	261	11.737449	1	33.7692	33.7692	0
319	1918	264	22.524903	1	41.1202	41.1202	0
320	1918	277	10.999316	1	30.4771	30.4771	0
321	1918	282	28.116778	1	33.7187	33.7187	0
322	1918	291	16.607037	1	35.7799	35.7799	0
323	1919	13	18.328058	1	51.2001	51.2001	0
324	1919	41	16.151763	1	33.6647	33.6647	0
325	1919	58	22.609678	1	31.7088	31.7088	0
326	1919	59	19.933307	1	25.9760	25.9760	0
327	1919	69	26.796820	1	41.3650	41.3650	0
328	1919	72	18.193610	1	39.2324	39.2324	0
329	1919	257	21.155831	1	32.0211	32.0211	0
330	1919	260	19.377079	1	36.3306	36.3306	0
331	1921	57	15.787212	1	23.5691	23.5691	0
332	1921	58	12.985622	1	25.5419	25.5419	0
333	1921	62	12.488642	1	25.3272	25.3272	0
334	1921	67	27.754620	1	31.7747	31.7747	0
335	1921	69	17.909776	1	36.2299	36.2299	0
336	1921	70	11.514885	1	33.6423	33.6423	0
337	1931	13	18.685299	1	60.0954	60.0954	0
338	1931	57	14.730758	1	34.1419	34.1419	0
339	1931	58	20.674822	1	36.6737	36.6737	0
340	1931	69	26.284666	1	48.3224	48.3224	0
341	1931	257	19.895949	1	40.9636	40.9636	0
342	1960	59	15.407400	1	16.1136	16.1136	0
343	1971	257	24.240311	1	27.4938	27.4938	0
344	1971	260	21.377313	1	31.9408	31.9408	0
345	1971	291	17.646058	1	33.9127	33.9127	0
346	1975	13	26.190210	1	55.6902	55.6902	0
347	1975	19	15.341200	1	47.0549	47.0549	0
348	1975	41	22.787812	1	37.6793	37.6793	0
349	1975	49	17.143975	1	29.1677	29.1677	0
350	1975	57	20.104795	1	30.2474	30.2474	0
351	1975	58	29.767572	1	31.5257	31.5257	0
352	1975	59	24.388375	1	25.9531	25.9531	0
353	1975	62	20.516618	1	30.0780	30.0780	0
354	1975	67	34.141091	1	35.4827	35.4827	0
355	1975	69	34.482732	1	40.8646	40.8646	0
356	1975	70	19.079573	1	38.8106	38.8106	0
357	1975	71	12.380272	1	34.1375	34.1375	0
358	1975	72	25.828802	1	39.6626	39.6626	0
359	1975	78	16.446075	1	40.7279	40.7279	0
360	1975	84	27.560886	1	41.1614	41.1614	0
361	1975	90	16.508190	1	41.4556	41.4556	0
362	1975	199	14.709354	1	49.9115	49.9115	0
363	1975	257	28.651363	1	32.6235	32.6235	0
364	1975	260	26.991245	1	37.2249	37.2249	0
365	1975	261	14.933227	1	37.1009	37.1009	0
366	1975	264	23.582949	1	43.9928	43.9928	0
367	1975	277	13.802164	1	36.8801	36.8801	0
368	1975	282	30.284601	1	39.2361	39.2361	0
369	1975	283	10.553334	1	37.9494	37.9494	0
370	1975	291	22.019528	1	39.2045	39.2045	0
371	1976	58	11.257980	1	28.6438	28.6438	0
372	2006	58	14.722730	1	31.2934	31.2934	0
373	2009	19	12.651923	1	40.1491	40.1491	0
374	2009	58	26.520199	1	26.0045	26.0045	0
375	2009	90	14.089122	1	34.2457	34.2457	0
376	2009	260	23.802370	1	37.2687	37.2687	0
377	2009	261	12.030192	1	33.8593	33.8593	0
378	2009	282	28.879607	1	39.5121	39.5121	0
379	2035	57	19.144718	1	17.2883	17.2883	0
380	2035	58	26.867166	1	18.0977	18.0977	0
381	2035	261	12.282486	1	23.9189	23.9189	0
382	2039	13	15.093560	1	36.8344	36.8344	0
383	2039	41	12.738693	1	16.6640	16.6640	0
384	2039	57	10.191122	1	9.8870	9.8870	1
385	2039	58	19.106579	1	12.2407	12.2407	0
386	2039	59	16.286455	1	8.9905	8.9905	1
387	2039	62	9.348360	1	13.8040	13.8040	0
388	2039	67	24.817609	1	21.3950	21.3950	0
389	2039	69	22.601529	1	23.7858	23.7858	0
390	2039	70	10.052684	1	20.7110	20.7110	0
391	2039	72	16.593598	1	21.2052	21.2052	0
392	2039	84	16.411290	1	19.7444	19.7444	0
393	2039	257	20.569521	1	17.9174	17.9174	0
394	2039	260	16.846452	1	22.7894	22.7894	0
395	2039	264	14.596203	1	26.6917	26.6917	0
396	2039	282	22.261990	1	24.5833	24.5833	0
397	2039	291	10.779288	1	26.2459	26.2459	0
398	2047	19	12.536940	1	24.2997	24.2997	0
399	2047	49	25.081036	1	5.9446	5.9446	1
400	2047	57	29.230192	1	4.6921	4.6921	1
401	2047	58	24.838782	1	6.0277	6.0277	1
402	2047	59	21.031072	1	3.3155	3.3155	1
403	2047	62	25.745670	1	5.6209	5.6209	1
404	2047	67	43.034902	1	13.6954	13.6954	0
405	2047	69	29.597767	1	16.9197	16.9197	0
406	2047	70	27.225817	1	14.0328	14.0328	0
407	2047	72	22.639506	1	15.2810	15.2810	0
408	2047	84	33.168842	1	17.6314	17.6314	0
409	2047	90	11.577688	1	19.0563	19.0563	0
410	2047	257	25.936267	1	12.9212	12.9212	0
411	2047	260	22.493266	1	17.7368	17.7368	0
412	2047	261	11.547939	1	14.0186	14.0186	0
413	2047	264	19.669089	1	20.6001	20.6001	0
414	2047	282	25.487741	1	24.2956	24.2956	0
415	2047	283	16.502355	1	24.8145	24.8145	0
416	2047	291	17.154909	1	22.1000	22.1000	0
417	2048	58	22.941649	1	10.2100	10.2100	0
418	2048	261	13.169740	1	18.7081	18.7081	0
419	2048	291	16.033012	1	27.3228	27.3228	0
420	2077	13	20.295532	1	39.5824	39.5824	0
421	2077	57	14.754347	1	16.2528	16.2528	0
422	2077	58	23.629487	1	18.8715	18.8715	0
423	2077	69	27.368404	1	30.0457	30.0457	0
424	2077	257	22.111225	1	23.3155	23.3155	0
425	2077	260	21.010083	1	27.9101	27.9101	0
426	2077	261	9.938351	1	24.0633	24.0633	0
427	2077	291	15.359200	1	30.4089	30.4089	0
428	2080	13	31.347228	1	37.9913	37.9913	0
429	2080	19	20.834784	1	26.6928	26.6928	0
430	2080	41	28.985030	1	18.4768	18.4768	0
431	2080	49	22.207611	1	12.1092	12.1092	0
432	2080	57	25.171206	1	14.2462	14.2462	0
433	2080	58	34.699770	1	16.4695	16.4695	0
434	2080	59	31.397148	1	12.5966	12.5966	0
435	2080	62	24.982525	1	17.9643	17.9643	0
436	2080	67	40.432529	1	24.9838	24.9838	0
437	2080	69	39.006775	1	27.7200	27.7200	0
438	2080	70	24.454757	1	24.7628	24.7628	0
439	2080	72	31.340370	1	24.8317	24.8317	0
440	2080	84	31.530591	1	22.3117	22.3117	0
441	2080	90	23.211307	1	20.8309	20.8309	0
442	2080	256	11.834707	1	20.1111	20.1111	0
443	2080	257	34.328258	1	20.3333	20.3333	0
444	2080	260	32.529359	1	25.1216	25.1216	0
445	2080	261	22.144692	1	21.5335	21.5335	0
446	2080	264	29.199163	1	29.8507	29.8507	0
447	2080	282	36.099951	1	22.9415	22.9415	0
448	2080	283	15.566038	1	24.4222	24.4222	0
449	2080	291	28.148470	1	27.5565	27.5565	0
450	2085	57	13.160253	1	10.6225	10.6225	0
451	2085	67	26.678342	1	20.5156	20.5156	0
452	2085	70	12.433303	1	18.0939	18.0939	0
453	2085	260	15.428295	1	19.5522	19.5522	0
454	2108	58	11.024461	1	29.5490	29.5490	0

*2	PF01326	PF02896	158	363	1311.129167
family 1, PF01326:
Pyruvate phosphate dikinase, PEP/pyruvate binding domain
Swiveling-domain mechanism for enzymatic phosphotransfer
family 2, PF02896:
PEP-utilising enzyme, TIM barrel domain
Swiveling-domain mechanism for enzymatic phosphotransfer
index	pos1	pos2	score	npdbs	avgdist	mindist	nshort
0	24	268	12.504506	1	62.1732	62.1732	0
1	24	625	10.717651	1	42.5942	42.5942	0
2	28	268	11.430244	1	61.2408	61.2408	0
3	28	549	15.991308	1	57.6325	57.6325	0
4	32	268	10.502120	1	64.3159	64.3159	0
5	55	268	11.483078	1	65.9208	65.9208	0
6	215	268	16.839947	1	79.1210	79.1210	0
7	215	270	9.150133	1	80.3868	80.3868	0
8	215	271	11.790728	1	84.7623	84.7623	0
9	215	569	12.193200	1	78.7390	78.7390	0
10	228	266	12.622539	1	68.4188	68.4188	0
11	228	268	22.999479	1	66.5835	66.5835	0
12	228	270	14.930023	1	67.6477	67.6477	0
13	228	363	15.267429	1	73.6909	73.6909	0
14	228	380	15.568116	1	72.5409	72.5409	0
15	228	590	10.873665	1	54.9161	54.9161	0
16	228	624	9.460115	1	44.7150	44.7150	0
17	228	625	21.400339	1	46.7485	46.7485	0
18	228	629	18.692067	1	44.4886	44.4886	0
19	229	239	11.160057	1	67.4366	67.4366	0
20	229	266	13.679246	1	66.7855	66.7855	0
21	229	268	24.496849	1	64.7362	64.7362	0
22	229	270	16.264139	1	65.6531	65.6531	0
23	229	271	19.449170	1	70.2042	70.2042	0
24	229	363	16.027267	1	71.4480	71.4480	0
25	229	380	16.522358	1	70.6533	70.6533	0
26	229	557	9.232625	1	58.9104	58.9104	0
27	229	574	10.117899	1	52.6957	52.6957	0
28	229	590	13.054318	1	52.5257	52.5257	0
29	229	624	11.023423	1	42.5506	42.5506	0
30	229	629	20.904546	1	42.2927	42.2927	0
31	229	687	15.167098	1	51.1373	51.1373	0
32	231	549	25.315768	1	57.5896	57.5896	0
33	231	663	18.570814	1	39.2728	39.2728	0
34	236	268	9.667673	1	50.4292	50.4292	0
35	241	268	9.312839	1	50.4292	50.4292	0
36	248	268	10.242696	1	64.6092	64.6092	0
37	320	268	22.147207	1	72.1773	72.1773	0
38	320	270	13.906323	1	72.9703	72.9703	0
39	320	363	14.372775	1	77.9969	77.9969	0
40	320	380	14.900066	1	78.6312	78.6312	0
41	320	590	11.928205	1	59.1849	59.1849	0
42	320	625	21.573281	1	52.9376	52.9376	0
43	320	629	19.733465	1	52.0788	52.0788	0
44	320	687	13.299003	1	62.0005	62.0005	0
45	322	268	14.756444	1	64.6392	64.6392	0
46	322	271	9.273215	1	69.9485	69.9485	0
47	322	625	12.609549	1	46.1886	46.1886	0
48	322	629	11.229805	1	46.5613	46.5613	0
49	323	363	10.891716	1	75.5182	75.5182	0
50	323	380	11.915702	1	75.9878	75.9878	0
51	323	629	16.515158	1	48.6593	48.6593	0
52	380	266	11.238071	1	68.0157	68.0157	0
53	380	268	21.826237	1	64.1407	64.1407	0
54	380	270	13.762590	1	64.8176	64.8176	0
55	380	363	14.055194	1	69.0070	69.0070	0
56	380	380	14.642901	1	70.8866	70.8866	0
57	380	441	9.748286	1	64.2732	64.2732	0
58	380	571	11.405589	1	67.2591	67.2591	0
59	380	590	11.958863	1	51.2340	51.2340	0
60	380	625	20.352663	1	47.0088	47.0088	0
61	380	629	19.729750	1	48.5311	48.5311	0
62	380	664	9.903030	1	51.6930	51.6930	0
63	380	687	13.328697	1	58.9133	58.9133	0
64	427	629	21.042546	1	47.7981	47.7981	0
65	447	268	16.746083	1	76.5048	76.5048	0
66	447	363	9.207462	1	81.3314	81.3314	0
67	447	380	10.197796	1	82.7955	82.7955	0
68	447	625	16.784984	1	57.3129	57.3129	0
69	447	629	14.499964	1	56.1812	56.1812	0
70	466	268	19.351817	1	76.7684	76.7684	0
71	466	270	11.042152	1	77.3062	77.3062	0
72	466	363	12.170862	1	82.2115	82.2115	0
73	466	380	12.395844	1	82.7201	82.7201	0
74	466	409	10.889716	1	86.3973	86.3973	0
75	466	571	11.564337	1	74.0729	74.0729	0
76	466	625	17.024142	1	56.6161	56.6161	0
77	466	629	14.764746	1	53.9569	53.9569	0
78	476	266	9.826262	1	74.9279	74.9279	0
79	476	268	19.423985	1	72.6681	72.6681	0
80	476	270	11.275118	1	73.3504	73.3504	0
81	476	271	13.943764	1	77.9535	77.9535	0
82	476	363	10.855395	1	78.7072	78.7072	0
83	476	380	12.407097	1	78.3272	78.3272	0
84	476	625	17.513723	1	52.3514	52.3514	0
85	476	629	14.697069	1	49.3240	49.3240	0
86	476	687	9.846141	1	59.7091	59.7091	0
87	477	663	9.179975	1	52.5637	52.5637	0
88	480	268	18.616824	1	67.6506	67.6506	0
89	480	270	9.956305	1	68.2707	68.2707	0
90	480	363	10.718326	1	73.6554	73.6554	0
91	480	380	12.340729	1	72.9546	72.9546	0
92	480	629	15.608795	1	43.7127	43.7127	0
93	480	687	9.880557	1	54.5314	54.5314	0
94	483	268	12.383435	1	64.1105	64.1105	0
95	483	625	11.768279	1	43.5703	43.5703	0
96	483	629	9.913406	1	39.7900	39.7900	0
97	484	239	13.059580	1	67.4424	67.4424	0
98	484	266	16.372829	1	64.7225	64.7225	0
99	484	268	27.738743	1	62.7257	62.7257	0
100	484	270	19.211733	1	63.2419	63.2419	0
101	484	271	21.767456	1	67.9212	67.9212	0
102	484	272	10.113702	1	67.0072	67.0072	0
103	484	363	17.224847	1	68.6054	68.6054	0
104	484	380	20.477302	1	67.5399	67.5399	0
105	484	552	14.256308	1	52.2839	52.2839	0
106	484	556	15.104684	1	54.1167	54.1167	0
107	484	557	11.762593	1	54.6120	54.6120	0
108	484	565	11.509018	1	58.7253	58.7253	0
109	484	574	11.128738	1	49.8097	49.8097	0
110	484	590	14.005863	1	49.6678	49.6678	0
111	484	597	10.921004	1	48.9514	48.9514	0
112	484	624	13.218104	1	39.7562	39.7562	0
113	484	625	25.735929	1	42.1530	42.1530	0
114	484	629	21.897563	1	38.0167	38.0167	0
115	484	690	28.959274	1	47.9202	47.9202	0
116	485	239	9.293021	1	68.9123	68.9123	0
117	485	268	22.649517	1	63.5494	63.5494	0
118	485	270	14.349092	1	63.9171	63.9171	0
119	485	363	14.107416	1	69.0930	69.0930	0
120	485	380	14.831402	1	67.9040	67.9040	0
121	485	409	12.865316	1	72.5558	72.5558	0
122	485	571	11.925755	1	58.1094	58.1094	0
123	485	590	11.239921	1	50.1991	50.1991	0
124	485	625	20.478554	1	42.9595	42.9595	0
125	485	629	19.170109	1	38.1594	38.1594	0
126	485	664	9.735883	1	46.1938	46.1938	0
127	485	687	13.054146	1	50.4027	50.4027	0
128	492	239	9.616104	1	58.4938	58.4938	0
129	492	251	11.043017	1	52.0509	52.0509	0
130	492	266	12.483618	1	54.8332	54.8332	0
131	492	268	22.861752	1	52.3214	52.3214	0
132	492	270	15.048595	1	52.5849	52.5849	0
133	492	271	18.636203	1	57.2590	57.2590	0
134	492	363	15.250545	1	57.4838	57.4838	0
135	492	380	15.708688	1	57.3156	57.3156	0
136	492	409	12.668226	1	63.6207	63.6207	0
137	492	552	10.445252	1	43.0023	43.0023	0
138	492	556	10.201977	1	44.4234	44.4234	0
139	492	571	12.794495	1	49.5990	49.5990	0
140	492	574	9.480234	1	41.0587	41.0587	0
141	492	590	12.639524	1	38.4779	38.4779	0
142	492	624	9.877926	1	29.3087	29.3087	0
143	492	625	21.704956	1	31.8230	31.8230	0
144	492	628	10.469359	1	28.8998	28.8998	0
145	492	629	20.556427	1	28.1150	28.1150	0
146	492	664	11.108564	1	36.9969	36.9969	0
147	492	687	14.635189	1	42.0078	42.0078	0
148	493	266	10.814387	1	54.8867	54.8867	0
149	493	268	19.972616	1	52.7847	52.7847	0
150	493	270	12.106404	1	53.0473	53.0473	0
151	493	271	14.639182	1	57.7536	57.7536	0
152	493	363	11.881598	1	58.1297	58.1297	0
153	493	380	13.694097	1	57.1241	57.1241	0
154	493	571	11.203376	1	48.4116	48.4116	0
155	493	625	16.463367	1	32.2273	32.2273	0
156	493	629	15.540637	1	27.4435	27.4435	0
157	493	664	9.507917	1	36.6944	36.6944	0
158	493	687	11.265978	1	41.0650	41.0650	0
159	497	266	18.171339	1	51.2198	51.2198	0
160	497	268	30.383775	1	49.4676	49.4676	0
161	497	270	21.432895	1	49.7752	49.7752	0
162	497	271	24.396429	1	54.4855	54.4855	0
163	497	272	12.659584	1	54.0438	54.0438	0
164	497	363	20.795289	1	54.9441	54.9441	0
165	497	378	17.717273	1	48.6306	48.6306	0
166	497	380	21.717132	1	53.0027	53.0027	0
167	497	552	17.025160	1	37.7398	37.7398	0
168	497	556	17.049439	1	38.5030	38.5030	0
169	497	557	14.115690	1	39.1266	39.1266	0
170	497	574	14.581437	1	35.4202	35.4202	0
171	497	590	17.651168	1	36.1840	36.1840	0
172	497	597	13.419648	1	36.5573	36.5573	0
173	497	624	15.411750	1	26.7557	26.7557	0
174	497	625	27.553558	1	29.2486	29.2486	0
175	497	629	25.658273	1	23.2049	23.2049	0
176	497	664	17.039770	1	33.4684	33.4684	0
177	497	665	9.512180	1	31.9993	31.9993	0
178	508	268	19.777282	1	49.5053	49.5053	0
179	508	270	11.941390	1	50.2205	50.2205	0
180	508	271	14.399681	1	54.8978	54.8978	0
181	508	378	10.089875	1	48.5287	48.5287	0
182	508	625	18.699645	1	29.6770	29.6770	0
183	520	266	10.453024	1	61.1465	61.1465	0
184	520	268	17.530507	1	59.7557	59.7557	0
185	520	270	9.951884	1	60.5810	60.5810	0
186	520	271	11.971204	1	65.2489	65.2489	0
187	520	380	12.564548	1	63.8531	63.8531	0
188	520	625	16.179469	1	39.6479	39.6479	0
189	520	690	20.756445	1	44.0293	44.0293	0
190	524	268	12.663494	1	62.7161	62.7161	0
191	524	271	9.003540	1	68.4546	68.4546	0
192	524	625	13.294449	1	42.9908	42.9908	0
193	524	629	9.851549	1	39.8516	39.8516	0
194	526	266	12.745932	1	66.4659	66.4659	0
195	526	268	18.947247	1	64.9557	64.9557	0
196	526	270	11.567975	1	66.3364	66.3364	0
197	526	363	12.232939	1	72.8228	72.8228	0
198	526	380	13.010454	1	71.0239	71.0239	0
199	526	590	9.988578	1	54.4658	54.4658	0
200	526	629	17.520525	1	43.7956	43.7956	0
201	530	268	21.847969	1	71.0784	71.0784	0
202	530	270	14.002592	1	72.5570	72.5570	0
203	530	363	14.087504	1	78.5891	78.5891	0
204	530	380	14.273185	1	77.7416	77.7416	0
205	530	590	12.067123	1	60.1954	60.1954	0
206	530	629	19.890398	1	52.0488	52.0488	0
207	531	268	17.974879	1	70.5371	70.5371	0
208	531	270	11.299662	1	72.0940	72.0940	0
209	531	271	12.831821	1	76.2212	76.2212	0
210	531	552	9.135301	1	63.8091	63.8091	0
211	531	629	12.840972	1	52.5867	52.5867	0
212	532	268	13.700980	1	71.3048	71.3048	0
213	532	271	9.766451	1	76.8302	76.8302	0
214	532	625	12.967534	1	53.2419	53.2419	0
215	532	629	11.019270	1	53.7605	53.7605	0
216	534	268	18.252583	1	75.3289	75.3289	0
217	534	270	10.055583	1	77.0376	77.0376	0
218	534	363	10.134018	1	83.3589	83.3589	0
219	534	380	11.344229	1	82.2329	82.2329	0
220	534	629	14.758329	1	58.8383	58.8383	0
221	537	268	17.193972	1	72.2061	72.2061	0
222	537	270	9.321839	1	74.0035	74.0035	0
223	537	363	9.677322	1	80.5165	80.5165	0
224	537	380	10.882176	1	79.0699	79.0699	0
225	537	625	15.947814	1	54.7318	54.7318	0
226	537	629	14.760670	1	55.4583	55.4583	0
227	539	268	28.607813	1	65.0697	65.0697	0
228	539	270	20.395666	1	66.8947	66.8947	0
229	539	271	23.647675	1	70.8616	70.8616	0
230	539	272	11.805950	1	69.8172	69.8172	0
231	539	378	17.522821	1	69.4223	69.4223	0
232	539	550	16.579205	1	62.2423	62.2423	0
233	539	552	15.715591	1	59.0066	59.0066	0
234	539	557	12.424753	1	64.1895	64.1895	0
235	539	565	12.527097	1	66.7718	66.7718	0
236	539	574	13.930105	1	54.8844	54.8844	0
237	539	590	16.222242	1	55.9133	55.9133	0
238	539	597	12.163124	1	55.2006	55.2006	0
239	539	625	26.889171	1	47.6779	47.6779	0
240	540	268	31.515397	1	61.6693	61.6693	0
241	540	270	23.914397	1	63.5871	63.5871	0
242	540	271	26.300304	1	67.5532	67.5532	0
243	540	272	14.648543	1	66.6277	66.6277	0
244	540	557	16.246620	1	60.4085	60.4085	0
245	540	565	16.943855	1	62.8529	62.8529	0
246	540	597	15.929650	1	52.7685	52.7685	0
247	540	625	30.368819	1	44.2882	44.2882	0
248	543	239	20.707551	1	50.3592	50.3592	0
249	543	266	21.083999	1	54.9025	54.9025	0
250	543	268	32.833679	1	53.3022	53.3022	0
251	543	270	25.475208	1	55.4396	55.4396	0
252	543	271	28.141798	1	59.3399	59.3399	0
253	543	272	17.452752	1	58.5976	58.5976	0
254	543	363	24.565689	1	62.3796	62.3796	0
255	543	379	13.957108	1	57.0041	57.0041	0
256	543	380	25.246222	1	60.2315	60.2315	0
257	543	400	15.237252	1	60.7087	60.7087	0
258	543	401	9.646674	1	55.6529	55.6529	0
259	543	408	14.226431	1	55.6304	55.6304	0
260	543	409	22.050916	1	55.5414	55.5414	0
261	543	441	17.612893	1	53.1704	53.1704	0
262	543	556	20.259044	1	53.5703	53.5703	0
263	543	557	17.754518	1	52.7524	52.7524	0
264	543	564	16.956036	1	55.3482	55.3482	0
265	543	571	21.152629	1	49.0573	49.0573	0
266	543	574	18.958365	1	42.9257	42.9257	0
267	543	576	9.694922	1	40.2222	40.2222	0
268	543	590	22.231442	1	45.8440	45.8440	0
269	543	597	18.579909	1	45.6909	45.6909	0
270	543	624	18.552134	1	36.5403	36.5403	0
271	543	625	30.440025	1	36.5719	36.5719	0
272	543	629	29.761871	1	37.8296	37.8296	0
273	543	662	9.816896	1	34.3255	34.3255	0
274	543	664	21.574543	1	33.5747	33.5747	0
275	543	665	14.302854	1	29.8651	29.8651	0
276	543	685	12.757071	1	39.7003	39.7003	0
277	543	687	23.647091	1	38.9352	38.9352	0
278	543	691	12.334600	1	33.4693	33.4693	0
279	580	268	16.661116	1	57.5138	57.5138	0
280	580	380	10.116707	1	64.6080	64.6080	0
281	580	625	13.852412	1	41.5830	41.5830	0
282	580	629	11.238016	1	43.7993	43.7993	0
283	584	239	15.495869	1	68.8591	68.8591	0
284	584	266	22.854914	1	73.2620	73.2620	0
285	584	268	30.940368	1	71.0458	71.0458	0
286	584	270	22.435506	1	72.7116	72.7116	0
287	584	271	25.013097	1	76.6134	76.6134	0
288	584	272	12.695457	1	75.1079	75.1079	0
289	584	363	19.858197	1	78.8422	78.8422	0
290	584	380	24.765558	1	78.0129	78.0129	0
291	584	557	15.883244	1	71.0872	71.0872	0
292	584	590	16.046308	1	61.5847	61.5847	0
293	584	597	13.854772	1	60.6175	60.6175	0
294	584	624	18.554116	1	53.0131	53.0131	0
295	584	625	29.075449	1	53.8067	53.8067	0
296	584	629	23.882894	1	55.0939	55.0939	0
297	584	665	11.084348	1	48.9922	48.9922	0
298	588	268	34.169514	1	65.2113	65.2113	0
299	588	270	25.232720	1	66.7087	66.7087	0
300	588	272	15.652940	1	69.3015	69.3015	0
301	588	276	34.615963	1	68.1350	68.1350	0
302	655	363	13.630198	1	82.1793	82.1793	0
303	655	590	10.869570	1	66.1624	66.1624	0
304	668	268	11.532573	1	57.3008	57.3008	0
305	668	625	10.751373	1	40.8350	40.8350	0
306	682	363	15.652967	1	59.5390	59.5390	0
307	682	380	16.539189	1	56.5544	56.5544	0
308	682	574	9.335941	1	38.6739	38.6739	0
309	682	590	12.081469	1	43.6672	43.6672	0
310	682	624	10.510520	1	34.0335	34.0335	0
311	682	629	19.538728	1	34.5237	34.5237	0
312	700	266	12.498927	1	54.3962	54.3962	0
313	700	270	10.037440	1	55.8633	55.8633	0
314	700	571	13.278894	1	45.9824	45.9824	0
315	700	624	9.750119	1	36.3008	36.3008	0
316	704	239	9.286872	1	60.2122	60.2122	0
317	704	266	10.951926	1	64.4290	64.4290	0
318	704	268	20.609422	1	62.8195	62.8195	0
319	704	270	13.789853	1	64.7274	64.7274	0
320	704	271	17.662002	1	68.8122	68.8122	0
321	704	363	14.043743	1	71.5218	71.5218	0
322	704	380	13.259100	1	69.5678	69.5678	0
323	704	556	9.379701	1	61.1398	61.1398	0
324	704	571	10.743450	1	58.0489	58.0489	0
325	704	574	9.080766	1	51.6086	51.6086	0
326	704	590	12.472129	1	54.1389	54.1389	0
327	704	625	19.338810	1	45.0432	45.0432	0
328	704	629	19.594129	1	45.2031	45.2031	0
329	704	664	10.769207	1	42.6425	42.6425	0
330	704	687	15.214431	1	47.7777	47.7777	0
331	705	268	14.240047	1	66.4388	66.4388	0
332	705	276	15.612678	1	69.6162	69.6162	0
333	705	625	11.877633	1	48.4274	48.4274	0
334	705	629	9.969289	1	48.4674	48.4674	0
335	727	268	20.139593	1	47.9147	47.9147	0
336	727	270	12.373060	1	50.2456	50.2456	0
337	727	271	14.563698	1	54.2547	54.2547	0
338	727	363	11.444726	1	57.5352	57.5352	0
339	727	378	9.530636	1	51.3124	51.3124	0
340	727	380	12.351048	1	54.6639	54.6639	0
341	727	409	9.962383	1	50.1946	50.1946	0
342	727	569	14.160989	1	47.5709	47.5709	0
343	727	571	9.229373	1	42.3099	42.3099	0
344	727	625	18.640331	1	31.0347	31.0347	0
345	727	629	15.640228	1	31.3548	31.3548	0
346	727	687	11.170865	1	32.0430	32.0430	0
347	728	268	13.788058	1	43.2547	43.2547	0
348	728	271	9.037214	1	49.4630	49.4630	0
349	728	625	12.494390	1	25.4895	25.4895	0
350	728	629	11.220480	1	25.4088	25.4088	0
351	736	266	12.393824	1	44.5182	44.5182	0
352	736	268	20.157429	1	43.0036	43.0036	0
353	736	270	12.676840	1	45.3435	45.3435	0
354	736	271	15.847265	1	49.2193	49.2193	0
355	736	378	15.192700	1	47.1515	47.1515	0
356	736	380	14.565358	1	49.9282	49.9282	0
357	736	441	12.197392	1	42.8663	42.8663	0
358	736	552	9.864319	1	37.2075	37.2075	0
359	736	556	9.449779	1	43.7949	43.7949	0
360	736	590	9.031624	1	36.6959	36.6959	0
361	736	625	18.242084	1	26.8450	26.8450	0
362	736	629	16.304115	1	28.5274	28.5274	0

*3	PF00391	PF01326	166	80	825.127904
family 1, PF00391:
PEP-utilising enzyme, mobile domain
Swiveling-domain mechanism for enzymatic phosphotransfer
family 2, PF01326:
Pyruvate phosphate dikinase, PEP/pyruvate binding domain
Swiveling-domain mechanism for enzymatic phosphotransfer
index	pos1	pos2	score	npdbs	avgdist	mindist	nshort
0	53	322	11.482950	1	20.2038	20.2038	0
1	53	493	17.864482	1	33.0228	33.0228	0
2	53	532	9.494372	1	25.9407	25.9407	0
3	53	537	13.249667	1	27.5336	27.5336	0
4	53	728	10.393210	1	21.2406	21.2406	0
5	55	466	23.377008	1	32.7515	32.7515	0
6	55	485	29.395063	1	33.5579	33.5579	0
7	55	492	29.236314	1	24.7806	24.7806	0
8	55	543	42.643130	1	16.5937	16.5937	0
9	55	727	27.400456	1	21.9087	21.9087	0
10	55	728	19.420126	1	19.4729	19.4729	0
11	58	526	13.499837	1	25.7268	25.7268	0
12	61	24	41.018608	1	34.1254	34.1254	0
13	61	28	31.714546	1	32.1605	32.1605	0
14	61	32	34.449870	1	35.6074	35.6074	0
15	61	228	55.178473	1	28.2787	28.2787	0
16	61	229	57.344762	1	27.3528	27.3528	0
17	61	248	37.963784	1	23.0542	23.0542	0
18	61	320	56.116644	1	27.7986	27.7986	0
19	61	322	45.366747	1	19.2143	19.2143	0
20	61	323	52.232760	1	25.8866	25.8866	0
21	61	332	33.574281	1	28.5952	28.5952	0
22	61	380	56.524228	1	16.8433	16.8433	0
23	61	447	49.932488	1	32.5904	32.5904	0
24	61	466	47.866509	1	36.1052	36.1052	0
25	61	476	50.467213	1	34.2035	34.2035	0
26	61	480	51.042549	1	31.9331	31.9331	0
27	61	483	41.886661	1	30.3561	30.3561	0
28	61	484	58.564470	1	30.2209	30.2209	0
29	61	485	55.494299	1	32.8388	32.8388	0
30	61	492	57.564593	1	21.6905	21.6905	0
31	61	493	48.804855	1	26.6310	26.6310	0
32	61	497	63.265790	1	28.7555	28.7555	0
33	61	520	49.641376	1	34.3731	34.3731	0
34	61	524	43.184479	1	30.7229	30.7229	0
35	61	526	51.772071	1	29.2667	29.2667	0
36	61	530	56.014096	1	28.2092	28.2092	0
37	61	531	47.572244	1	27.6112	27.6112	0
38	61	532	44.817204	1	26.0281	26.0281	0
39	61	534	48.947509	1	31.1822	31.1822	0
40	61	537	49.499590	1	29.6166	29.6166	0
41	61	539	59.699587	1	23.1887	23.1887	0
42	61	540	61.501416	1	23.1860	23.1860	0
43	61	543	70.564038	1	19.6374	19.6374	0
44	61	580	42.728002	1	18.4200	18.4200	0
45	61	655	54.635599	1	36.5999	36.5999	0
46	61	668	42.018194	1	31.2134	31.2134	0
47	61	704	56.713711	1	25.7745	25.7745	0
48	61	705	42.190172	1	26.5513	26.5513	0
49	61	727	52.245403	1	21.5720	21.5720	0
50	61	728	44.965922	1	18.6843	18.6843	0
51	61	736	54.124795	1	18.7510	18.7510	0
52	73	543	14.778912	1	19.3241	19.3241	0
53	86	484	10.697964	1	29.6496	29.6496	0
54	86	497	13.972652	1	31.6661	31.6661	0
55	86	543	17.624736	1	7.4656	7.4656	1
56	86	584	13.669709	1	17.6679	17.6679	0
57	107	543	11.090369	1	6.5749	6.5749	1
58	112	228	14.257739	1	27.7956	27.7956	0
59	112	229	14.466973	1	27.8415	27.8415	0
60	112	320	15.165778	1	33.5412	33.5412	0
61	112	323	9.405249	1	31.7600	31.7600	0
62	112	380	14.855162	1	30.0202	30.0202	0
63	112	480	10.821530	1	33.5871	33.5871	0
64	112	492	14.063847	1	26.0831	26.0831	0
65	112	493	12.536140	1	27.7819	27.7819	0
66	112	526	13.553216	1	25.7690	25.7690	0
67	112	530	12.835663	1	28.6626	28.6626	0
68	112	543	26.337044	1	10.8785	10.8785	0
69	112	682	15.620852	1	10.8565	10.8565	0
70	112	704	14.127585	1	20.4404	20.4404	0
71	117	229	14.262222	1	32.3941	32.3941	0
72	117	320	15.032071	1	33.4357	33.4357	0
73	117	380	13.334350	1	27.6385	27.6385	0
74	117	447	9.195572	1	41.3824	41.3824	0
75	117	480	9.980677	1	38.5073	38.5073	0
76	117	492	13.972865	1	31.5347	31.5347	0
77	117	526	15.201770	1	30.3353	30.3353	0
78	117	543	24.618260	1	13.0041	13.0041	0
79	117	704	14.453495	1	21.6305	21.6305	0

*4	PF01228	PF02901	67	112	526.100992
family 1, PF01228:
Glycine radical
family 2, PF02901:
Pyruvate formate lyase
Structure and mechanism of the glycyl radical enzyme
index	pos1	pos2	score	npdbs	avgdist	mindist	nshort
0	0	338	10.156790	2	37.6740	36.6019	0
1	0	432	14.521194	2	38.8939	38.8256	0
2	0	652	10.592655	2	18.6600	18.6455	0
3	0	845	9.264771	2	35.8725	31.2947	0
4	0	973	10.412500	2	19.3686	19.3015	0
5	0	1029	9.807042	2	18.8172	18.7458	0
6	2	2	10.568249	2	38.2673	33.6353	0
7	2	973	9.336135	2	23.0766	22.6470	0
8	4	2	10.011029	2	39.7282	37.3123	0
9	4	338	9.373925	2	35.5297	33.2973	0
10	7	124	11.437416	2	30.0860	28.4910	0
11	7	170	10.517845	2	32.6238	29.7265	0
12	7	176	9.701900	2	31.5871	29.5004	0
13	7	178	10.861788	2	35.5059	34.2456	0
14	7	260	12.684838	2	37.9853	36.0906	0
15	7	529	15.756680	2	27.0372	26.9863	0
16	7	552	11.085264	2	33.8127	33.5318	0
17	7	616	17.428910	2	25.7699	24.7476	0
18	7	646	11.938873	2	32.9016	31.9621	0
19	7	648	9.017138	2	25.9166	24.9550	0
20	7	691	11.709067	2	23.7711	22.1810	0
21	7	718	15.879045	1	13.7424	13.7424	0
22	7	819	9.612503	2	31.5848	30.4151	0
23	7	1089	11.121746	2	12.6622	11.4207	0
24	8	55	10.972717	2	33.0792	27.5433	0
25	8	616	12.745270	2	27.8755	26.4444	0
26	8	718	12.120391	1	16.8296	16.8296	0
27	10	55	9.859286	2	39.5204	33.7916	0
28	10	260	10.621703	2	41.6603	39.3584	0
29	10	529	11.846425	2	30.0318	29.7359	0
30	10	616	13.627306	2	28.5805	26.6811	0
31	10	617	9.317875	2	30.4055	27.6337	0
32	10	646	9.043757	2	35.8687	35.2216	0
33	10	691	9.045708	2	27.5829	26.6126	0
34	10	718	12.150344	1	14.4480	14.4480	0
35	26	616	12.377804	2	19.8566	17.4175	0
36	26	718	9.883672	1	26.9759	26.9759	0
37	51	338	10.398183	2	30.9327	27.9690	0
38	51	432	14.099297	2	27.4039	26.9418	0
39	52	2	11.514655	2	34.2659	31.0178	0
40	57	124	13.842454	2	27.9593	25.4398	0
41	57	167	9.628600	2	42.0149	40.3616	0
42	57	170	11.163416	2	33.1588	31.0811	0
43	57	176	10.238694	2	34.4399	33.3244	0
44	57	178	12.106230	2	39.4934	38.9388	0
45	57	260	13.515014	2	29.8044	27.4040	0
46	57	409	9.604844	2	29.9134	29.6088	0
47	57	411	9.133479	2	32.3321	31.5695	0
48	57	529	16.278779	2	17.5768	17.2943	0
49	57	552	11.681885	2	21.4391	20.9918	0
50	57	615	9.955632	2	17.1716	13.0968	0
51	57	616	18.723158	2	19.4504	16.1064	0
52	57	646	13.025780	2	25.1663	24.8760	0
53	57	648	10.913766	2	18.4487	18.0450	0
54	57	691	11.825445	2	22.2259	19.8049	0
55	57	706	11.467784	2	28.5940	28.2786	0
56	57	718	16.559218	1	26.8507	26.8507	0
57	57	790	9.159934	2	27.2998	26.1759	0
58	57	819	9.396578	2	30.9120	29.7988	0
59	57	853	10.077799	2	33.3028	29.2165	0
60	57	885	9.331397	2	14.1364	13.7181	0
61	57	1089	12.146138	2	18.3486	18.2189	0
62	65	2	10.751450	2	36.7851	26.2232	0
63	65	401	9.147653	2	40.6832	39.1546	0
64	65	973	10.497449	2	36.3927	33.8715	0
65	89	6	11.781951	2	30.6533	29.9615	0
66	89	11	16.944034	2	33.1779	31.1636	0
67	89	24	10.103062	2	34.6611	26.7959	0
68	89	28	14.479253	2	34.0679	25.3790	0
69	89	35	10.547327	2	33.9364	16.1554	0
70	89	83	11.971866	2	40.2723	39.3735	0
71	89	97	13.273598	2	39.8559	37.7146	0
72	89	175	10.641582	2	46.2282	46.0477	0
73	89	177	14.660813	2	44.1583	43.1382	0
74	89	249	12.921287	2	27.7447	26.7522	0
75	89	263	12.067734	2	30.1086	28.2772	0
76	89	269	13.699412	2	41.5673	40.9654	0
77	89	325	11.219629	2	42.9621	40.3864	0
78	89	327	9.728974	2	42.6684	40.7470	0
79	89	338	18.152419	2	39.8532	38.8877	0
80	89	341	13.111390	2	43.9614	41.5295	0
81	89	368	10.739319	2	46.8505	45.0668	0
82	89	437	10.004334	2	28.7087	27.8117	0
83	89	523	15.222162	2	29.5331	29.3751	0
84	89	542	9.754508	2	13.6260	12.6979	0
85	89	574	14.845747	2	8.8220	8.1446	2
86	89	575	13.299787	2	3.6017	2.9974	2
87	89	608	9.487404	2	12.8323	8.8831	1
88	89	612	13.471283	2	10.4772	8.3335	1
89	89	619	13.447458	2	17.6977	12.8843	0
90	89	714	9.112488	2	42.5745	41.6168	0
91	89	765	12.275584	2	39.3624	38.1405	0
92	89	788	10.537637	2	37.0760	36.6310	0
93	89	818	9.850827	2	42.3266	42.0498	0
94	89	850	13.941163	2	36.2860	34.4469	0
95	89	897	15.155222	2	28.2699	27.4767	0
96	89	898	9.993533	2	33.4593	33.3687	0
97	89	905	10.431475	2	41.1431	37.5304	0
98	89	973	16.678458	2	36.4013	33.8978	0
99	90	11	11.051916	2	36.5646	35.3198	0
100	90	177	9.945491	2	43.4515	42.3532	0
101	90	269	9.003601	2	45.7649	45.5191	0
102	90	338	13.333871	2	42.1679	40.0566	0
103	90	523	9.809621	2	31.3981	30.9952	0
104	90	897	9.228177	2	24.4975	23.8872	0
105	90	973	10.901667	2	33.1576	30.6276	0
106	127	2	11.569193	2	31.0051	26.8303	0
107	133	616	11.545924	2	32.4476	28.9185	0
108	133	718	9.977445	1	25.5441	25.5441	0
109	138	432	10.989568	2	39.1297	37.9154	0
110	150	616	12.528645	2	24.3657	21.8085	0
111	150	718	9.342421	1	32.0438	32.0438	0

*5	PF01262	PF05222	176	32	453.611614
family 1, PF01262:
Alanine dehydrogenase/PNT, C-terminal domain
Lysine metabolism in higher plants. 
family 2, PF05222:
Alanine dehydrogenase/PNT, N-terminal domain
Lysine metabolism in higher plants. 
index	pos1	pos2	score	npdbs	avgdist	mindist	nshort
0	5	174	35.496280	2	29.6512	23.1444	0
1	5	235	43.068264	2	26.2651	17.1486	0
2	5	241	23.150842	2	19.5787	11.2357	0
3	6	235	42.784499	2	25.2926	15.6245	0
4	6	241	26.308746	2	18.5495	9.4855	1
5	8	171	27.344331	1	33.9844	33.9844	0
6	8	238	12.923694	2	25.8726	16.4732	0
7	12	241	14.346027	2	14.5501	4.3559	1
8	13	174	16.119940	2	31.0085	19.1215	0
9	13	235	21.813005	2	20.8102	6.7936	1
10	13	241	9.414644	2	17.0627	6.5594	1
11	14	174	12.509114	2	31.4781	16.4599	0
12	14	235	18.546598	2	21.7295	5.3685	1
13	15	174	22.938563	2	34.5612	19.7584	0
14	15	235	31.977494	2	24.1735	8.5348	1
15	15	241	12.251097	2	19.7040	6.6339	1
16	20	171	24.042140	1	42.1133	42.1133	0
17	20	220	40.950734	2	33.9644	21.2905	0
18	20	238	11.140437	2	27.8869	13.3628	0
19	45	241	10.088215	2	13.9421	13.8321	0
20	65	235	39.105617	2	20.0462	18.5529	0
21	76	235	44.590819	2	21.6750	20.5880	0
22	145	235	18.007441	2	24.9637	24.2539	0
23	152	174	25.767806	2	21.6443	20.9687	0
24	152	235	33.558961	2	18.1998	16.9955	0
25	152	241	16.829708	2	14.8976	14.5936	0
26	153	174	12.121992	2	20.1987	18.4111	0
27	153	235	18.173720	2	14.8970	13.2266	0
28	154	174	12.546208	2	18.7825	18.4437	0
29	154	235	20.075668	2	15.6859	14.7869	0
30	277	238	13.429273	2	19.5949	19.5838	0
31	285	220	16.203656	2	13.2101	10.7131	0

*6	PF00390	PF03949	214	43	423.847286
family 1, PF00390:
Malic enzyme, N-terminal domain
family 2, PF03949:
Malic enzyme, NAD binding domain
index	pos1	pos2	score	npdbs	avgdist	mindist	nshort
0	31	0	22.797970	4	19.8178	18.6058	0
1	31	389	18.382223	4	21.9426	20.7802	0
2	31	390	17.696419	4	23.7924	22.9560	0
3	39	0	24.505261	4	22.9011	21.2260	0
4	39	213	10.555777	4	38.9827	37.1743	0
5	39	389	22.279509	4	22.4165	19.9126	0
6	84	0	19.243252	4	21.0434	20.1987	0
7	160	0	19.638560	4	17.2299	16.6629	0
8	160	284	9.289735	4	19.0482	15.5297	0
9	162	0	25.019534	4	14.1796	13.7544	0
10	162	284	13.217941	4	19.3947	17.4794	0
11	163	0	25.618942	4	16.7879	16.4115	0
12	163	213	10.913982	4	35.3399	33.6809	0
13	163	284	11.718153	4	21.8562	18.8446	0
14	175	0	17.109294	4	18.9698	18.5883	0
15	286	0	35.953805	4	13.2915	12.7367	0
16	286	284	22.517630	4	29.3824	27.3300	0
17	286	375	17.755641	4	25.2126	23.5349	0
18	288	0	12.229999	4	8.4166	7.7943	4
19	289	0	28.176876	4	6.3944	6.0461	4
20	289	213	12.732523	4	28.9439	27.9497	0
21	289	284	13.957826	4	21.9287	20.6418	0
22	289	288	13.995668	4	23.9741	21.8100	0
23	289	375	10.110042	4	21.5506	21.1031	0
24	289	389	22.466679	4	10.4854	10.3080	0
25	294	0	17.628169	4	7.1259	6.1394	4
26	294	389	13.422655	4	15.8399	15.7045	0
27	294	390	11.246055	4	18.6991	18.2346	0
28	299	0	18.678599	4	3.6134	2.9146	4
29	299	389	12.602356	4	16.8853	15.2689	0
30	299	390	12.442028	4	19.9161	19.3890	0
31	303	0	31.990404	4	3.6954	3.4810	4
32	303	1	11.351939	4	3.2701	2.9863	4
33	303	213	14.013348	4	26.0330	25.5776	0
34	303	221	10.486715	4	22.1111	21.7726	0
35	303	389	29.261741	4	12.8384	10.3274	0
36	306	0	30.636183	4	10.4218	9.2918	1
37	306	213	13.832357	4	33.7533	33.3540	0
38	306	284	15.369007	4	30.8611	29.1083	0
39	306	375	11.894518	4	30.8105	29.8056	0
40	306	389	24.390799	4	14.9187	13.9970	0
41	306	390	24.377213	4	17.0970	16.3304	0
42	322	0	10.303917	4	2.8251	2.6144	4

*7	PF00009	PF03764	441	36	423.495557
family 1, PF00009:
Elongation factor Tu GTP binding domain
Visualization of elongation factor Tu on the Escherichia
family 2, PF03764:
Elongation factor G, domain IV
index	pos1	pos2	score	npdbs	avgdist	mindist	nshort
0	33	213	15.870509	1	90.6623	90.6623	0
1	66	147	12.288080	1	100.4587	100.4587	0
2	66	213	22.643667	1	102.3200	102.3200	0
3	66	220	9.160688	1	95.9653	95.9653	0
4	93	154	13.319574	1	94.0919	94.0919	0
5	165	154	31.802258	1	72.0782	72.0782	0
6	361	147	15.338973	1	65.8316	65.8316	0
7	361	154	27.348937	1	60.1405	60.1405	0
8	361	213	23.250244	1	69.0621	69.0621	0
9	365	147	28.073266	1	69.3882	69.3882	0
10	365	211	24.329519	1	75.3383	75.3383	0
11	365	213	32.159728	1	73.4147	73.4147	0
12	365	220	19.470117	1	66.8604	66.8604	0
13	451	154	17.412413	1	62.2380	62.2380	0
14	482	147	23.357344	1	72.9837	72.9837	0
15	482	154	39.806392	1	68.0996	68.0996	0
16	482	211	25.958358	1	78.8619	78.8619	0
17	482	213	36.377750	1	76.6122	76.6122	0
18	482	220	20.490232	1	69.9368	69.9368	0
19	493	147	53.668930	1	72.3827	72.3827	0
20	493	154	66.564050	1	67.1065	67.1065	0
21	493	211	53.326530	1	79.2037	79.2037	0
22	493	213	63.787899	1	77.1879	77.1879	0
23	493	220	47.441990	1	70.6706	70.6706	0
24	510	147	28.111516	1	80.3460	80.3460	0
25	510	154	41.457843	1	75.7216	75.7216	0
26	510	211	30.146668	1	86.8181	86.8181	0
27	510	213	39.481876	1	84.4549	84.4549	0
28	510	220	23.713223	1	77.7785	77.7785	0
29	533	154	29.920494	1	84.0197	84.0197	0
30	533	211	20.301475	1	90.6853	90.6853	0
31	883	147	28.633120	1	92.9572	92.9572	0
32	883	154	46.477130	1	87.7446	87.7446	0
33	883	211	31.377699	1	94.4197	94.4197	0
34	883	213	40.327131	1	92.6694	92.6694	0
35	965	213	11.780676	1	91.2475	91.2475	0

*8	PF05681	PF05683	93	35	421.717714
family 1, PF05681:
Fumarate hydratase (Fumerase)
Oxygen- and growth rate-dependent regulation of Escherichia
family 2, PF05683:
Fumarase C-terminus
Oxygen- and growth rate-dependent regulation of Escherichia
index	pos1	pos2	score	npdbs	avgdist	mindist	nshort
0	19	106	19.327620	0	-	-	0
1	19	139	10.170590	0	-	-	0
2	121	117	14.662059	0	-	-	0
3	121	121	21.112780	0	-	-	0
4	121	178	17.203361	0	-	-	0
5	121	235	12.284247	0	-	-	0
6	132	106	22.820538	0	-	-	0
7	132	117	12.932754	0	-	-	0
8	201	106	20.493475	0	-	-	0
9	253	106	15.014163	0	-	-	0
10	285	117	12.301107	0	-	-	0
11	298	121	10.704881	0	-	-	0
12	300	125	12.355484	0	-	-	0
13	300	189	14.894947	0	-	-	0
14	300	235	9.662983	0	-	-	0
15	304	120	16.674289	0	-	-	0
16	307	106	13.312693	0	-	-	0
17	309	106	19.609365	0	-	-	0
18	322	106	12.029259	0	-	-	0
19	327	106	21.294592	0	-	-	0
20	377	233	9.583945	0	-	-	0
21	377	240	9.419600	0	-	-	0
22	385	106	15.779340	0	-	-	0
23	399	106	23.244471	0	-	-	0
24	399	139	15.487603	0	-	-	0
25	412	121	16.343904	0	-	-	0
26	422	121	12.312512	0	-	-	0
27	422	189	10.926911	0	-	-	0
28	422	198	13.886287	0	-	-	0
29	423	106	13.423236	0	-	-	0
30	425	121	18.239925	0	-	-	0
31	425	178	11.723284	0	-	-	0
32	425	189	12.965256	0	-	-	0
33	427	121	15.456934	0	-	-	0
34	435	106	14.070203	0	-	-	0

$9	PF00738	PF04941	83	29	346.883297
family 1, PF00738:
Polyhedrin
family 2, PF04941:
Late expression factor 8 (LEF-8)
Characterization of late gene expression factors lef-9 and
index	pos1	pos2	score	npdbs	avgdist	mindist	nshort
0	57	626	14.511235	0	-	-	0
1	69	626	10.719798	0	-	-	0
2	77	626	14.412655	0	-	-	0
3	94	626	10.471599	0	-	-	0
4	96	626	11.308269	0	-	-	0
5	100	626	9.919565	0	-	-	0
6	101	626	9.294940	0	-	-	0
7	111	626	15.414427	0	-	-	0
8	112	626	9.522137	0	-	-	0
9	113	626	12.256127	0	-	-	0
10	115	626	11.692267	0	-	-	0
11	119	626	14.600061	0	-	-	0
12	128	626	11.811998	0	-	-	0
13	129	626	15.194352	0	-	-	0
14	131	626	12.952135	0	-	-	0
15	147	626	15.334056	0	-	-	0
16	148	626	14.050895	0	-	-	0
17	151	626	16.629718	0	-	-	0
18	159	626	16.124061	0	-	-	0
19	170	626	18.063768	0	-	-	0
20	170	648	9.595963	0	-	-	0
21	170	730	9.612961	0	-	-	0
22	173	626	11.549757	0	-	-	0
23	174	626	20.130841	0	-	-	0
24	174	648	9.808902	0	-	-	0
25	174	730	9.537837	0	-	-	0
26	195	626	12.624589	0	-	-	0
27	206	626	10.075844	0	-	-	0
28	210	626	12.710791	0	-	-	0

*10	PF00298	PF03946	292	23	299.768825
family 1, PF00298:
Ribosomal protein L11, RNA binding domain
High resolution solution structure of ribosomal protein
family 2, PF03946:
Ribosomal protein L11, N-terminal domain
index	pos1	pos2	score	npdbs	avgdist	mindist	nshort
0	0	19	22.749910	1	16.4314	16.4314	0
1	0	26	9.322093	1	18.2533	18.2533	0
2	0	61	19.417916	1	3.0007	3.0007	1
3	0	69	38.360465	1	20.9472	20.9472	0
4	2	69	22.515312	1	27.3283	27.3283	0
5	3	69	20.136620	1	27.1885	27.1885	0
6	12	19	14.186644	1	24.0995	24.0995	0
7	12	35	12.199776	1	16.8074	16.8074	0
8	12	61	15.191511	1	11.8158	11.8158	0
9	13	69	35.465994	1	27.5351	27.5351	0
10	16	69	23.816259	1	27.1573	27.1573	0
11	45	19	25.489311	1	23.2628	23.2628	0
12	45	31	39.988062	1	27.2872	27.2872	0
13	45	32	20.818494	1	29.3577	29.3577	0
14	47	69	29.884419	1	27.7491	27.7491	0
15	52	35	10.093715	1	30.1453	30.1453	0
16	52	69	33.260661	1	32.1135	32.1135	0
17	89	19	10.689703	1	20.0746	20.0746	0
18	92	26	9.576069	1	23.2841	23.2841	0
19	92	32	26.257955	1	19.5937	19.5937	0
20	120	30	9.817552	1	23.3312	23.3312	0
21	120	61	9.890062	1	14.0469	14.0469	0
22	120	69	26.222775	1	28.2282	28.2282	0

*11	PF00809	PF02965	103	40	287.303050
family 1, PF00809:
Pterin binding enzyme
Crystal structure of the anti-bacterial sulfonamide drug
family 2, PF02965:
Vitamin B12 dependent methionine synthase, activation domain
The structure of the C-terminal domain of methionine
index	pos1	pos2	score	npdbs	avgdist	mindist	nshort
0	88	27	11.726878	0	-	-	0
1	210	27	9.434349	0	-	-	0
2	227	6	9.385558	0	-	-	0
3	246	27	9.974751	0	-	-	0
4	248	27	12.952520	0	-	-	0
5	248	103	16.622772	0	-	-	0
6	277	103	12.018996	0	-	-	0
7	281	27	13.368121	0	-	-	0
8	367	27	16.167744	0	-	-	0
9	407	27	17.288819	0	-	-	0
10	407	39	10.203526	0	-	-	0
11	407	103	20.437885	0	-	-	0
12	407	114	9.223513	0	-	-	0
13	407	169	9.597902	0	-	-	0
14	439	103	15.066733	0	-	-	0
15	442	28	10.907521	0	-	-	0
16	442	38	11.674077	0	-	-	0
17	442	39	12.193467	0	-	-	0
18	442	101	10.786363	0	-	-	0
19	442	103	22.652471	0	-	-	0
20	454	27	19.382976	0	-	-	0
21	454	38	9.506789	0	-	-	0
22	454	39	11.772219	0	-	-	0
23	454	105	9.860801	0	-	-	0
24	454	114	12.453117	0	-	-	0
25	454	158	10.282013	0	-	-	0
26	454	169	13.243201	0	-	-	0
27	531	39	9.065809	0	-	-	0
28	532	6	10.010737	0	-	-	0
29	532	27	21.161680	0	-	-	0
30	532	38	11.960678	0	-	-	0
31	532	39	12.309598	0	-	-	0
32	532	103	22.170305	0	-	-	0
33	532	105	11.677366	0	-	-	0
34	532	114	10.946309	0	-	-	0
35	532	158	11.112603	0	-	-	0
36	532	169	11.978170	0	-	-	0
37	540	27	9.138894	0	-	-	0
38	541	27	11.757371	0	-	-	0
39	543	27	16.073500	0	-	-	0

#12	PF00164	PF00380	272	24	268.014074
family 1, PF00164:
Ribosomal protein S12
family 2, PF00380:
Ribosomal protein S9/S16
index	pos1	pos2	score	npdbs	avgdist	mindist	nshort
0	38	372	15.476817	1	66.6694	66.6694	0
1	106	372	12.405480	1	62.6362	62.6362	0
2	109	340	13.462260	1	101.1461	101.1461	0
3	111	340	17.766079	1	94.0037	94.0037	0
4	111	345	15.154422	1	86.7165	86.7165	0
5	111	353	12.618704	1	68.6724	68.6724	0
6	111	372	23.277752	1	48.6370	48.6370	0
7	113	372	20.871619	1	43.1260	43.1260	0
8	121	372	15.282113	1	44.3287	44.3287	0
9	125	372	11.883653	1	56.4880	56.4880	0
10	130	372	11.729439	1	64.7735	64.7735	0
11	140	345	10.479897	1	99.4091	99.4091	0
12	140	372	17.645910	1	61.4382	61.4382	0
13	165	340	19.127184	1	98.1500	98.1500	0
14	166	13	11.010639	1	99.9263	99.9263	0
15	166	340	20.638432	1	90.8435	90.8435	0
16	166	344	10.194067	1	86.9486	86.9486	0
17	166	345	15.322510	1	84.9954	84.9954	0
18	175	353	11.210048	1	64.0180	64.0180	0
19	175	372	23.165207	1	47.5460	47.5460	0
20	183	372	13.537217	1	56.3610	56.3610	0
21	203	340	12.303916	1	102.3027	102.3027	0
22	206	340	13.919658	1	97.0179	97.0179	0
23	207	340	10.275933	1	105.5467	105.5467	0

$13	PF01208	PF02607	101	18	264.624303
family 1, PF01208:
Uroporphyrinogen decarboxylase (URO-D)
family 2, PF02607:
B12 binding domain
How a protein binds B12: A 3.0 A X-ray structure of
index	pos1	pos2	score	npdbs	avgdist	mindist	nshort
0	74	30	23.875935	0	-	-	0
1	74	68	10.052764	0	-	-	0
2	152	30	9.860278	0	-	-	0
3	166	30	12.532192	0	-	-	0
4	168	30	15.338223	0	-	-	0
5	184	51	10.085679	0	-	-	0
6	222	30	17.296003	0	-	-	0
7	345	30	17.388025	0	-	-	0
8	367	30	16.314433	0	-	-	0
9	425	83	9.786900	0	-	-	0
10	454	30	12.601436	0	-	-	0
11	463	30	12.864690	0	-	-	0
12	531	30	17.067307	0	-	-	0
13	597	30	9.882669	0	-	-	0
14	604	30	22.947040	0	-	-	0
15	681	30	16.289325	0	-	-	0
16	685	30	12.476209	0	-	-	0
17	757	30	17.965209	0	-	-	0

#14	PF00037	PF01512	164	21	256.176482
family 1, PF00037:
4Fe-4S binding domain
family 2, PF01512:
Respiratory-chain NADH dehydrogenase 51 Kd subunit
index	pos1	pos2	score	npdbs	avgdist	mindist	nshort
0	105	52	15.026183	0	-	-	0
1	105	54	17.091073	0	-	-	0
2	105	137	33.531837	0	-	-	0
3	105	261	9.889833	0	-	-	0
4	105	262	17.934863	0	-	-	0
5	105	270	12.119787	0	-	-	0
6	105	388	19.929218	0	-	-	0
7	106	54	20.628842	0	-	-	0
8	106	71	13.802741	0	-	-	0
9	106	137	34.395840	0	-	-	0
10	106	143	26.584272	0	-	-	0
11	106	181	11.006202	0	-	-	0
12	106	261	15.065866	0	-	-	0
13	106	265	16.687906	0	-	-	0
14	106	267	10.892910	0	-	-	0
15	106	269	14.721094	0	-	-	0
16	106	270	14.902711	0	-	-	0
17	106	281	13.512689	0	-	-	0
18	106	327	10.888470	0	-	-	0
19	106	335	10.680619	0	-	-	0
20	106	388	21.921462	0	-	-	0

*15	PF04539	PF04542	289	15	247.920201
family 1, PF04539:
Sigma-70 region 3
Structure of the bacterial RNA polymerase promoter
family 2, PF04542:
Sigma-70 region 2
Structure of the bacterial RNA polymerase promoter
index	pos1	pos2	score	npdbs	avgdist	mindist	nshort
0	6	130	29.951928	2	12.4058	8.8963	1
1	7	65	21.234114	2	21.9689	20.1649	0
2	8	77	15.566295	2	22.5342	19.4061	0
3	15	66	30.598263	2	26.4440	21.3425	0
4	15	77	23.045917	2	28.3462	24.4621	0
5	15	134	9.330289	2	14.7738	14.3380	0
6	26	65	12.777327	2	33.8909	33.0608	0
7	56	130	28.309977	2	17.5248	16.0138	0
8	62	130	24.803383	2	13.0845	11.7176	0
9	86	121	12.533240	2	24.0335	12.5106	0
10	90	65	20.695175	2	27.7805	26.3676	0
11	90	119	13.202315	2	24.4569	14.2020	0
12	90	121	28.742405	2	23.7268	14.8268	0
13	90	130	30.919501	2	20.3029	13.2256	0
14	95	77	9.967514	2	31.2117	19.4236	0

*16	PF00350	PF01031	72	37	245.335311
family 1, PF00350:
Dynamin family
Dynamin GTPase, a force-generating molecular switch. 
family 2, PF01031:
Dynamin central region
index	pos1	pos2	score	npdbs	avgdist	mindist	nshort
0	18	34	14.205045	0	-	-	0
1	18	262	10.639711	0	-	-	0
2	18	514	10.613271	0	-	-	0
3	18	718	9.083284	0	-	-	0
4	39	262	12.533673	0	-	-	0
5	39	398	11.634135	0	-	-	0
6	39	479	15.040531	0	-	-	0
7	39	514	12.486202	0	-	-	0
8	39	517	10.895271	0	-	-	0
9	39	716	12.189425	0	-	-	0
10	39	718	12.165943	0	-	-	0
11	39	720	14.291297	0	-	-	0
12	45	34	10.751033	0	-	-	0
13	295	34	12.418340	0	-	-	0
14	317	261	11.971382	0	-	-	0
15	317	262	11.574976	0	-	-	0
16	323	6	9.474245	0	-	-	0
17	323	10	12.712384	0	-	-	0
18	323	262	15.258363	0	-	-	0
19	323	398	13.266533	0	-	-	0
20	323	514	14.832074	0	-	-	0
21	323	517	13.645458	0	-	-	0
22	323	716	13.110066	0	-	-	0
23	329	34	10.710205	0	-	-	0
24	330	34	14.409064	0	-	-	0
25	330	262	10.932403	0	-	-	0
26	330	276	10.713085	0	-	-	0
27	330	514	10.240993	0	-	-	0
28	330	716	9.679690	0	-	-	0
29	330	718	10.216311	0	-	-	0
30	330	720	10.910518	0	-	-	0
31	342	479	9.322304	0	-	-	0
32	449	262	9.493720	0	-	-	0
33	476	37	11.679993	0	-	-	0
34	536	34	9.246328	0	-	-	0
35	539	37	10.543483	0	-	-	0
36	572	37	9.306380	0	-	-	0

*17	PF02310	PF02965	104	20	240.738641
family 1, PF02310:
B12 binding domain
How a protein prepares for B12 binding: structure and
family 2, PF02965:
Vitamin B12 dependent methionine synthase, activation domain
The structure of the C-terminal domain of methionine
index	pos1	pos2	score	npdbs	avgdist	mindist	nshort
0	46	27	23.659126	0	-	-	0
1	46	38	13.957035	0	-	-	0
2	46	39	15.308653	0	-	-	0
3	46	103	27.512545	0	-	-	0
4	46	104	9.379540	0	-	-	0
5	46	105	15.687687	0	-	-	0
6	46	114	16.830677	0	-	-	0
7	46	158	14.136662	0	-	-	0
8	46	167	9.188494	0	-	-	0
9	46	169	17.812126	0	-	-	0
10	121	27	13.333297	0	-	-	0
11	121	103	17.135984	0	-	-	0
12	158	27	9.935201	0	-	-	0
13	171	27	15.660432	0	-	-	0
14	171	105	9.853324	0	-	-	0
15	173	27	13.960217	0	-	-	0
16	173	103	12.956915	0	-	-	0
17	179	6	9.481776	0	-	-	0
18	181	6	9.195488	0	-	-	0
19	210	27	14.075464	0	-	-	0

#18	PF00318	PF00411	311	27	237.121970
family 1, PF00318:
Ribosomal protein S2
family 2, PF00411:
Ribosomal protein S11
index	pos1	pos2	score	npdbs	avgdist	mindist	nshort
0	9	38	20.423519	1	76.6529	76.6529	0
1	9	40	24.962955	1	71.4112	71.4112	0
2	9	55	16.780000	1	66.0931	66.0931	0
3	9	99	18.025205	1	55.5880	55.5880	0
4	9	152	13.921916	1	59.1562	59.1562	0
5	122	40	11.635414	1	69.0088	69.0088	0
6	189	40	11.989441	1	68.1326	68.1326	0
7	189	55	10.116839	1	65.1844	65.1844	0
8	189	99	10.438342	1	57.6841	57.6841	0
9	192	38	16.256545	1	74.1371	74.1371	0
10	192	40	21.553409	1	68.6978	68.6978	0
11	192	44	9.684026	1	67.4691	67.4691	0
12	192	48	12.962504	1	66.8205	66.8205	0
13	192	55	13.884711	1	66.2883	66.2883	0
14	192	99	17.717467	1	58.9642	58.9642	0
15	192	145	14.995059	1	63.7546	63.7546	0
16	192	147	10.444471	1	60.2372	60.2372	0
17	192	152	9.970263	1	57.8800	57.8800	0
18	267	38	13.173119	1	83.0882	83.0882	0
19	267	40	16.517246	1	77.0456	77.0456	0
20	267	99	13.229124	1	67.2854	67.2854	0
21	358	38	20.390976	1	81.8228	81.8228	0
22	378	38	23.995043	1	75.0403	75.0403	0
23	378	40	29.317574	1	69.6433	69.6433	0
24	378	55	19.599925	1	64.4871	64.4871	0
25	378	99	18.725338	1	54.5412	54.5412	0
26	378	152	13.499732	1	58.2943	58.2943	0

19	PF01432	PF02347	128	26	235.436618
family 1, PF01432:
Peptidase family M3
Evolutionary families of metallopeptidases. 
family 2, PF02347:
Glycine cleavage system P-protein
Genetics of the synthesis of serine from glycine and the
index	pos1	pos2	score	npdbs	avgdist	mindist	nshort
0	739	2	10.193507	0	-	-	0
1	739	5	10.408923	0	-	-	0
2	739	164	12.192771	0	-	-	0
3	739	219	10.502714	0	-	-	0
4	739	233	13.739851	0	-	-	0
5	739	234	9.967307	0	-	-	0
6	739	237	9.818403	0	-	-	0
7	739	287	13.728226	0	-	-	0
8	739	316	11.148640	0	-	-	0
9	739	430	16.888734	0	-	-	0
10	739	573	9.061635	0	-	-	0
11	739	591	12.238601	0	-	-	0
12	739	727	12.764935	0	-	-	0
13	739	786	17.105744	0	-	-	0
14	739	807	11.739657	0	-	-	0
15	739	880	9.717156	0	-	-	0
16	739	884	12.606508	0	-	-	0
17	746	430	11.995723	0	-	-	0
18	746	786	10.272385	0	-	-	0
19	1009	233	10.966498	0	-	-	0
20	1009	234	9.424704	0	-	-	0
21	1009	430	14.436485	0	-	-	0
22	1009	727	10.013740	0	-	-	0
23	1030	430	9.759451	0	-	-	0
24	1205	430	12.056220	0	-	-	0
25	1205	786	9.860969	0	-	-	0

*20	PF03463	PF03464	94	51	231.596645
family 1, PF03463:
eRF1 domain 1
The crystal structure of human eukaryotic release factor
family 2, PF03464:
eRF1 domain 2
The crystal structure of human eukaryotic release factor
index	pos1	pos2	score	npdbs	avgdist	mindist	nshort
0	12	12	14.291025	0	-	-	0
1	12	37	9.904431	0	-	-	0
2	30	62	9.888721	0	-	-	0
3	30	69	9.655821	0	-	-	0
4	30	107	9.175301	0	-	-	0
5	30	125	13.051505	0	-	-	0
6	30	184	11.136271	0	-	-	0
7	31	3	11.504823	0	-	-	0
8	31	8	11.228752	0	-	-	0
9	31	10	12.246202	0	-	-	0
10	31	12	11.166146	0	-	-	0
11	31	69	14.081091	0	-	-	0
12	31	107	12.441382	0	-	-	0
13	31	111	9.231379	0	-	-	0
14	88	69	9.818772	0	-	-	0
15	88	125	13.600042	0	-	-	0
16	101	62	10.864518	0	-	-	0
17	101	69	10.311484	0	-	-	0
18	173	64	12.474864	0	-	-	0
19	173	70	10.038523	0	-	-	0
20	185	3	10.600111	0	-	-	0
21	185	8	10.294012	0	-	-	0
22	185	10	10.903551	0	-	-	0
23	185	12	9.568561	0	-	-	0
24	185	69	13.464255	0	-	-	0
25	185	107	11.432444	0	-	-	0
26	185	125	16.437195	0	-	-	0
27	185	144	10.064629	0	-	-	0
28	186	45	9.312660	0	-	-	0
29	186	62	18.360846	0	-	-	0
30	186	66	12.649290	0	-	-	0
31	186	126	14.470331	0	-	-	0
32	186	144	14.190607	0	-	-	0
33	201	62	12.554448	0	-	-	0
34	201	107	9.201165	0	-	-	0
35	215	107	9.590880	0	-	-	0
36	247	3	14.800958	0	-	-	0
37	247	8	13.085541	0	-	-	0
38	247	10	13.236578	0	-	-	0
39	247	12	13.552304	0	-	-	0
40	247	37	10.001650	0	-	-	0
41	247	62	18.796698	0	-	-	0
42	247	64	13.802096	0	-	-	0
43	247	66	12.828291	0	-	-	0
44	247	69	18.499015	0	-	-	0
45	247	72	11.005524	0	-	-	0
46	247	107	14.626334	0	-	-	0
47	247	111	10.466620	0	-	-	0
48	247	126	13.329244	0	-	-	0
49	247	144	13.234770	0	-	-	0
50	247	182	9.960296	0	-	-	0

21	PF01512	PF02554	59	72	230.608637
family 1, PF01512:
Respiratory-chain NADH dehydrogenase 51 Kd subunit
family 2, PF02554:
Carbon starvation protein CstA
Molecular and functional characterization of a carbon
index	pos1	pos2	score	npdbs	avgdist	mindist	nshort
0	1	54	11.323945	0	-	-	0
1	1	463	11.822585	0	-	-	0
2	51	649	13.377891	0	-	-	0
3	54	649	16.263328	0	-	-	0
4	71	649	14.873630	0	-	-	0
5	131	649	13.692250	0	-	-	0
6	137	58	13.549399	0	-	-	0
7	137	61	15.347471	0	-	-	0
8	137	79	9.154123	0	-	-	0
9	137	109	16.009369	0	-	-	0
10	137	615	10.744516	0	-	-	0
11	137	618	14.471265	0	-	-	0
12	137	632	15.446637	0	-	-	0
13	137	649	24.930468	0	-	-	0
14	140	62	11.174361	0	-	-	0
15	140	469	9.427854	0	-	-	0
16	150	649	9.724885	0	-	-	0
17	166	471	9.438339	0	-	-	0
18	166	649	13.914670	0	-	-	0
19	180	649	15.340201	0	-	-	0
20	181	649	14.080218	0	-	-	0
21	257	61	10.372643	0	-	-	0
22	257	74	9.848790	0	-	-	0
23	257	109	9.988292	0	-	-	0
24	257	471	14.073480	0	-	-	0
25	257	618	9.417000	0	-	-	0
26	257	649	19.704147	0	-	-	0
27	261	471	9.725765	0	-	-	0
28	261	649	14.070261	0	-	-	0
29	264	6	9.663363	0	-	-	0
30	264	19	9.905870	0	-	-	0
31	264	61	9.589424	0	-	-	0
32	264	74	9.116406	0	-	-	0
33	264	109	9.644219	0	-	-	0
34	264	471	11.468844	0	-	-	0
35	264	632	9.821021	0	-	-	0
36	264	649	19.573837	0	-	-	0
37	265	54	9.024976	0	-	-	0
38	265	61	10.247306	0	-	-	0
39	265	471	13.464635	0	-	-	0
40	265	618	9.472728	0	-	-	0
41	265	649	19.411530	0	-	-	0
42	267	649	13.289470	0	-	-	0
43	269	649	13.798736	0	-	-	0
44	270	471	10.071920	0	-	-	0
45	270	649	16.101170	0	-	-	0
46	281	471	10.752822	0	-	-	0
47	281	649	15.608223	0	-	-	0
48	290	649	16.243012	0	-	-	0
49	324	471	10.685714	0	-	-	0
50	324	649	16.054651	0	-	-	0
51	327	649	13.247515	0	-	-	0
52	332	649	9.314455	0	-	-	0
53	333	54	9.281589	0	-	-	0
54	333	61	11.194865	0	-	-	0
55	333	469	9.218817	0	-	-	0
56	333	471	13.893333	0	-	-	0
57	333	618	9.968062	0	-	-	0
58	333	649	21.109791	0	-	-	0
59	335	649	14.276717	0	-	-	0
60	377	649	10.879386	0	-	-	0
61	388	54	10.946610	0	-	-	0
62	388	61	12.767270	0	-	-	0
63	388	109	13.369616	0	-	-	0
64	388	463	10.268114	0	-	-	0
65	388	469	10.612236	0	-	-	0
66	388	471	15.806207	0	-	-	0
67	388	475	10.536340	0	-	-	0
68	388	617	9.884196	0	-	-	0
69	388	618	11.446364	0	-	-	0
70	388	632	12.382928	0	-	-	0
71	388	649	21.800545	0	-	-	0

*22	PF01642	PF02310	77	36	229.137246
family 1, PF01642:
Methylmalonyl-CoA mutase
How coenzyme B12 radicals are generated: the crystal
family 2, PF02310:
B12 binding domain
How a protein prepares for B12 binding: structure and
index	pos1	pos2	score	npdbs	avgdist	mindist	nshort
0	54	14	10.071419	1	33.8822	33.8822	0
1	71	0	10.704124	1	53.1768	53.1768	0
2	71	14	10.388839	1	33.9608	33.9608	0
3	92	0	16.304303	1	42.3089	42.3089	0
4	92	14	16.056716	1	21.3194	21.3194	0
5	92	68	23.003956	1	35.5448	35.5448	0
6	92	146	9.608854	1	40.0449	40.0449	0
7	133	0	16.334260	1	28.6916	28.6916	0
8	133	14	15.621797	1	2.8133	2.8133	1
9	144	14	14.951983	1	5.0194	5.0194	1
10	190	68	12.182209	1	38.6474	38.6474	0
11	194	68	12.562275	1	28.0873	28.0873	0
12	200	0	20.027777	1	42.1326	42.1326	0
13	381	68	13.409130	1	17.7582	17.7582	0
14	383	68	14.135750	1	17.6035	17.6035	0
15	440	68	9.951522	1	22.9075	22.9075	0
16	532	14	9.317245	1	22.8895	22.8895	0
17	539	14	14.252449	1	30.5481	30.5481	0
18	600	146	9.907435	1	44.7166	44.7166	0
19	613	68	13.186065	1	30.7094	30.7094	0
20	666	0	12.613471	1	44.7449	44.7449	0
21	666	14	11.821689	1	27.2131	27.2131	0
22	666	45	11.141586	1	40.0335	40.0335	0
23	667	0	11.103520	1	47.0639	47.0639	0
24	667	14	10.443223	1	30.0006	30.0006	0
25	667	45	9.764629	1	42.2644	42.2644	0
26	667	68	16.498230	1	41.6770	41.6770	0
27	673	0	9.835495	1	51.8815	51.8815	0
28	673	14	9.393307	1	33.1053	33.1053	0
29	673	68	15.302367	1	45.3778	45.3778	0
30	745	68	9.968555	1	13.5895	13.5895	0
31	753	68	21.976594	1	15.8887	15.8887	0
32	760	68	9.624067	1	17.9686	17.9686	0
33	827	14	9.751962	1	10.1779	10.1779	0
34	838	0	14.230088	1	37.7242	37.7242	0
35	966	156	11.876832	1	23.9779	23.9779	0

*23	PF00679	PF03764	327	11	211.634825
family 1, PF00679:
Elongation factor G C-terminus
family 2, PF03764:
Elongation factor G, domain IV
index	pos1	pos2	score	npdbs	avgdist	mindist	nshort
0	74	224	33.711137	1	38.6119	38.6119	0
1	405	147	13.858303	1	39.4997	39.4997	0
2	405	211	13.615998	1	46.4495	46.4495	0
3	405	213	22.220913	1	44.0973	44.0973	0
4	405	220	9.784266	1	37.5430	37.5430	0
5	405	224	13.007526	1	33.1431	33.1431	0
6	408	211	13.309156	1	50.7955	50.7955	0
7	408	213	19.697582	1	48.5716	48.5716	0
8	408	224	10.780664	1	37.7286	37.7286	0
9	409	133	53.959561	0	-	-	0
10	409	152	37.469035	1	43.4531	43.4531	0

*24	PF00208	PF02812	169	16	195.948264
family 1, PF00208:
Glutamate/Leucine/Phenylalanine/Valine dehydrogenase
A role for quaternary structure in the substrate
family 2, PF02812:
Glu/Leu/Phe/Val dehydrogenase, dimerisation domain
A role for quaternary structure in the substrate
index	pos1	pos2	score	npdbs	avgdist	mindist	nshort
0	141	65	19.909623	8	19.7776	15.5818	0
1	141	70	15.163814	8	19.5757	17.8855	0
2	141	155	10.705225	8	18.1969	15.3604	0
3	141	169	11.516704	8	32.7995	29.8438	0
4	373	155	14.384417	8	22.4998	20.1935	0
5	380	65	21.583821	8	9.9246	7.3697	5
6	380	155	9.728104	8	14.6221	12.2800	0
7	380	169	10.532107	8	29.6097	26.1915	0
8	432	65	33.728776	8	10.0621	3.2685	2
9	432	131	18.454769	8	28.3122	21.2298	0
10	432	155	19.691641	8	14.8913	12.4984	0
11	432	169	20.308470	8	30.3664	26.6263	0
12	433	43	9.147751	8	18.4124	16.0287	0
13	433	151	22.382391	8	23.0858	18.1080	0
14	478	171	11.352395	8	14.8697	14.4938	0
15	482	155	10.718876	8	12.0372	11.5281	0

*25	PF01031	PF02212	69	21	193.553792
family 1, PF01031:
Dynamin central region
family 2, PF02212:
Dynamin GTPase effector domain
index	pos1	pos2	score	npdbs	avgdist	mindist	nshort
0	18	17	11.198373	0	-	-	0
1	34	39	11.688146	0	-	-	0
2	114	68	11.441647	0	-	-	0
3	151	68	13.894691	0	-	-	0
4	195	17	11.080464	0	-	-	0
5	195	68	15.147467	0	-	-	0
6	262	39	9.745603	0	-	-	0
7	262	68	16.039883	0	-	-	0
8	271	68	14.904670	0	-	-	0
9	276	68	14.378113	0	-	-	0
10	379	26	10.259670	0	-	-	0
11	435	17	11.508567	0	-	-	0
12	465	17	12.649101	0	-	-	0
13	479	17	13.191656	0	-	-	0
14	514	17	11.827676	0	-	-	0
15	518	17	12.019540	0	-	-	0
16	711	17	9.254145	0	-	-	0
17	718	17	10.761679	0	-	-	0
18	718	68	16.069529	0	-	-	0
19	720	17	10.271738	0	-	-	0
20	720	68	16.233369	0	-	-	0

#26	PF00177	PF00411	318	23	193.172107
family 1, PF00177:
Ribosomal protein S7p/S5e
The structure of ribosomal protein S7 at 1.9 A resolution
family 2, PF00411:
Ribosomal protein S11
index	pos1	pos2	score	npdbs	avgdist	mindist	nshort
0	62	38	13.676281	1	44.6151	44.6151	0
1	304	38	12.954484	1	22.5295	22.5295	0
2	304	40	18.803823	1	18.1003	18.1003	0
3	304	44	9.263596	1	16.8970	16.8970	0
4	304	141	16.010969	1	37.1261	37.1261	0
5	304	144	9.883608	1	37.1518	37.1518	0
6	304	147	9.576630	1	29.5415	29.5415	0
7	304	152	9.651071	1	25.5114	25.5114	0
8	323	40	11.350001	1	10.8224	10.8224	0
9	324	38	13.345689	1	18.5570	18.5570	0
10	324	40	17.078940	1	12.3780	12.3780	0
11	324	48	10.110125	1	15.0324	15.0324	0
12	324	99	14.871696	1	18.3141	18.3141	0
13	330	40	12.907582	1	16.7631	16.7631	0
14	340	141	11.261945	1	53.4119	53.4119	0
15	343	141	21.313541	1	57.8134	57.8134	0
16	344	38	9.586274	1	27.4878	27.4878	0
17	344	40	13.337268	1	22.2353	22.2353	0
18	344	141	11.734870	1	54.6871	54.6871	0
19	344	152	9.668615	1	46.9757	46.9757	0
20	416	38	9.751164	1	18.0754	18.0754	0
21	416	40	14.611987	1	12.9365	12.9365	0
22	416	99	12.851470	1	24.1691	24.1691	0

*27	PF02878	PF02880	250	9	191.647360
family 1, PF02878:
Phosphoglucomutase/phosphomannomutase, alpha/beta/alpha domain I
The crystal structure of muscle phosphoglucomutase refined
family 2, PF02880:
Phosphoglucomutase/phosphomannomutase, alpha/beta/alpha domain III
The crystal structure of muscle phosphoglucomutase refined
index	pos1	pos2	score	npdbs	avgdist	mindist	nshort
0	3	6	11.841703	3	24.2091	22.7967	0
1	3	209	13.074800	3	21.8560	20.1971	0
2	6	85	30.104074	3	14.2541	12.2562	0
3	6	124	48.050818	3	6.4802	5.6136	3
4	171	260	15.856061	3	5.6087	3.5120	3
5	262	124	44.784448	3	8.8297	8.0241	2
6	277	85	25.342124	3	15.1203	13.9953	0
7	277	124	43.767899	3	5.4174	4.1762	3
8	277	259	31.740228	3	5.0520	3.4084	3

*28	PF00670	PF05221	175	30	180.857110
family 1, PF00670:
S-adenosyl-L-homocysteine hydrolase, NAD binding domain
family 2, PF05221:
S-adenosyl-L-homocysteine hydrolase
index	pos1	pos2	score	npdbs	avgdist	mindist	nshort
0	4	106	14.585724	3	18.0196	17.0733	0
1	4	307	10.476952	3	7.9062	5.8288	3
2	5	95	10.680126	3	27.6248	27.0226	0
3	5	106	14.735124	3	21.8119	20.8149	0
4	5	307	11.343589	3	7.7036	6.4941	3
5	9	101	9.438006	3	21.4918	20.3952	0
6	9	106	11.467843	3	18.8423	16.9915	0
7	9	306	13.878344	3	13.5184	12.6706	0
8	9	307	9.256129	3	13.3070	11.1398	0
9	66	59	11.259993	3	19.9345	14.9746	0
10	66	95	16.203555	3	26.1479	25.9172	0
11	66	103	9.007004	3	22.0497	21.0112	0
12	66	104	11.825801	3	18.1814	17.1075	0
13	66	106	21.184828	3	22.8859	21.8431	0
14	66	107	12.701486	3	22.1735	21.0261	0
15	66	113	12.875326	3	25.8559	25.0761	0
16	66	298	9.124405	3	10.4263	9.8816	1
17	66	306	23.631013	3	3.7239	3.3115	3
18	66	307	20.072744	3	3.7660	2.8125	3
19	66	558	14.649154	3	15.7639	15.6121	0
20	66	570	20.192298	3	20.7293	20.3769	0
21	66	622	9.759607	3	14.8068	14.2727	0
22	66	663	18.975185	3	17.2369	16.3734	0
23	66	675	12.733990	3	14.4675	14.3920	0
24	80	106	9.685441	3	18.8171	17.6529	0
25	216	306	11.557469	3	11.8604	11.3815	0
26	216	307	9.688481	3	13.1870	11.5922	0
27	267	106	12.352464	3	8.6121	6.0032	2
28	267	306	12.471208	3	24.2473	22.9821	0
29	267	307	13.534128	3	25.4272	23.1930	0

$29	PF01407	PF01440	75	13	178.908994
family 1, PF01407:
Geminivirus AL3 protein
Molecular characterization of the AL3 protein encoded by a
family 2, PF01440:
Geminivirus AL2 protein
Transactivation in a geminivirus: AL2 gene product is
index	pos1	pos2	score	npdbs	avgdist	mindist	nshort
0	47	50	14.474851	0	-	-	0
1	47	160	35.792658	0	-	-	0
2	59	160	47.511148	0	-	-	0
3	71	133	11.089136	0	-	-	0
4	82	160	32.030921	0	-	-	0
5	92	155	15.343633	0	-	-	0
6	100	160	27.175061	0	-	-	0
7	106	160	22.226331	0	-	-	0
8	109	160	38.440446	0	-	-	0
9	113	160	34.027687	0	-	-	0
10	140	160	27.134252	0	-	-	0
11	145	15	13.959484	0	-	-	0
12	145	160	35.105479	0	-	-	0

$30	PF03135	PF04610	60	23	176.025552
family 1, PF03135:
CagE, TrbE, VirB family, component of type IV transporter system
Virulence factors of Helicobacter pylori responsible for
family 2, PF04610:
TrbL/VirB6 plasmid conjugal transfer protein
Essential components of the Ti plasmid trb system, a type
index	pos1	pos2	score	npdbs	avgdist	mindist	nshort
0	2	342	9.145782	0	-	-	0
1	114	324	18.523858	0	-	-	0
2	114	339	15.483368	0	-	-	0
3	114	342	18.386351	0	-	-	0
4	119	342	16.604009	0	-	-	0
5	137	324	16.037441	0	-	-	0
6	137	339	12.641881	0	-	-	0
7	137	342	16.145300	0	-	-	0
8	139	324	10.916960	0	-	-	0
9	139	342	11.538046	0	-	-	0
10	173	324	12.550674	0	-	-	0
11	173	342	13.133343	0	-	-	0
12	185	324	14.182353	0	-	-	0
13	185	339	11.689551	0	-	-	0
14	185	342	14.563879	0	-	-	0
15	219	324	12.607942	0	-	-	0
16	219	342	12.839417	0	-	-	0
17	232	324	20.227827	0	-	-	0
18	232	339	17.830309	0	-	-	0
19	232	342	20.275127	0	-	-	0
20	326	324	16.521503	0	-	-	0
21	326	339	13.280920	0	-	-	0
22	326	342	16.603490	0	-	-	0

*31	PF02607	PF02965	103	27	174.470091
family 1, PF02607:
B12 binding domain
How a protein binds B12: A 3.0 A X-ray structure of
family 2, PF02965:
Vitamin B12 dependent methionine synthase, activation domain
The structure of the C-terminal domain of methionine
index	pos1	pos2	score	npdbs	avgdist	mindist	nshort
0	31	27	13.811970	0	-	-	0
1	51	27	11.029738	0	-	-	0
2	51	103	12.226514	0	-	-	0
3	53	101	9.147982	0	-	-	0
4	71	6	12.369748	0	-	-	0
5	71	27	14.813165	0	-	-	0
6	71	28	10.165931	0	-	-	0
7	71	38	11.900288	0	-	-	0
8	71	39	9.120037	0	-	-	0
9	71	158	9.024053	0	-	-	0
10	74	6	13.221533	0	-	-	0
11	74	27	17.303043	0	-	-	0
12	74	28	13.036306	0	-	-	0
13	74	31	9.284661	0	-	-	0
14	74	38	13.198813	0	-	-	0
15	74	39	10.802522	0	-	-	0
16	74	158	11.371294	0	-	-	0
17	76	27	9.639683	0	-	-	0
18	77	27	10.706724	0	-	-	0
19	77	103	13.333895	0	-	-	0
20	80	27	17.879549	0	-	-	0
21	80	38	10.570022	0	-	-	0
22	80	39	11.050967	0	-	-	0
23	80	103	21.074612	0	-	-	0
24	80	114	10.820274	0	-	-	0
25	80	158	9.513804	0	-	-	0
26	80	169	12.953883	0	-	-	0

*32	PF01493	PF01645	123	30	173.882394
family 1, PF01493:
GXGXG motif
The formylmethanofuran dehydrogenase isoenzymes in
family 2, PF01645:
Conserved region in glutamate synthase
Sequence of the GLT1 gene from Saccharomyces cerevisiae
index	pos1	pos2	score	npdbs	avgdist	mindist	nshort
0	12	553	10.631263	2	33.8161	33.4121	0
1	15	209	9.289188	2	34.0060	33.7824	0
2	15	324	13.771009	2	18.4142	18.2003	0
3	15	641	13.002408	2	43.2569	43.1692	0
4	77	667	9.454248	2	38.2106	37.9922	0
5	82	667	9.812475	2	29.2486	29.1607	0
6	131	216	11.994496	2	31.7779	31.6649	0
7	131	571	13.164147	2	25.1537	24.9923	0
8	131	641	12.435553	2	39.0378	38.7729	0
9	131	667	17.357614	2	29.5106	29.3404	0
10	131	894	13.184094	2	47.6665	47.5116	0
11	134	553	10.548840	2	28.8511	28.5959	0
12	135	667	14.518473	2	28.0123	27.9324	0
13	150	576	14.832291	2	50.4647	49.9379	0
14	266	4	13.899882	2	47.5032	46.2329	0
15	266	184	11.468423	2	33.6290	33.1778	0
16	266	553	14.246425	2	33.8305	33.4700	0
17	266	667	13.970846	2	35.4360	35.3192	0
18	279	4	15.485385	2	41.4021	39.8627	0
19	279	567	11.226423	2	25.1836	25.0852	0
20	279	667	14.294854	2	31.0785	30.9211	0
21	398	180	11.416621	2	38.6427	38.2378	0
22	398	255	12.377677	2	27.6724	27.3886	0
23	398	324	11.537944	2	23.9526	23.6199	0
24	398	576	19.073916	2	35.8525	35.3115	0
25	398	853	13.566634	2	39.1292	38.9177	0
26	398	879	14.495239	2	46.3959	46.1835	0
27	448	216	9.361486	2	35.7790	35.5882	0
28	448	567	13.053392	2	21.5046	21.3857	0
29	462	576	16.707235	2	49.4467	47.6046	0

*33	PF02574	PF02965	104	19	171.675443
family 1, PF02574:
Homocysteine S-methyltransferase
S-methylmethionine metabolism in Escherichia coli. 
family 2, PF02965:
Vitamin B12 dependent methionine synthase, activation domain
The structure of the C-terminal domain of methionine
index	pos1	pos2	score	npdbs	avgdist	mindist	nshort
0	102	27	21.948093	0	-	-	0
1	329	27	18.507600	0	-	-	0
2	329	38	11.767439	0	-	-	0
3	329	114	12.018321	0	-	-	0
4	329	158	12.744255	0	-	-	0
5	329	169	13.049397	0	-	-	0
6	439	27	24.134352	0	-	-	0
7	439	38	18.333717	0	-	-	0
8	439	114	13.292337	0	-	-	0
9	439	158	13.469316	0	-	-	0
10	439	167	9.270189	0	-	-	0
11	439	169	16.331819	0	-	-	0
12	613	27	16.557633	0	-	-	0
13	613	38	10.042631	0	-	-	0
14	689	27	14.060968	0	-	-	0
15	699	101	10.427684	0	-	-	0
16	816	103	12.785926	0	-	-	0
17	829	28	11.968145	0	-	-	0
18	829	38	12.799227	0	-	-	0

#34	PF02310	PF02574	115	23	169.659340
family 1, PF02310:
B12 binding domain
How a protein prepares for B12 binding: structure and
family 2, PF02574:
Homocysteine S-methyltransferase
S-methylmethionine metabolism in Escherichia coli. 
index	pos1	pos2	score	npdbs	avgdist	mindist	nshort
0	39	102	9.557123	0	-	-	0
1	40	102	12.190999	0	-	-	0
2	46	102	34.743252	0	-	-	0
3	46	104	13.912936	0	-	-	0
4	46	329	29.341250	0	-	-	0
5	46	439	21.092565	0	-	-	0
6	46	613	18.163082	0	-	-	0
7	46	689	16.435855	0	-	-	0
8	71	102	9.657666	0	-	-	0
9	121	329	17.893009	0	-	-	0
10	121	439	14.660758	0	-	-	0
11	121	613	9.731534	0	-	-	0
12	158	102	12.317821	0	-	-	0
13	158	329	12.095689	0	-	-	0
14	158	439	10.089411	0	-	-	0
15	159	439	9.745185	0	-	-	0
16	171	102	21.167922	0	-	-	0
17	171	329	20.472941	0	-	-	0
18	171	439	17.768644	0	-	-	0
19	171	613	13.215668	0	-	-	0
20	171	689	10.807732	0	-	-	0
21	210	329	15.644363	0	-	-	0
22	210	613	11.162888	0	-	-	0

#35	PF00177	PF00318	314	15	158.794030
family 1, PF00177:
Ribosomal protein S7p/S5e
The structure of ribosomal protein S7 at 1.9 A resolution
family 2, PF00318:
Ribosomal protein S2
index	pos1	pos2	score	npdbs	avgdist	mindist	nshort
0	97	192	12.012153	1	71.3420	71.3420	0
1	97	267	12.786985	1	73.3015	73.3015	0
2	281	192	9.479313	1	60.2493	60.2493	0
3	304	189	10.143975	1	52.8312	52.8312	0
4	304	192	16.635374	1	52.7179	52.7179	0
5	304	267	11.717312	1	62.4893	62.4893	0
6	304	358	17.890047	1	63.8917	63.8917	0
7	323	358	13.566081	1	72.2602	72.2602	0
8	324	267	9.833542	1	65.5711	65.5711	0
9	324	358	16.395160	1	68.6053	68.6053	0
10	330	192	9.978474	1	57.6175	57.6175	0
11	343	4	19.695503	1	81.0256	81.0256	0
12	344	358	11.902482	1	80.3322	80.3322	0
13	416	9	10.417062	1	73.0588	73.0588	0
14	416	192	10.768946	1	67.9221	67.9221	0

*36	PF01357	PF03330	59	18	157.083823
family 1, PF01357:
Pollen allergen
Complete primary structure of a Lolium perenne (perennial
family 2, PF03330:
Rare lipoprotein A (RlpA)-like double-psi beta-barrel
Multicopy suppressors of prc mutant Escherichia coli
index	pos1	pos2	score	npdbs	avgdist	mindist	nshort
0	1	100	12.675479	1	18.1823	18.1823	0
1	1	165	10.426271	1	30.6454	30.6454	0
2	3	100	15.059030	1	16.5972	16.5972	0
3	3	101	10.792784	1	20.1030	20.1030	0
4	3	132	9.637648	1	29.7058	29.7058	0
5	3	165	11.800503	1	35.1675	35.1675	0
6	12	100	9.985003	1	26.8839	26.8839	0
7	14	100	12.862708	1	21.0532	21.0532	0
8	14	165	10.694382	1	43.6927	43.6927	0
9	19	100	11.686052	1	14.2362	14.2362	0
10	20	100	11.984591	1	15.2440	15.2440	0
11	24	165	9.206872	1	29.2235	29.2235	0
12	34	100	11.377240	1	32.1475	32.1475	0
13	35	100	11.788538	1	34.2051	34.2051	0
14	37	100	9.147327	1	35.2193	35.2193	0
15	58	100	11.923937	1	13.4153	13.4153	0
16	58	101	9.592819	1	15.8602	15.8602	0
17	65	132	9.006275	1	24.4702	24.4702	0

*37	PF02847	PF02854	47	18	153.559249
family 1, PF02847:
MA3 domain
Novel eIF4G domain homologues linking mRNA translation with
family 2, PF02854:
MIF4G domain
Novel eIF4G domain homologues linking mRNA translation with
index	pos1	pos2	score	npdbs	avgdist	mindist	nshort
0	6	99	9.507826	0	-	-	0
1	6	172	11.896993	0	-	-	0
2	29	19	15.545062	0	-	-	0
3	29	53	13.285237	0	-	-	0
4	29	70	11.972518	0	-	-	0
5	29	101	14.758200	0	-	-	0
6	29	172	15.899430	0	-	-	0
7	97	299	10.938445	0	-	-	0
8	98	38	11.235443	0	-	-	0
9	98	53	9.365637	0	-	-	0
10	98	99	9.568632	0	-	-	0
11	107	300	12.303739	0	-	-	0
12	228	99	9.157725	0	-	-	0
13	228	172	9.544529	0	-	-	0
14	229	54	11.741164	0	-	-	0
15	229	172	9.799520	0	-	-	0
16	229	295	10.435444	0	-	-	0
17	229	300	10.270184	0	-	-	0

38	PF00316	PF03313	53	14	151.829380
family 1, PF00316:
Fructose-1-6-bisphosphatase
Structure of rabbit liver fructose 1,6-bisphosphatase at
family 2, PF03313:
Serine dehydratase alpha chain
index	pos1	pos2	score	npdbs	avgdist	mindist	nshort
0	8	434	10.664765	0	-	-	0
1	53	434	9.703805	0	-	-	0
2	205	434	10.988664	0	-	-	0
3	296	434	10.242006	0	-	-	0
4	326	434	12.204082	0	-	-	0
5	384	434	9.847324	0	-	-	0
6	397	434	11.630072	0	-	-	0
7	421	434	10.175817	0	-	-	0
8	422	434	10.351316	0	-	-	0
9	424	434	10.103268	0	-	-	0
10	432	483	9.085476	0	-	-	0
11	449	434	11.993614	0	-	-	0
12	473	434	12.050827	0	-	-	0
13	530	434	12.788359	0	-	-	0

#39	PF00203	PF00238	320	17	145.449207
family 1, PF00203:
Ribosomal protein S19
family 2, PF00238:
Ribosomal protein L14p/L23e
index	pos1	pos2	score	npdbs	avgdist	mindist	nshort
0	77	9	11.462755	0	-	-	0
1	77	91	9.280617	0	-	-	0
2	77	154	13.202629	0	-	-	0
3	81	253	11.168648	0	-	-	0
4	81	259	14.358528	0	-	-	0
5	94	0	9.699778	0	-	-	0
6	94	257	11.138077	0	-	-	0
7	94	259	17.081704	0	-	-	0
8	129	9	11.688090	0	-	-	0
9	129	154	16.797641	0	-	-	0
10	129	253	17.597251	0	-	-	0
11	129	259	17.750451	0	-	-	0
12	129	283	14.043631	0	-	-	0
13	129	315	16.334084	0	-	-	0
14	137	0	12.007017	0	-	-	0
15	137	253	16.927657	0	-	-	0
16	137	257	14.445738	0	-	-	0

*40	PF02310	PF02607	120	15	130.667976
family 1, PF02310:
B12 binding domain
How a protein prepares for B12 binding: structure and
family 2, PF02607:
B12 binding domain
How a protein binds B12: A 3.0 A X-ray structure of
index	pos1	pos2	score	npdbs	avgdist	mindist	nshort
0	8	70	9.701430	1	20.5735	20.5735	0
1	11	30	19.651871	1	33.4066	33.4066	0
2	21	30	20.615335	1	24.6139	24.6139	0
3	39	51	10.344047	1	9.4691	9.4691	1
4	40	51	11.046404	1	5.4372	5.4372	1
5	46	51	25.417197	1	11.4575	11.4575	0
6	46	55	10.725228	1	16.0989	16.0989	0
7	46	74	13.595636	1	28.8528	28.8528	0
8	46	80	19.593953	1	20.9512	20.9512	0
9	71	51	13.249667	1	18.0976	18.0976	0
10	158	51	11.433170	1	18.0268	18.0268	0
11	159	51	10.835670	1	20.8466	20.8466	0
12	159	74	10.939142	1	18.8857	18.8857	0
13	171	51	14.827498	1	22.8577	22.8577	0
14	179	71	10.342298	1	28.6823	28.6823	0

$41	PF03135	PF03524	69	15	124.118896
family 1, PF03135:
CagE, TrbE, VirB family, component of type IV transporter system
Virulence factors of Helicobacter pylori responsible for
family 2, PF03524:
Conjugal transfer protein
index	pos1	pos2	score	npdbs	avgdist	mindist	nshort
0	114	742	15.873026	0	-	-	0
1	122	8	13.209752	0	-	-	0
2	122	30	9.456306	0	-	-	0
3	137	8	21.702566	0	-	-	0
4	137	742	11.910497	0	-	-	0
5	173	8	20.076446	0	-	-	0
6	173	742	11.092735	0	-	-	0
7	185	8	22.439202	0	-	-	0
8	185	30	15.353949	0	-	-	0
9	185	742	10.679493	0	-	-	0
10	219	8	19.634294	0	-	-	0
11	232	8	26.146996	0	-	-	0
12	232	742	14.305284	0	-	-	0
13	326	8	23.395200	0	-	-	0
14	326	742	10.748285	0	-	-	0

#42	PF00164	PF00253	311	10	121.777575
family 1, PF00164:
Ribosomal protein S12
family 2, PF00253:
Ribosomal protein S14p/S29e
index	pos1	pos2	score	npdbs	avgdist	mindist	nshort
0	109	60	15.174437	1	78.3091	78.3091	0
1	109	66	9.339501	1	78.2072	78.2072	0
2	111	31	13.315080	1	53.9966	53.9966	0
3	153	66	14.770306	1	80.0792	80.0792	0
4	163	60	11.876570	1	76.0353	76.0353	0
5	163	66	9.083003	1	76.4017	76.4017	0
6	165	60	20.765317	1	76.6528	76.6528	0
7	204	60	18.419531	1	75.1813	75.1813	0
8	206	60	15.493034	1	70.0396	70.0396	0
9	207	60	10.982357	1	77.1923	77.1923	0

*43	PF03144	PF03764	409	5	116.111130
family 1, PF03144:
Elongation factor Tu domain 2
Crystal structure of the ternary complex of Phe-tRNAPhe,
family 2, PF03764:
Elongation factor G, domain IV
index	pos1	pos2	score	npdbs	avgdist	mindist	nshort
0	0	224	28.578927	1	73.5272	73.5272	0
1	105	224	20.514297	1	79.0173	79.0173	0
2	118	147	10.909170	1	75.7760	75.7760	0
3	118	154	24.696685	1	69.3439	69.3439	0
4	118	213	18.098763	1	79.0533	79.0533	0

*44	PF01656	PF07685	129	12	113.922113
family 1, PF01656:
CobQ/CobB/MinD/ParA nucleotide binding domain
Cobalamin (vitamin B12) biosynthesis: identification and
family 2, PF07685:
CobB/CobQ-like glutamine amidotransferase domain
The synthetase domains of cobalamin biosynthesis
index	pos1	pos2	score	npdbs	avgdist	mindist	nshort
0	59	37	11.619895	0	-	-	0
1	67	234	9.805315	0	-	-	0
2	148	37	9.666435	0	-	-	0
3	348	234	10.338870	0	-	-	0
4	354	25	13.138028	0	-	-	0
5	354	37	13.208847	0	-	-	0
6	477	37	22.028063	0	-	-	0
7	477	125	9.389512	0	-	-	0
8	477	234	16.348776	0	-	-	0
9	604	25	15.886898	0	-	-	0
10	604	37	14.646552	0	-	-	0
11	604	234	9.289545	0	-	-	0

*45	PF01658	PF07994	94	11	113.848298
family 1, PF01658:
Myo-inositol-1-phosphate synthase
Comparison of INO1 gene sequences and products in Candida
family 2, PF07994:
Myo-inositol-1-phosphate synthase
Comparison of INO1 gene sequences and products in Candida
index	pos1	pos2	score	npdbs	avgdist	mindist	nshort
0	24	96	9.238803	3	33.6149	32.8448	0
1	24	223	9.271063	3	22.1421	21.6306	0
2	24	289	9.582640	3	21.2450	20.8972	0
3	24	290	10.904607	3	21.8667	19.2798	0
4	24	303	11.716645	3	33.0190	32.6562	0
5	24	475	10.731429	3	20.8143	16.6859	0
6	24	476	11.639614	3	17.0491	14.4004	0
7	24	484	10.478243	3	23.2211	22.2343	0
8	24	489	10.446053	3	32.6408	31.2587	0
9	24	493	10.334404	3	36.7147	35.7996	0
10	156	166	9.504801	3	20.4711	15.8450	0

$46	PF02626	PF02682	89	13	113.180388
family 1, PF02626:
Allophanate hydrolase subunit 2
family 2, PF02682:
Allophanate hydrolase subunit 1
index	pos1	pos2	score	npdbs	avgdist	mindist	nshort
0	489	548	14.331291	0	-	-	0
1	489	582	27.296282	0	-	-	0
2	489	666	11.025765	0	-	-	0
3	489	673	14.048903	0	-	-	0
4	496	582	13.093756	0	-	-	0
5	499	582	20.049423	0	-	-	0
6	501	340	15.459500	0	-	-	0
7	501	548	14.977181	0	-	-	0
8	501	582	26.445134	0	-	-	0
9	501	666	11.436066	0	-	-	0
10	501	673	14.768328	0	-	-	0
11	526	582	10.282778	0	-	-	0
12	527	673	9.321062	0	-	-	0

#47	PF00203	PF00347	280	12	111.706677
family 1, PF00203:
Ribosomal protein S19
family 2, PF00347:
Ribosomal protein L6
Ribosomal protein L6: structural evidence of gene
index	pos1	pos2	score	npdbs	avgdist	mindist	nshort
0	6	169	10.206371	0	-	-	0
1	6	172	13.379129	0	-	-	0
2	77	179	18.051760	0	-	-	0
3	81	172	9.861553	0	-	-	0
4	81	174	11.186753	0	-	-	0
5	94	174	11.047761	0	-	-	0
6	94	179	13.434780	0	-	-	0
7	129	174	14.907958	0	-	-	0
8	129	179	15.360429	0	-	-	0
9	137	169	10.264824	0	-	-	0
10	137	174	18.551104	0	-	-	0
11	137	176	9.230985	0	-	-	0

*48	PF00350	PF02212	69	18	110.448450
family 1, PF00350:
Dynamin family
Dynamin GTPase, a force-generating molecular switch. 
family 2, PF02212:
Dynamin GTPase effector domain
index	pos1	pos2	score	npdbs	avgdist	mindist	nshort
0	18	17	9.142999	0	-	-	0
1	18	68	16.085248	0	-	-	0
2	21	17	9.149716	0	-	-	0
3	39	17	14.352549	0	-	-	0
4	39	39	9.605669	0	-	-	0
5	39	68	19.168771	0	-	-	0
6	45	68	13.241903	0	-	-	0
7	295	17	9.784766	0	-	-	0
8	295	68	17.934573	0	-	-	0
9	323	17	12.762751	0	-	-	0
10	323	39	12.359425	0	-	-	0
11	329	17	10.697705	0	-	-	0
12	329	68	16.045748	0	-	-	0
13	330	17	10.808062	0	-	-	0
14	330	68	17.382727	0	-	-	0
15	521	39	9.207814	0	-	-	0
16	539	68	10.611880	0	-	-	0
17	572	68	9.653254	0	-	-	0

$49	PF03524	PF04610	63	9	110.221247
family 1, PF03524:
Conjugal transfer protein
family 2, PF04610:
TrbL/VirB6 plasmid conjugal transfer protein
Essential components of the Ti plasmid trb system, a type
index	pos1	pos2	score	npdbs	avgdist	mindist	nshort
0	0	324	9.951672	0	-	-	0
1	8	342	27.202074	0	-	-	0
2	620	342	9.136319	0	-	-	0
3	665	339	23.514423	0	-	-	0
4	704	324	13.894548	0	-	-	0
5	704	342	16.299276	0	-	-	0
6	742	324	13.807819	0	-	-	0
7	742	342	14.716071	0	-	-	0
8	768	324	9.352996	0	-	-	0

#50	PF00164	PF00318	313	10	109.559779
family 1, PF00164:
Ribosomal protein S12
family 2, PF00318:
Ribosomal protein S2
index	pos1	pos2	score	npdbs	avgdist	mindist	nshort
0	111	189	9.945983	1	73.1720	73.1720	0
1	111	192	12.749703	1	69.0247	69.0247	0
2	111	267	12.080892	1	83.8572	83.8572	0
3	111	338	10.544416	1	70.3957	70.3957	0
4	140	358	9.967424	1	79.0217	79.0217	0
5	153	9	14.083482	1	96.5167	96.5167	0
6	166	9	13.868738	1	71.5374	71.5374	0
7	166	192	11.769355	1	54.8845	54.8845	0
8	166	378	15.077247	1	70.3381	70.3381	0
9	175	192	10.805942	1	51.6977	51.6977	0

$51	PF00809	PF02310	133	8	102.978315
family 1, PF00809:
Pterin binding enzyme
Crystal structure of the anti-bacterial sulfonamide drug
family 2, PF02310:
B12 binding domain
How a protein prepares for B12 binding: structure and
index	pos1	pos2	score	npdbs	avgdist	mindist	nshort
0	6	9	9.232257	0	-	-	0
1	6	14	9.382752	0	-	-	0
2	6	32	10.426923	0	-	-	0
3	6	33	9.489937	0	-	-	0
4	8	14	11.330811	0	-	-	0
5	407	46	21.516627	0	-	-	0
6	454	46	27.706306	0	-	-	0
7	541	46	18.712559	0	-	-	0

*52	PF00984	PF03721	195	4	99.837574
family 1, PF00984:
UDP-glucose/GDP-mannose dehydrogenase family, central domain
Purification and characterization of guanosine
family 2, PF03721:
UDP-glucose/GDP-mannose dehydrogenase family, NAD binding domain
Purification and characterization of guanosine
index	pos1	pos2	score	npdbs	avgdist	mindist	nshort
0	54	566	29.269998	1	9.6165	9.6165	1
1	60	101	23.674461	1	18.1368	18.1368	0
2	72	539	39.369920	1	16.3579	16.3579	0
3	72	540	13.217393	1	14.5997	14.5997	0

*53	PF03464	PF03465	98	11	99.510349
family 1, PF03464:
eRF1 domain 2
The crystal structure of human eukaryotic release factor
family 2, PF03465:
eRF1 domain 3
The crystal structure of human eukaryotic release factor
index	pos1	pos2	score	npdbs	avgdist	mindist	nshort
0	8	144	10.588321	0	-	-	0
1	62	144	12.603649	0	-	-	0
2	62	165	11.975950	0	-	-	0
3	62	167	9.550641	0	-	-	0
4	64	144	13.240034	0	-	-	0
5	64	165	9.597829	0	-	-	0
6	126	174	9.416113	0	-	-	0
7	174	143	9.946014	0	-	-	0
8	174	167	9.259479	0	-	-	0
9	184	149	13.155512	0	-	-	0
10	184	174	13.010871	0	-	-	0

54	PF00343	PF02666	94	9	96.089047
family 1, PF00343:
Carbohydrate phosphorylase
Control of phosphorylase b conformation by a modified
family 2, PF02666:
Phosphatidylserine decarboxylase
Cloning, sequencing, and disruption of the Bacillus
index	pos1	pos2	score	npdbs	avgdist	mindist	nshort
0	39	116	10.506258	0	-	-	0
1	39	601	15.795325	0	-	-	0
2	39	605	13.389062	0	-	-	0
3	39	671	10.914961	0	-	-	0
4	39	886	9.711913	0	-	-	0
5	39	1055	10.339236	0	-	-	0
6	1647	601	13.109290	0	-	-	0
7	1647	605	10.106089	0	-	-	0
8	1713	601	12.230347	0	-	-	0

#55	PF00189	PF00410	308	11	95.926391
family 1, PF00189:
Ribosomal protein S3, C-terminal domain
Conserved structures and diversity of functions of
family 2, PF00410:
Ribosomal protein S8
Structural evidence for specific S8-RNA and S8-protein
index	pos1	pos2	score	npdbs	avgdist	mindist	nshort
0	10	214	13.109534	0	-	-	0
1	10	274	10.478565	0	-	-	0
2	101	10	10.065468	0	-	-	0
3	101	260	10.408821	0	-	-	0
4	101	262	13.079471	0	-	-	0
5	102	71	10.522266	0	-	-	0
6	102	260	10.431089	0	-	-	0
7	114	262	9.837620	0	-	-	0
8	123	346	10.004449	0	-	-	0
9	132	260	9.271965	0	-	-	0
10	132	262	11.490426	0	-	-	0

#56	PF00318	PF00410	299	9	94.848197
family 1, PF00318:
Ribosomal protein S2
family 2, PF00410:
Ribosomal protein S8
Structural evidence for specific S8-RNA and S8-protein
index	pos1	pos2	score	npdbs	avgdist	mindist	nshort
0	22	262	11.132666	0	-	-	0
1	192	214	14.595032	0	-	-	0
2	192	262	10.120126	0	-	-	0
3	192	274	9.652548	0	-	-	0
4	259	260	14.007299	0	-	-	0
5	259	262	10.672578	0	-	-	0
6	267	262	12.990218	0	-	-	0
7	358	260	15.246586	0	-	-	0
8	358	262	11.746453	0	-	-	0

*57	PF00181	PF03947	456	8	94.773923
family 1, PF00181:
Ribosomal Proteins L2, RNA binding domain
family 2, PF03947:
Ribosomal Proteins L2, C-terminal domain
index	pos1	pos2	score	npdbs	avgdist	mindist	nshort
0	9	19	24.015170	1	23.4880	23.4880	0
1	15	205	23.909351	1	13.8532	13.8532	0
2	31	205	27.726353	1	28.8047	28.8047	0
3	52	205	10.368699	1	8.6921	8.6921	1
4	55	174	17.049725	1	22.7508	22.7508	0
5	55	197	16.379393	1	19.3781	19.3781	0
6	107	205	18.125870	1	18.3225	18.3225	0
7	114	205	9.728755	1	20.6344	20.6344	0

*58	PF00120	PF03951	331	6	94.527501
family 1, PF00120:
Glutamine synthetase, catalytic domain
family 2, PF03951:
Glutamine synthetase, beta-Grasp domain
index	pos1	pos2	score	npdbs	avgdist	mindist	nshort
0	174	128	14.162139	0	-	-	0
1	178	93	13.869081	0	-	-	0
2	183	90	34.919334	0	-	-	0
3	536	93	11.612548	0	-	-	0
4	542	93	9.407675	0	-	-	0
5	606	93	18.487973	0	-	-	0

*59	PF00046	PF00157	57	9	94.155986
family 1, PF00046:
Homeobox domain
The homeobox in perspective. 
family 2, PF00157:
Pou domain - N-terminal to homeobox domain
index	pos1	pos2	score	npdbs	avgdist	mindist	nshort
0	24	33	16.439736	2	23.0894	21.1763	0
1	24	48	11.007039	2	30.0098	29.4495	0
2	24	54	12.199535	2	24.6509	21.0349	0
3	24	101	10.020630	2	19.6876	10.8650	0
4	24	109	11.229559	2	26.1161	21.8327	0
5	31	33	13.891988	2	27.7511	27.0184	0
6	31	48	9.537898	2	33.1635	32.0520	0
7	31	54	11.381720	2	28.4125	24.9818	0
8	40	54	24.612987	2	29.9308	27.9895	0

*60	PF02785	PF02786	266	5	91.752563
family 1, PF02785:
Biotin carboxylase C-terminal domain
Three-dimensional structure of the biotin carboxylase
family 2, PF02786:
Carbamoyl-phosphate synthase L chain, ATP binding domain
Three-dimensional structure of the biotin carboxylase
index	pos1	pos2	score	npdbs	avgdist	mindist	nshort
0	106	269	26.208878	2	34.5322	33.8330	0
1	106	417	24.763799	2	21.6533	21.4742	0
2	106	494	11.067642	2	22.8479	22.3876	0
3	106	583	11.896301	2	8.4816	8.2783	2
4	106	590	17.815948	2	7.2532	7.0327	2

#61	PF00238	PF00347	281	9	91.705210
family 1, PF00238:
Ribosomal protein L14p/L23e
family 2, PF00347:
Ribosomal protein L6
Ribosomal protein L6: structural evidence of gene
index	pos1	pos2	score	npdbs	avgdist	mindist	nshort
0	0	174	13.093899	4	63.2907	48.6817	0
1	9	174	10.712668	4	66.8059	49.3157	0
2	91	179	9.297566	4	74.3851	57.6284	0
3	120	174	9.686948	4	67.3665	47.9836	0
4	253	169	10.164108	4	56.3054	39.0061	0
5	253	174	11.753168	4	59.6089	41.8305	0
6	259	174	10.018411	4	69.8195	52.7617	0
7	283	179	11.364522	4	54.0036	38.3444	0
8	315	174	11.592228	4	63.1233	46.3928	0

62	PF01964	PF02446	69	13	89.577807
family 1, PF01964:
ThiC family
Structural genes for thiamine biosynthetic enzymes
family 2, PF02446:
4-alpha-glucanotransferase
Disproportionating enzyme (4-alpha-glucanotransferase; EC
index	pos1	pos2	score	npdbs	avgdist	mindist	nshort
0	192	479	14.210528	0	-	-	0
1	192	565	11.751085	0	-	-	0
2	217	479	11.180298	0	-	-	0
3	306	11	11.384268	0	-	-	0
4	306	54	11.474449	0	-	-	0
5	306	479	15.395457	0	-	-	0
6	306	529	10.348795	0	-	-	0
7	306	565	12.139720	0	-	-	0
8	314	479	11.997625	0	-	-	0
9	314	529	9.507296	0	-	-	0
10	430	479	9.054031	0	-	-	0
11	495	479	12.777008	0	-	-	0
12	495	529	9.095322	0	-	-	0

#63	PF00203	PF00673	287	12	86.703772
family 1, PF00203:
Ribosomal protein S19
family 2, PF00673:
ribosomal L5P family C-terminus
index	pos1	pos2	score	npdbs	avgdist	mindist	nshort
0	77	35	11.194250	0	-	-	0
1	81	35	10.357215	0	-	-	0
2	94	35	12.222936	0	-	-	0
3	94	103	9.009283	0	-	-	0
4	129	14	9.571800	0	-	-	0
5	129	22	11.822580	0	-	-	0
6	129	35	14.475773	0	-	-	0
7	129	103	10.094291	0	-	-	0
8	129	145	9.329830	0	-	-	0
9	137	22	11.369013	0	-	-	0
10	137	103	9.043787	0	-	-	0
11	137	145	9.518484	0	-	-	0

$64	PF01964	PF02401	115	9	86.364735
family 1, PF01964:
ThiC family
Structural genes for thiamine biosynthetic enzymes
family 2, PF02401:
LytB protein
Identification of the Escherichia coli lytB gene, which is
index	pos1	pos2	score	npdbs	avgdist	mindist	nshort
0	306	142	17.137639	0	-	-	0
1	306	171	13.509209	0	-	-	0
2	306	453	14.980857	0	-	-	0
3	323	10	14.221491	0	-	-	0
4	323	130	9.962162	0	-	-	0
5	323	142	12.365012	0	-	-	0
6	323	171	11.936979	0	-	-	0
7	492	6	9.786522	0	-	-	0
8	495	142	10.322559	0	-	-	0

*65	PF00140	PF04542	229	4	86.267809
family 1, PF00140:
Sigma-70 factor, region 1.2
Crystal structure of a sigma 70 subunit fragment from E.
family 2, PF04542:
Sigma-70 region 2
Structure of the bacterial RNA polymerase promoter
index	pos1	pos2	score	npdbs	avgdist	mindist	nshort
0	3	130	11.288486	2	20.9578	19.7902	0
1	4	130	11.979602	2	24.7883	23.8466	0
2	16	121	19.018065	2	23.8413	22.8821	0
3	35	90	43.981658	2	3.5045	3.0026	2

#66	PF02574	PF02607	110	9	84.492623
family 1, PF02574:
Homocysteine S-methyltransferase
S-methylmethionine metabolism in Escherichia coli. 
family 2, PF02607:
B12 binding domain
How a protein binds B12: A 3.0 A X-ray structure of
index	pos1	pos2	score	npdbs	avgdist	mindist	nshort
0	102	51	13.319910	0	-	-	0
1	102	77	11.412072	0	-	-	0
2	102	80	18.441478	0	-	-	0
3	322	74	9.302252	0	-	-	0
4	329	80	14.139809	0	-	-	0
5	439	51	10.053716	0	-	-	0
6	439	77	10.364950	0	-	-	0
7	439	80	14.537670	0	-	-	0
8	613	80	9.191492	0	-	-	0

67	PF02091	PF07991	97	8	83.513134
family 1, PF02091:
Glycyl-tRNA synthetase alpha subunit
family 2, PF07991:
Acetohydroxy acid isomeroreductase, catalytic domain
The crystal structure of plant acetohydroxy acid
index	pos1	pos2	score	npdbs	avgdist	mindist	nshort
0	45	18	9.464848	0	-	-	0
1	45	98	10.319050	0	-	-	0
2	45	118	10.753906	0	-	-	0
3	45	147	10.324562	0	-	-	0
4	45	166	9.257155	0	-	-	0
5	45	177	11.280934	0	-	-	0
6	45	208	10.209743	0	-	-	0
7	45	227	11.902940	0	-	-	0

#68	PF00189	PF00238	315	13	81.588732
family 1, PF00189:
Ribosomal protein S3, C-terminal domain
Conserved structures and diversity of functions of
family 2, PF00238:
Ribosomal protein L14p/L23e
index	pos1	pos2	score	npdbs	avgdist	mindist	nshort
0	10	259	10.548650	0	-	-	0
1	10	318	9.420363	0	-	-	0
2	91	2	9.110154	0	-	-	0
3	91	9	9.777959	0	-	-	0
4	91	253	11.456667	0	-	-	0
5	91	259	12.849513	0	-	-	0
6	91	318	11.627534	0	-	-	0
7	101	259	13.016690	0	-	-	0
8	132	0	9.704211	0	-	-	0
9	132	2	9.416860	0	-	-	0
10	132	9	10.757007	0	-	-	0
11	132	257	9.970928	0	-	-	0
12	132	259	11.823267	0	-	-	0

#69	PF00238	PF00410	312	8	80.702233
family 1, PF00238:
Ribosomal protein L14p/L23e
family 2, PF00410:
Ribosomal protein S8
Structural evidence for specific S8-RNA and S8-protein
index	pos1	pos2	score	npdbs	avgdist	mindist	nshort
0	0	260	11.087650	0	-	-	0
1	253	260	12.376453	0	-	-	0
2	253	346	9.415000	0	-	-	0
3	257	260	9.220020	0	-	-	0
4	259	260	12.823231	0	-	-	0
5	259	262	12.495373	0	-	-	0
6	315	260	10.350959	0	-	-	0
7	318	262	9.057946	0	-	-	0

#70	PF00177	PF00203	320	7	79.247883
family 1, PF00177:
Ribosomal protein S7p/S5e
The structure of ribosomal protein S7 at 1.9 A resolution
family 2, PF00203:
Ribosomal protein S19
index	pos1	pos2	score	npdbs	avgdist	mindist	nshort
0	97	77	11.383859	1	70.4890	70.4890	0
1	97	94	10.648680	1	67.0176	67.0176	0
2	97	129	9.400765	1	60.2449	60.2449	0
3	300	77	14.508967	1	73.4748	73.4748	0
4	324	77	11.372118	1	76.7557	76.7557	0
5	358	77	9.606925	1	64.6420	64.6420	0
6	416	77	12.326575	1	78.0677	78.0677	0

71	PF00344	PF00410	255	7	76.364594
family 1, PF00344:
eubacterial secY protein
family 2, PF00410:
Ribosomal protein S8
Structural evidence for specific S8-RNA and S8-protein
index	pos1	pos2	score	npdbs	avgdist	mindist	nshort
0	11	214	12.010456	0	-	-	0
1	38	214	16.531364	0	-	-	0
2	38	260	11.185655	0	-	-	0
3	38	262	9.085033	0	-	-	0
4	389	262	9.644054	0	-	-	0
5	856	214	11.635334	0	-	-	0
6	1114	214	9.128613	0	-	-	0

#72	PF00298	PF03947	262	5	75.922510
family 1, PF00298:
Ribosomal protein L11, RNA binding domain
High resolution solution structure of ribosomal protein
family 2, PF03947:
Ribosomal Proteins L2, C-terminal domain
index	pos1	pos2	score	npdbs	avgdist	mindist	nshort
0	0	197	15.269259	0	-	-	0
1	0	207	22.140606	0	-	-	0
2	45	19	16.467079	0	-	-	0
3	92	259	16.677360	0	-	-	0
4	120	207	16.326031	0	-	-	0

#73	PF00177	PF00298	263	7	75.387673
family 1, PF00177:
Ribosomal protein S7p/S5e
The structure of ribosomal protein S7 at 1.9 A resolution
family 2, PF00298:
Ribosomal protein L11, RNA binding domain
High resolution solution structure of ribosomal protein
index	pos1	pos2	score	npdbs	avgdist	mindist	nshort
0	304	0	15.868976	0	-	-	0
1	304	92	14.988704	0	-	-	0
2	323	45	11.753096	0	-	-	0
3	324	45	15.456686	0	-	-	0
4	324	92	14.095672	0	-	-	0
5	343	120	9.591616	0	-	-	0
6	344	92	14.081724	0	-	-	0

74	PF00189	PF04565	293	7	72.885199
family 1, PF00189:
Ribosomal protein S3, C-terminal domain
Conserved structures and diversity of functions of
family 2, PF04565:
RNA polymerase Rpb2, domain 3
Structural basis of transcription: RNA polymerase II at 2.8
index	pos1	pos2	score	npdbs	avgdist	mindist	nshort
0	10	9	11.017694	0	-	-	0
1	10	49	10.464330	0	-	-	0
2	101	9	13.224730	0	-	-	0
3	101	49	11.671062	0	-	-	0
4	121	9	9.554351	0	-	-	0
5	123	9	16.176162	0	-	-	0
6	132	9	11.935709	0	-	-	0

#75	PF00189	PF00281	287	8	72.684155
family 1, PF00189:
Ribosomal protein S3, C-terminal domain
Conserved structures and diversity of functions of
family 2, PF00281:
Ribosomal protein L5
index	pos1	pos2	score	npdbs	avgdist	mindist	nshort
0	10	84	10.613794	0	-	-	0
1	91	7	12.069657	0	-	-	0
2	91	84	10.199779	0	-	-	0
3	101	7	10.361422	0	-	-	0
4	101	19	9.263330	0	-	-	0
5	102	54	9.703939	0	-	-	0
6	102	84	9.682858	0	-	-	0
7	132	7	9.802225	0	-	-	0

76	PF01493	PF01964	112	10	70.363930
family 1, PF01493:
GXGXG motif
The formylmethanofuran dehydrogenase isoenzymes in
family 2, PF01964:
ThiC family
Structural genes for thiamine biosynthetic enzymes
index	pos1	pos2	score	npdbs	avgdist	mindist	nshort
0	15	541	9.490520	0	-	-	0
1	131	478	9.635744	0	-	-	0
2	131	541	13.523620	0	-	-	0
3	135	20	10.536867	0	-	-	0
4	279	541	10.981483	0	-	-	0
5	448	20	12.455728	0	-	-	0
6	448	185	9.196848	0	-	-	0
7	448	240	10.391886	0	-	-	0
8	448	478	9.564177	0	-	-	0
9	448	519	9.690877	0	-	-	0

#77	PF00163	PF00687	242	6	69.698220
family 1, PF00163:
Ribosomal protein S4/S9 N-terminal domain
The crystal structure of ribosomal protein S4 reveals a
family 2, PF00687:
Ribosomal protein L1p/L10e family
index	pos1	pos2	score	npdbs	avgdist	mindist	nshort
0	56	547	10.222376	0	-	-	0
1	108	547	14.970773	0	-	-	0
2	118	547	10.604397	0	-	-	0
3	132	366	9.444599	0	-	-	0
4	132	382	12.523708	0	-	-	0
5	132	547	21.687082	0	-	-	0

78	PF01641	PF02347	127	5	67.518825
family 1, PF01641:
SelR domain
Novel selenoproteins identified in silico and in vivo by
family 2, PF02347:
Glycine cleavage system P-protein
Genetics of the synthesis of serine from glycine and the
index	pos1	pos2	score	npdbs	avgdist	mindist	nshort
0	64	5	15.117766	0	-	-	0
1	64	237	10.927109	0	-	-	0
2	64	293	13.541024	0	-	-	0
3	64	316	15.437057	0	-	-	0
4	64	318	12.495872	0	-	-	0

*79	PF01232	PF08125	87	8	67.242724
family 1, PF01232:
Mannitol dehydrogenase Rossmann domain
family 2, PF08125:
Mannitol dehydrogenase C-terminal domain
index	pos1	pos2	score	npdbs	avgdist	mindist	nshort
0	11	9	9.591824	1	12.1710	12.1710	0
1	11	134	10.004154	1	18.9792	18.9792	0
2	11	138	17.655995	1	19.2457	19.2457	0
3	42	138	9.456871	1	25.9587	25.9587	0
4	77	134	9.678722	1	32.1696	32.1696	0
5	77	138	13.078994	1	32.4162	32.4162	0
6	163	138	10.274321	1	14.9978	14.9978	0
7	164	138	10.636587	1	10.9015	10.9015	0

#80	PF00164	PF00411	315	7	66.719949
family 1, PF00164:
Ribosomal protein S12
family 2, PF00411:
Ribosomal protein S11
index	pos1	pos2	score	npdbs	avgdist	mindist	nshort
0	111	99	9.537401	1	78.7040	78.7040	0
1	165	99	10.325831	1	80.6090	80.6090	0
2	166	40	13.267869	1	73.4578	73.4578	0
3	166	99	11.816589	1	71.8184	71.8184	0
4	166	145	12.313210	1	61.5834	61.5834	0
5	175	38	9.208177	1	74.1531	74.1531	0
6	175	99	10.250922	1	69.7645	69.7645	0

81	PF02554	PF02652	57	8	66.428667
family 1, PF02554:
Carbon starvation protein CstA
Molecular and functional characterization of a carbon
family 2, PF02652:
L-lactate permease
Three overlapping lct genes involved in L-lactate
index	pos1	pos2	score	npdbs	avgdist	mindist	nshort
0	19	134	10.818302	0	-	-	0
1	54	1063	11.034378	0	-	-	0
2	61	1063	11.079467	0	-	-	0
3	83	1063	20.272102	0	-	-	0
4	127	1063	20.397146	0	-	-	0
5	618	1063	12.384703	0	-	-	0
6	649	134	16.992745	0	-	-	0
7	649	1063	24.996430	0	-	-	0

*82	PF00189	PF07650	320	5	64.066211
family 1, PF00189:
Ribosomal protein S3, C-terminal domain
Conserved structures and diversity of functions of
family 2, PF07650:
KH domain
Conserved structures and diversity of functions of
index	pos1	pos2	score	npdbs	avgdist	mindist	nshort
0	91	15	9.954601	1	29.4458	29.4458	0
1	91	16	11.334673	1	31.8073	31.8073	0
2	91	104	12.147575	1	15.2518	15.2518	0
3	101	16	9.790019	1	32.5745	32.5745	0
4	132	15	17.996094	1	21.9735	21.9735	0

#83	PF00177	PF00189	311	14	63.058062
family 1, PF00177:
Ribosomal protein S7p/S5e
The structure of ribosomal protein S7 at 1.9 A resolution
family 2, PF00189:
Ribosomal protein S3, C-terminal domain
Conserved structures and diversity of functions of
index	pos1	pos2	score	npdbs	avgdist	mindist	nshort
0	25	10	9.050208	1	81.1991	81.1991	0
1	25	91	11.097642	1	66.5507	66.5507	0
2	97	10	10.933027	1	82.9383	82.9383	0
3	97	91	12.722331	1	68.7669	68.7669	0
4	300	10	9.291138	1	69.8704	69.8704	0
5	300	91	9.935712	1	55.6169	55.6169	0
6	300	132	9.054435	1	53.6532	53.6532	0
7	304	10	9.657496	1	62.9405	62.9405	0
8	304	91	12.209463	1	49.1406	49.1406	0
9	304	132	10.656257	1	48.7631	48.7631	0
10	324	10	9.262656	1	74.7054	74.7054	0
11	324	91	13.551295	1	60.2949	60.2949	0
12	324	101	9.541504	1	55.5473	55.5473	0
13	324	132	10.373359	1	58.0241	58.0241	0

84	PF01293	PF02503	46	8	62.737819
family 1, PF01293:
Phosphoenolpyruvate carboxykinase
Snapshot of an enzyme reaction intermediate in the
family 2, PF02503:
Polyphosphate kinase
Transcription of ppk from Acinetobacter sp. strain ADP1,
index	pos1	pos2	score	npdbs	avgdist	mindist	nshort
0	94	609	10.151949	0	-	-	0
1	94	745	10.603302	0	-	-	0
2	100	110	10.632247	0	-	-	0
3	179	109	18.152717	0	-	-	0
4	179	408	11.683220	0	-	-	0
5	179	572	9.183876	0	-	-	0
6	179	599	13.494019	0	-	-	0
7	179	663	9.355948	0	-	-	0

85	PF00471	PF01964	109	8	62.591576
family 1, PF00471:
Ribosomal protein L33
family 2, PF01964:
ThiC family
Structural genes for thiamine biosynthetic enzymes
index	pos1	pos2	score	npdbs	avgdist	mindist	nshort
0	7	306	9.343898	0	-	-	0
1	10	306	10.865337	0	-	-	0
2	53	306	23.942080	0	-	-	0
3	53	314	14.532291	0	-	-	0
4	53	406	9.176136	0	-	-	0
5	53	430	10.598123	0	-	-	0
6	53	495	19.126814	0	-	-	0
7	68	306	11.429505	0	-	-	0

*86	PF03463	PF03465	93	6	62.013158
family 1, PF03463:
eRF1 domain 1
The crystal structure of human eukaryotic release factor
family 2, PF03465:
eRF1 domain 3
The crystal structure of human eukaryotic release factor
index	pos1	pos2	score	npdbs	avgdist	mindist	nshort
0	173	4	10.889157	0	-	-	0
1	173	165	11.009534	0	-	-	0
2	173	167	10.725867	0	-	-	0
3	173	174	9.991443	0	-	-	0
4	186	174	9.077800	0	-	-	0
5	247	29	9.201410	0	-	-	0

#87	PF00731	PF01175	77	7	61.865730
family 1, PF00731:
AIR carboxylase
Crystal structure of Escherichia coli PurE, an unusual
family 2, PF01175:
Urocanase
index	pos1	pos2	score	npdbs	avgdist	mindist	nshort
0	141	75	9.325961	0	-	-	0
1	141	103	9.292461	0	-	-	0
2	141	264	9.531586	0	-	-	0
3	141	291	9.579341	0	-	-	0
4	141	685	12.089130	0	-	-	0
5	164	820	13.614640	0	-	-	0
6	204	820	13.324775	0	-	-	0

*88	PF04560	PF04565	384	6	60.743347
family 1, PF04560:
RNA polymerase Rpb2, domain 7
Structural basis of transcription: RNA polymerase II at 2.8
family 2, PF04565:
RNA polymerase Rpb2, domain 3
Structural basis of transcription: RNA polymerase II at 2.8
index	pos1	pos2	score	npdbs	avgdist	mindist	nshort
0	32	71	13.714457	2	44.2336	39.6863	0
1	66	10	14.973100	2	59.0368	44.6659	0
2	66	43	9.349903	2	54.9450	45.4468	0
3	207	28	14.967430	2	43.4598	38.1941	0
4	207	30	14.586335	2	42.6923	39.4621	0
5	207	43	16.532008	2	48.7775	44.0358	0

89	PF00410	PF04565	288	7	60.611155
family 1, PF00410:
Ribosomal protein S8
Structural evidence for specific S8-RNA and S8-protein
family 2, PF04565:
RNA polymerase Rpb2, domain 3
Structural basis of transcription: RNA polymerase II at 2.8
index	pos1	pos2	score	npdbs	avgdist	mindist	nshort
0	214	12	11.485791	0	-	-	0
1	214	16	9.078802	0	-	-	0
2	260	9	13.948315	0	-	-	0
3	260	49	10.762239	0	-	-	0
4	262	9	13.450115	0	-	-	0
5	262	49	10.200509	0	-	-	0
6	346	9	9.409777	0	-	-	0

90	PF00670	PF01964	83	8	60.185524
family 1, PF00670:
S-adenosyl-L-homocysteine hydrolase, NAD binding domain
family 2, PF01964:
ThiC family
Structural genes for thiamine biosynthetic enzymes
index	pos1	pos2	score	npdbs	avgdist	mindist	nshort
0	5	306	12.129753	0	-	-	0
1	66	176	9.367009	0	-	-	0
2	66	306	22.708337	0	-	-	0
3	66	314	13.579005	0	-	-	0
4	66	323	17.641022	0	-	-	0
5	66	430	10.401474	0	-	-	0
6	80	306	9.591029	0	-	-	0
7	216	306	9.480944	0	-	-	0

#91	PF00177	PF00238	302	7	59.918917
family 1, PF00177:
Ribosomal protein S7p/S5e
The structure of ribosomal protein S7 at 1.9 A resolution
family 2, PF00238:
Ribosomal protein L14p/L23e
index	pos1	pos2	score	npdbs	avgdist	mindist	nshort
0	25	259	11.836421	0	-	-	0
1	25	318	9.947379	0	-	-	0
2	97	259	13.997146	0	-	-	0
3	97	318	10.264497	0	-	-	0
4	300	259	11.940847	0	-	-	0
5	300	318	10.313186	0	-	-	0
6	324	259	10.438147	0	-	-	0

92	PF01642	PF03308	52	5	58.626583
family 1, PF01642:
Methylmalonyl-CoA mutase
How coenzyme B12 radicals are generated: the crystal
family 2, PF03308:
ArgK protein
Phosphorylation of the periplasmic binding protein in two
index	pos1	pos2	score	npdbs	avgdist	mindist	nshort
0	92	153	12.110643	0	-	-	0
1	600	291	13.895424	0	-	-	0
2	616	244	9.872954	0	-	-	0
3	667	291	9.237543	0	-	-	0
4	753	289	14.938475	0	-	-	0

93	PF01964	PF02572	79	5	58.121841
family 1, PF01964:
ThiC family
Structural genes for thiamine biosynthetic enzymes
family 2, PF02572:
ATP:corrinoid adenosyltransferase BtuR/CobO/CobP
Cobalamin (vitamin B12) biosynthesis: identification and
index	pos1	pos2	score	npdbs	avgdist	mindist	nshort
0	136	162	13.044259	0	-	-	0
1	157	162	10.955005	0	-	-	0
2	185	162	11.549994	0	-	-	0
3	367	159	9.145820	0	-	-	0
4	519	162	13.426769	0	-	-	0

#94	PF02538	PF05378	72	4	56.570280
family 1, PF02538:
Hydantoinase B/oxoprolinase
Cloning and sequencing of the genes involved in the
family 2, PF05378:
Hydantoinase/oxoprolinase N-terminal region
index	pos1	pos2	score	npdbs	avgdist	mindist	nshort
0	26	123	10.708768	0	-	-	0
1	79	123	17.634513	0	-	-	0
2	678	191	11.390347	0	-	-	0
3	927	123	16.836653	0	-	-	0

*95	PF00152	PF01336	254	4	55.943803
family 1, PF00152:
tRNA synthetases class II (D, K and N)
family 2, PF01336:
OB-fold nucleic acid binding domain
Class II aminoacyl transfer RNA synthetases: crystal
index	pos1	pos2	score	npdbs	avgdist	mindist	nshort
0	12	244	22.352473	5	25.3501	22.6419	0
1	75	244	11.124224	5	47.7544	36.8269	0
2	239	244	9.002071	5	44.4240	36.8269	0
3	269	244	13.465039	5	45.2534	41.9778	0

*96	PF00009	PF00679	336	2	55.358642
family 1, PF00009:
Elongation factor Tu GTP binding domain
Visualization of elongation factor Tu on the Escherichia
family 2, PF00679:
Elongation factor G C-terminus
index	pos1	pos2	score	npdbs	avgdist	mindist	nshort
0	481	401	26.682288	1	26.6954	26.6954	0
1	483	401	28.676356	1	17.9991	17.9991	0

#97	PF00163	PF00673	249	6	54.502379
family 1, PF00163:
Ribosomal protein S4/S9 N-terminal domain
The crystal structure of ribosomal protein S4 reveals a
family 2, PF00673:
ribosomal L5P family C-terminus
index	pos1	pos2	score	npdbs	avgdist	mindist	nshort
0	108	118	9.860946	0	-	-	0
1	132	22	12.581312	0	-	-	0
2	132	103	10.857756	0	-	-	0
3	132	118	19.112237	0	-	-	0
4	132	144	9.533292	0	-	-	0
5	132	145	10.686897	0	-	-	0

98	PF01964	PF05221	83	5	52.237763
family 1, PF01964:
ThiC family
Structural genes for thiamine biosynthetic enzymes
family 2, PF05221:
S-adenosyl-L-homocysteine hydrolase
index	pos1	pos2	score	npdbs	avgdist	mindist	nshort
0	136	303	9.033501	0	-	-	0
1	192	303	18.181006	0	-	-	0
2	306	106	14.030462	0	-	-	0
3	306	603	10.573085	0	-	-	0
4	323	306	10.850083	0	-	-	0

$99	PF01964	PF02607	93	4	52.169155
family 1, PF01964:
ThiC family
Structural genes for thiamine biosynthetic enzymes
family 2, PF02607:
B12 binding domain
How a protein binds B12: A 3.0 A X-ray structure of
index	pos1	pos2	score	npdbs	avgdist	mindist	nshort
0	192	30	14.354698	0	-	-	0
1	217	30	11.979761	0	-	-	0
2	306	30	13.528318	0	-	-	0
3	323	30	12.306381	0	-	-	0

100	PF01274	PF01293	58	5	52.013524
family 1, PF01274:
Malate synthase
Crystal structure of Escherichia coli malate synthase G
family 2, PF01293:
Phosphoenolpyruvate carboxykinase
Snapshot of an enzyme reaction intermediate in the
index	pos1	pos2	score	npdbs	avgdist	mindist	nshort
0	489	496	9.121131	0	-	-	0
1	494	496	10.747362	0	-	-	0
2	497	496	11.272332	0	-	-	0
3	722	496	9.054651	0	-	-	0
4	726	496	11.818054	0	-	-	0

#101	PF01440	PF08283	74	4	51.867501
family 1, PF01440:
Geminivirus AL2 protein
Transactivation in a geminivirus: AL2 gene product is
family 2, PF08283:
Geminivirus rep protein central domain
The structure of a replication initiator unites diverse
index	pos1	pos2	score	npdbs	avgdist	mindist	nshort
0	15	82	12.415948	0	-	-	0
1	15	83	17.180502	0	-	-	0
2	160	82	28.815736	0	-	-	0
3	160	83	33.178882	0	-	-	0

102	PF00330	PF02572	86	4	49.980266
family 1, PF00330:
Aconitase family (aconitate hydratase)
family 2, PF02572:
ATP:corrinoid adenosyltransferase BtuR/CobO/CobP
Cobalamin (vitamin B12) biosynthesis: identification and
index	pos1	pos2	score	npdbs	avgdist	mindist	nshort
0	666	162	14.674029	0	-	-	0
1	1195	162	10.160146	0	-	-	0
2	2030	162	14.124619	0	-	-	0
3	2047	162	11.021474	0	-	-	0

#103	PF00281	PF00410	281	6	49.823098
family 1, PF00281:
Ribosomal protein L5
family 2, PF00410:
Ribosomal protein S8
Structural evidence for specific S8-RNA and S8-protein
index	pos1	pos2	score	npdbs	avgdist	mindist	nshort
0	7	214	13.548883	0	-	-	0
1	7	260	11.112627	0	-	-	0
2	7	262	10.227699	0	-	-	0
3	19	260	11.792623	0	-	-	0
4	19	262	11.118412	0	-	-	0
5	54	214	9.057882	0	-	-	0

*104	PF01450	PF07991	174	5	49.784459
family 1, PF01450:
Acetohydroxy acid isomeroreductase, catalytic domain
The crystal structure of plant acetohydroxy acid
family 2, PF07991:
Acetohydroxy acid isomeroreductase, catalytic domain
The crystal structure of plant acetohydroxy acid
index	pos1	pos2	score	npdbs	avgdist	mindist	nshort
0	14	229	10.981308	2	24.5538	22.9773	0
1	18	161	10.122309	2	29.1385	27.4054	0
2	18	227	9.144043	2	31.0619	29.9937	0
3	206	177	11.312397	2	8.8995	7.4031	1
4	216	177	10.039956	2	6.2223	3.5298	2

*105	PF04997	PF05000	324	5	49.575137
family 1, PF04997:
RNA polymerase Rpb1, domain 1
Structural modules of the large subunits of RNA polymerase.
family 2, PF05000:
RNA polymerase Rpb1, domain 4
Structural modules of the large subunits of RNA polymerase.
index	pos1	pos2	score	npdbs	avgdist	mindist	nshort
0	214	19	9.922263	2	74.5964	71.9396	0
1	227	19	14.904564	2	63.4094	61.1757	0
2	227	105	9.008127	2	65.4493	60.2778	0
3	1557	19	9.823998	2	77.0677	70.0368	0
4	1949	19	9.685951	2	69.8878	65.6210	0

#106	PF00809	PF02607	112	4	48.487970
family 1, PF00809:
Pterin binding enzyme
Crystal structure of the anti-bacterial sulfonamide drug
family 2, PF02607:
B12 binding domain
How a protein binds B12: A 3.0 A X-ray structure of
index	pos1	pos2	score	npdbs	avgdist	mindist	nshort
0	367	80	11.665311	0	-	-	0
1	407	80	10.131242	0	-	-	0
2	454	80	13.544555	0	-	-	0
3	532	80	13.146866	0	-	-	0

$107	PF00738	PF05094	79	6	47.730843
family 1, PF00738:
Polyhedrin
family 2, PF05094:
Late expression factor 9 (LEF-9)
Characterization of late gene expression factors lef-9 and
index	pos1	pos2	score	npdbs	avgdist	mindist	nshort
0	158	227	11.354859	0	-	-	0
1	168	227	9.768443	0	-	-	0
2	170	238	9.608127	0	-	-	0
3	170	284	10.258348	0	-	-	0
4	174	238	9.400065	0	-	-	0
5	174	284	10.664844	0	-	-	0

108	PF00670	PF00793	86	6	47.331218
family 1, PF00670:
S-adenosyl-L-homocysteine hydrolase, NAD binding domain
family 2, PF00793:
DAHP synthetase I family
Crystal structure of phenylalanine-regulated
index	pos1	pos2	score	npdbs	avgdist	mindist	nshort
0	4	182	9.692914	0	-	-	0
1	5	289	9.481745	0	-	-	0
2	66	222	10.309319	0	-	-	0
3	66	289	18.613889	0	-	-	0
4	66	305	12.972509	0	-	-	0
5	267	289	10.494149	0	-	-	0

*109	PF00140	PF04539	225	3	47.313162
family 1, PF00140:
Sigma-70 factor, region 1.2
Crystal structure of a sigma 70 subunit fragment from E.
family 2, PF04539:
Sigma-70 region 3
Structure of the bacterial RNA polymerase promoter
index	pos1	pos2	score	npdbs	avgdist	mindist	nshort
0	16	9	14.503701	1	38.0388	38.0388	0
1	16	86	9.189969	1	53.6680	53.6680	0
2	35	66	23.619492	1	40.4083	40.4083	0

#110	PF00189	PF00347	280	5	46.773106
family 1, PF00189:
Ribosomal protein S3, C-terminal domain
Conserved structures and diversity of functions of
family 2, PF00347:
Ribosomal protein L6
Ribosomal protein L6: structural evidence of gene
index	pos1	pos2	score	npdbs	avgdist	mindist	nshort
0	10	179	11.964676	0	-	-	0
1	101	174	9.708332	0	-	-	0
2	102	174	9.907571	0	-	-	0
3	132	172	9.257464	0	-	-	0
4	132	174	12.266508	0	-	-	0

#111	PF01968	PF02538	72	4	45.696676
family 1, PF01968:
Hydantoinase/oxoprolinase
The amino acid sequence of rat kidney 5-oxo-L-prolinase
family 2, PF02538:
Hydantoinase B/oxoprolinase
Cloning and sequencing of the genes involved in the
index	pos1	pos2	score	npdbs	avgdist	mindist	nshort
0	145	678	14.778647	0	-	-	0
1	152	265	9.253422	0	-	-	0
2	152	596	11.573648	0	-	-	0
3	197	678	13.047821	0	-	-	0

112	PF01293	PF02153	63	4	44.654293
family 1, PF01293:
Phosphoenolpyruvate carboxykinase
Snapshot of an enzyme reaction intermediate in the
family 2, PF02153:
Prephenate dehydrogenase
index	pos1	pos2	score	npdbs	avgdist	mindist	nshort
0	179	246	12.621367	0	-	-	0
1	179	251	9.121220	0	-	-	0
2	179	489	12.574443	0	-	-	0
3	179	592	10.337264	0	-	-	0

113	PF00793	PF05221	85	4	44.640730
family 1, PF00793:
DAHP synthetase I family
Crystal structure of phenylalanine-regulated
family 2, PF05221:
S-adenosyl-L-homocysteine hydrolase
index	pos1	pos2	score	npdbs	avgdist	mindist	nshort
0	289	101	10.605687	0	-	-	0
1	289	106	11.699286	0	-	-	0
2	289	306	10.009130	0	-	-	0
3	289	307	12.326631	0	-	-	0

#114	PF00410	PF03947	313	5	44.205072
family 1, PF00410:
Ribosomal protein S8
Structural evidence for specific S8-RNA and S8-protein
family 2, PF03947:
Ribosomal Proteins L2, C-terminal domain
index	pos1	pos2	score	npdbs	avgdist	mindist	nshort
0	214	204	11.620608	0	-	-	0
1	262	19	10.711895	0	-	-	0
2	262	197	10.406058	0	-	-	0
3	262	207	14.144109	0	-	-	0
4	262	258	9.696420	0	-	-	0

#115	PF04560	PF05000	274	4	43.685802
family 1, PF04560:
RNA polymerase Rpb2, domain 7
Structural basis of transcription: RNA polymerase II at 2.8
family 2, PF05000:
RNA polymerase Rpb1, domain 4
Structural modules of the large subunits of RNA polymerase.
index	pos1	pos2	score	npdbs	avgdist	mindist	nshort
0	12	19	10.268935	2	43.5624	41.1542	0
1	29	19	9.620338	2	60.6798	59.3979	0
2	32	19	13.398682	2	61.8364	55.8390	0
3	152	19	10.397850	2	75.4366	71.2030	0

*116	PF00217	PF02807	158	8	43.332200
family 1, PF00217:
ATP:guanido phosphotransferase, C-terminal catalytic domain
Structure of mitochondrial creatine kinase. 
family 2, PF02807:
ATP:guanido phosphotransferase, N-terminal domain
Structure of mitochondrial creatine kinase. 
index	pos1	pos2	score	npdbs	avgdist	mindist	nshort
0	42	63	11.218386	4	18.2559	18.1712	0
1	42	90	9.522727	4	19.9881	19.4026	0
2	43	56	9.596794	4	22.8061	19.9840	0
3	43	57	13.428350	4	25.5995	23.7024	0
4	43	63	16.084801	4	20.9006	20.7196	0
5	43	90	17.184503	4	22.2195	21.6133	0
6	137	63	10.982796	4	12.1208	10.9371	0
7	137	90	11.119830	4	14.5030	12.6093	0

#117	PF00203	PF00416	295	4	43.225278
family 1, PF00203:
Ribosomal protein S19
family 2, PF00416:
Ribosomal protein S13/S18
index	pos1	pos2	score	npdbs	avgdist	mindist	nshort
0	6	215	10.954058	1	33.0276	33.0276	0
1	129	215	12.797053	1	24.1606	24.1606	0
2	137	183	12.197185	1	5.5069	5.5069	1
3	137	215	11.804060	1	18.6581	18.6581	0

#118	PF00177	PF00281	284	4	42.285646
family 1, PF00177:
Ribosomal protein S7p/S5e
The structure of ribosomal protein S7 at 1.9 A resolution
family 2, PF00281:
Ribosomal protein L5
index	pos1	pos2	score	npdbs	avgdist	mindist	nshort
0	25	7	12.868050	0	-	-	0
1	304	7	12.228083	0	-	-	0
2	304	84	9.130932	0	-	-	0
3	343	7	9.978949	0	-	-	0

#119	PF00623	PF04560	275	3	42.196489
family 1, PF00623:
RNA polymerase Rpb1, domain 2
Structural modules of the large subunits of RNA polymerase.
family 2, PF04560:
RNA polymerase Rpb2, domain 7
Structural basis of transcription: RNA polymerase II at 2.8
index	pos1	pos2	score	npdbs	avgdist	mindist	nshort
0	52	66	23.388967	2	28.8074	17.3537	0
1	387	12	9.074462	2	15.9579	15.7046	0
2	455	207	9.733060	2	39.9460	37.9296	0

120	PF00152	PF05000	244	4	42.155417
family 1, PF00152:
tRNA synthetases class II (D, K and N)
family 2, PF05000:
RNA polymerase Rpb1, domain 4
Structural modules of the large subunits of RNA polymerase.
index	pos1	pos2	score	npdbs	avgdist	mindist	nshort
0	263	19	10.314037	0	-	-	0
1	298	19	10.165262	0	-	-	0
2	856	19	10.752627	0	-	-	0
3	1081	19	10.923495	0	-	-	0

121	PF00464	PF01175	77	4	42.116830
family 1, PF00464:
Serine hydroxymethyltransferase
family 2, PF01175:
Urocanase
index	pos1	pos2	score	npdbs	avgdist	mindist	nshort
0	72	571	9.552950	0	-	-	0
1	912	131	12.215020	0	-	-	0
2	912	571	14.115283	0	-	-	0
3	912	670	13.626137	0	-	-	0

122	PF00490	PF03116	51	5	41.611909
family 1, PF00490:
Delta-aminolevulinic acid dehydratase
family 2, PF03116:
NQR2, RnfD, RnfE family
Effects of changes in membrane sodium flux on virulence
index	pos1	pos2	score	npdbs	avgdist	mindist	nshort
0	143	502	10.976102	0	-	-	0
1	151	502	10.976102	0	-	-	0
2	381	414	9.197418	0	-	-	0
3	387	207	10.718825	0	-	-	0
4	387	414	12.965741	0	-	-	0

#123	PF00203	PF00410	322	5	41.416744
family 1, PF00203:
Ribosomal protein S19
family 2, PF00410:
Ribosomal protein S8
Structural evidence for specific S8-RNA and S8-protein
index	pos1	pos2	score	npdbs	avgdist	mindist	nshort
0	77	262	9.443669	0	-	-	0
1	94	260	9.084384	0	-	-	0
2	94	262	9.473749	0	-	-	0
3	129	260	15.605655	0	-	-	0
4	129	262	9.898623	0	-	-	0

#124	PF00347	PF03947	286	4	41.336636
family 1, PF00347:
Ribosomal protein L6
Ribosomal protein L6: structural evidence of gene
family 2, PF03947:
Ribosomal Proteins L2, C-terminal domain
index	pos1	pos2	score	npdbs	avgdist	mindist	nshort
0	172	207	12.430531	2	113.8299	101.1055	0
1	174	204	10.322396	2	115.8655	102.1322	0
2	174	207	11.162694	2	119.2976	105.3718	0
3	176	207	9.714447	2	119.2377	106.2195	0

125	PF00344	PF00673	256	4	41.125924
family 1, PF00344:
eubacterial secY protein
family 2, PF00673:
ribosomal L5P family C-terminus
index	pos1	pos2	score	npdbs	avgdist	mindist	nshort
0	38	35	11.208587	0	-	-	0
1	211	35	10.192578	0	-	-	0
2	852	35	10.328927	0	-	-	0
3	856	35	9.395836	0	-	-	0

#126	PF00411	PF03947	313	4	40.559665
family 1, PF00411:
Ribosomal protein S11
family 2, PF03947:
Ribosomal Proteins L2, C-terminal domain
index	pos1	pos2	score	npdbs	avgdist	mindist	nshort
0	38	197	9.153391	0	-	-	0
1	38	207	11.016204	0	-	-	0
2	40	197	11.383782	0	-	-	0
3	99	197	9.006293	0	-	-	0

127	PF00285	PF00521	193	3	40.272397
family 1, PF00285:
Citrate synthase
family 2, PF00521:
DNA gyrase/topoisomerase IV, subunit A
index	pos1	pos2	score	npdbs	avgdist	mindist	nshort
0	750	80	15.595800	0	-	-	0
1	750	85	12.357908	0	-	-	0
2	750	114	12.318692	0	-	-	0

#128	PF00164	PF00298	262	3	40.099596
family 1, PF00164:
Ribosomal protein S12
family 2, PF00298:
Ribosomal protein L11, RNA binding domain
High resolution solution structure of ribosomal protein
index	pos1	pos2	score	npdbs	avgdist	mindist	nshort
0	111	92	16.471588	0	-	-	0
1	113	92	10.016953	0	-	-	0
2	165	0	13.611058	0	-	-	0

129	PF00330	PF01964	126	7	39.257149
family 1, PF00330:
Aconitase family (aconitate hydratase)
family 2, PF01964:
ThiC family
Structural genes for thiamine biosynthetic enzymes
index	pos1	pos2	score	npdbs	avgdist	mindist	nshort
0	629	323	10.077400	0	-	-	0
1	639	323	13.226440	0	-	-	0
2	755	274	10.731807	0	-	-	0
3	755	427	9.947757	0	-	-	0
4	755	437	9.815957	0	-	-	0
5	755	444	9.731561	0	-	-	0
6	2036	323	10.199303	0	-	-	0

130	PF00347	PF04565	257	4	39.101064
family 1, PF00347:
Ribosomal protein L6
Ribosomal protein L6: structural evidence of gene
family 2, PF04565:
RNA polymerase Rpb2, domain 3
Structural basis of transcription: RNA polymerase II at 2.8
index	pos1	pos2	score	npdbs	avgdist	mindist	nshort
0	172	9	13.022661	0	-	-	0
1	179	16	9.267619	0	-	-	0
2	179	29	9.668176	0	-	-	0
3	179	49	11.870365	0	-	-	0

131	PF00478	PF01175	79	4	38.710016
family 1, PF00478:
IMP dehydrogenase / GMP reductase domain
Crystal structure of Tritrichomonas foetus
family 2, PF01175:
Urocanase
index	pos1	pos2	score	npdbs	avgdist	mindist	nshort
0	19	820	9.716705	0	-	-	0
1	466	820	9.027927	0	-	-	0
2	567	820	10.040509	0	-	-	0
3	620	820	9.924877	0	-	-	0

#132	PF00164	PF00238	320	4	38.626148
family 1, PF00164:
Ribosomal protein S12
family 2, PF00238:
Ribosomal protein L14p/L23e
index	pos1	pos2	score	npdbs	avgdist	mindist	nshort
0	140	259	12.313756	0	-	-	0
1	204	253	9.433845	0	-	-	0
2	206	283	9.140631	0	-	-	0
3	206	315	10.033464	0	-	-	0

#133	PF04561	PF04566	172	2	38.266265
family 1, PF04561:
RNA polymerase Rpb2, domain 2
Structural basis of transcription: RNA polymerase II at 2.8
family 2, PF04566:
RNA polymerase Rpb2, domain 4
Structural basis of transcription: RNA polymerase II at 2.8
index	pos1	pos2	score	npdbs	avgdist	mindist	nshort
0	226	6	15.734259	1	11.9678	11.9678	0
1	232	52	22.532007	1	40.7576	40.7576	0

134	PF01175	PF03949	75	3	38.187470
family 1, PF01175:
Urocanase
family 2, PF03949:
Malic enzyme, NAD binding domain
index	pos1	pos2	score	npdbs	avgdist	mindist	nshort
0	820	160	12.388472	0	-	-	0
1	820	370	15.462529	0	-	-	0
2	820	375	10.336470	0	-	-	0

$135	PF02534	PF04610	50	3	38.048707
family 1, PF02534:
TraG/TraD family
Sequence and analysis of the 60 kb conjugative,
family 2, PF04610:
TrbL/VirB6 plasmid conjugal transfer protein
Essential components of the Ti plasmid trb system, a type
index	pos1	pos2	score	npdbs	avgdist	mindist	nshort
0	944	324	13.578293	0	-	-	0
1	944	342	15.268791	0	-	-	0
2	1056	339	9.201624	0	-	-	0

#136	PF00163	PF00238	276	6	37.615572
family 1, PF00163:
Ribosomal protein S4/S9 N-terminal domain
The crystal structure of ribosomal protein S4 reveals a
family 2, PF00238:
Ribosomal protein L14p/L23e
index	pos1	pos2	score	npdbs	avgdist	mindist	nshort
0	56	120	9.325082	0	-	-	0
1	108	120	9.517544	0	-	-	0
2	132	0	10.171052	0	-	-	0
3	132	9	10.330903	0	-	-	0
4	132	253	10.662184	0	-	-	0
5	132	318	13.364062	0	-	-	0

#137	PF00410	PF00416	283	3	37.356524
family 1, PF00410:
Ribosomal protein S8
Structural evidence for specific S8-RNA and S8-protein
family 2, PF00416:
Ribosomal protein S13/S18
index	pos1	pos2	score	npdbs	avgdist	mindist	nshort
0	214	15	10.749281	0	-	-	0
1	214	215	15.565934	0	-	-	0
2	262	215	9.845166	0	-	-	0

#138	PF00189	PF00203	332	4	37.349002
family 1, PF00189:
Ribosomal protein S3, C-terminal domain
Conserved structures and diversity of functions of
family 2, PF00203:
Ribosomal protein S19
index	pos1	pos2	score	npdbs	avgdist	mindist	nshort
0	10	77	12.037112	1	54.7696	54.7696	0
1	121	129	9.483417	1	57.0867	57.0867	0
2	132	81	9.398193	1	58.4552	58.4552	0
3	132	94	9.240821	1	59.3914	59.3914	0

139	PF00189	PF00344	263	4	36.321279
family 1, PF00189:
Ribosomal protein S3, C-terminal domain
Conserved structures and diversity of functions of
family 2, PF00344:
eubacterial secY protein
index	pos1	pos2	score	npdbs	avgdist	mindist	nshort
0	101	852	11.351495	0	-	-	0
1	132	38	11.449231	0	-	-	0
2	132	852	10.209303	0	-	-	0
3	132	856	10.816264	0	-	-	0

140	PF01175	PF01808	78	3	36.102564
family 1, PF01175:
Urocanase
family 2, PF01808:
AICARFT/IMPCHase bienzyme
Molecular cloning and expression of a rat cDNA encoding 5-
index	pos1	pos2	score	npdbs	avgdist	mindist	nshort
0	820	265	11.792599	0	-	-	0
1	820	303	10.308475	0	-	-	0
2	820	459	14.001493	0	-	-	0

141	PF00318	PF00623	236	3	35.711976
family 1, PF00318:
Ribosomal protein S2
family 2, PF00623:
RNA polymerase Rpb1, domain 2
Structural modules of the large subunits of RNA polymerase.
index	pos1	pos2	score	npdbs	avgdist	mindist	nshort
0	22	52	14.917517	0	-	-	0
1	118	52	10.710539	0	-	-	0
2	130	395	10.083923	0	-	-	0

#142	PF00177	PF00181	395	3	35.178970
family 1, PF00177:
Ribosomal protein S7p/S5e
The structure of ribosomal protein S7 at 1.9 A resolution
family 2, PF00181:
Ribosomal Proteins L2, RNA binding domain
index	pos1	pos2	score	npdbs	avgdist	mindist	nshort
0	62	24	13.066726	0	-	-	0
1	62	55	11.410829	0	-	-	0
2	343	73	10.701420	0	-	-	0

#143	PF00164	PF00181	404	3	35.023075
family 1, PF00164:
Ribosomal protein S12
family 2, PF00181:
Ribosomal Proteins L2, RNA binding domain
index	pos1	pos2	score	npdbs	avgdist	mindist	nshort
0	140	24	16.041461	0	-	-	0
1	140	73	9.847466	0	-	-	0
2	175	15	9.134151	0	-	-	0

#144	PF00163	PF00347	240	3	34.720253
family 1, PF00163:
Ribosomal protein S4/S9 N-terminal domain
The crystal structure of ribosomal protein S4 reveals a
family 2, PF00347:
Ribosomal protein L6
Ribosomal protein L6: structural evidence of gene
index	pos1	pos2	score	npdbs	avgdist	mindist	nshort
0	102	179	11.318867	0	-	-	0
1	108	179	10.258455	0	-	-	0
2	132	179	13.142934	0	-	-	0

#145	PF00410	PF00673	287	3	34.019228
family 1, PF00410:
Ribosomal protein S8
Structural evidence for specific S8-RNA and S8-protein
family 2, PF00673:
ribosomal L5P family C-terminus
index	pos1	pos2	score	npdbs	avgdist	mindist	nshort
0	214	14	12.323724	0	-	-	0
1	214	35	11.697111	0	-	-	0
2	260	35	11.106474	0	-	-	0

146	PF00281	PF00344	257	3	33.927454
family 1, PF00281:
Ribosomal protein L5
family 2, PF00344:
eubacterial secY protein
index	pos1	pos2	score	npdbs	avgdist	mindist	nshort
0	7	38	10.891489	0	-	-	0
1	7	389	11.496424	0	-	-	0
2	7	852	11.539542	0	-	-	0

147	PF00298	PF04997	236	3	33.816388
family 1, PF00298:
Ribosomal protein L11, RNA binding domain
High resolution solution structure of ribosomal protein
family 2, PF04997:
RNA polymerase Rpb1, domain 1
Structural modules of the large subunits of RNA polymerase.
index	pos1	pos2	score	npdbs	avgdist	mindist	nshort
0	0	106	11.565246	0	-	-	0
1	0	1529	11.377654	0	-	-	0
2	0	1903	10.873489	0	-	-	0

#148	PF00347	PF00416	276	3	33.450974
family 1, PF00347:
Ribosomal protein L6
Ribosomal protein L6: structural evidence of gene
family 2, PF00416:
Ribosomal protein S13/S18
index	pos1	pos2	score	npdbs	avgdist	mindist	nshort
0	174	162	10.321784	0	-	-	0
1	174	215	12.143162	0	-	-	0
2	179	15	10.986031	0	-	-	0

149	PF00318	PF00448	226	3	33.278921
family 1, PF00318:
Ribosomal protein S2
family 2, PF00448:
SRP54-type protein, GTPase domain
Crystal structure of the NG domain from the
index	pos1	pos2	score	npdbs	avgdist	mindist	nshort
0	22	246	13.018840	0	-	-	0
1	192	246	9.141076	0	-	-	0
2	358	246	11.119007	0	-	-	0

$150	PF01407	PF08283	75	2	32.895810
family 1, PF01407:
Geminivirus AL3 protein
Molecular characterization of the AL3 protein encoded by a
family 2, PF08283:
Geminivirus rep protein central domain
The structure of a replication initiator unites diverse
index	pos1	pos2	score	npdbs	avgdist	mindist	nshort
0	145	82	14.470571	0	-	-	0
1	145	83	18.425241	0	-	-	0

#151	PF00380	PF00411	270	3	32.696789
family 1, PF00380:
Ribosomal protein S9/S16
family 2, PF00411:
Ribosomal protein S11
index	pos1	pos2	score	npdbs	avgdist	mindist	nshort
0	372	38	10.453651	1	44.0786	44.0786	0
1	372	40	11.018420	1	41.3313	41.3313	0
2	372	99	11.224721	1	49.4949	49.4949	0

152	PF00177	PF04565	303	4	32.585006
family 1, PF00177:
Ribosomal protein S7p/S5e
The structure of ribosomal protein S7 at 1.9 A resolution
family 2, PF04565:
RNA polymerase Rpb2, domain 3
Structural basis of transcription: RNA polymerase II at 2.8
index	pos1	pos2	score	npdbs	avgdist	mindist	nshort
0	300	9	9.933894	0	-	-	0
1	300	49	11.220085	0	-	-	0
2	304	9	13.660150	0	-	-	0
3	304	49	12.822129	0	-	-	0

#153	PF02446	PF02684	63	3	32.491633
family 1, PF02446:
4-alpha-glucanotransferase
Disproportionating enzyme (4-alpha-glucanotransferase; EC
family 2, PF02684:
Lipid-A-disaccharide synthetase
Cloning and expression of genes encoding lipid A
index	pos1	pos2	score	npdbs	avgdist	mindist	nshort
0	529	134	13.366379	0	-	-	0
1	529	165	9.465100	0	-	-	0
2	667	134	9.660156	0	-	-	0

154	PF00490	PF07475	50	4	32.231954
family 1, PF00490:
Delta-aminolevulinic acid dehydratase
family 2, PF07475:
HPr Serine kinase C-terminus
A novel protein kinase that controls carbon catabolite
index	pos1	pos2	score	npdbs	avgdist	mindist	nshort
0	143	33	11.180257	0	-	-	0
1	143	171	9.871442	0	-	-	0
2	151	33	11.180257	0	-	-	0
3	151	171	9.871442	0	-	-	0

155	PF02503	PF04355	52	3	32.010980
family 1, PF02503:
Polyphosphate kinase
Transcription of ppk from Acinetobacter sp. strain ADP1,
family 2, PF04355:
SmpA / OmlA family
Pseudomonas aeruginosa fur overlaps with a gene encoding a
index	pos1	pos2	score	npdbs	avgdist	mindist	nshort
0	110	79	13.214407	0	-	-	0
1	373	79	9.174032	0	-	-	0
2	764	79	9.622544	0	-	-	0

156	PF01264	PF01316	80	3	31.658617
family 1, PF01264:
Chorismate synthase
family 2, PF01316:
Arginine repressor, DNA binding domain
Solution structure of the DNA-binding domain and model for
index	pos1	pos2	score	npdbs	avgdist	mindist	nshort
0	108	46	9.586710	0	-	-	0
1	207	46	10.070374	0	-	-	0
2	217	46	12.001537	0	-	-	0

#157	PF04561	PF04567	171	3	31.529872
family 1, PF04561:
RNA polymerase Rpb2, domain 2
Structural basis of transcription: RNA polymerase II at 2.8
family 2, PF04567:
RNA polymerase Rpb2, domain 5
Structural basis of transcription: RNA polymerase II at 2.8
index	pos1	pos2	score	npdbs	avgdist	mindist	nshort
0	65	103	10.327020	1	46.0006	46.0006	0
1	226	103	11.582333	1	41.0173	41.0173	0
2	332	0	9.620521	1	30.3416	30.3416	0

#158	PF00312	PF00347	251	4	31.267216
family 1, PF00312:
Ribosomal protein S15
Conformational variability of the N-terminal helix in the
family 2, PF00347:
Ribosomal protein L6
Ribosomal protein L6: structural evidence of gene
index	pos1	pos2	score	npdbs	avgdist	mindist	nshort
0	24	172	10.998729	0	-	-	0
1	24	174	12.042668	0	-	-	0
2	33	172	12.670260	0	-	-	0
3	33	174	11.672305	0	-	-	0

159	PF00490	PF01784	131	3	31.001325
family 1, PF00490:
Delta-aminolevulinic acid dehydratase
family 2, PF01784:
NIF3 (NGG1p interacting factor 3)
Transcriptional activation by yeast PDR1p is inhibited by
index	pos1	pos2	score	npdbs	avgdist	mindist	nshort
0	151	54	11.318261	0	-	-	0
1	151	97	9.561684	0	-	-	0
2	151	151	10.121383	0	-	-	0

#160	PF00189	PF00411	309	3	30.856614
family 1, PF00189:
Ribosomal protein S3, C-terminal domain
Conserved structures and diversity of functions of
family 2, PF00411:
Ribosomal protein S11
index	pos1	pos2	score	npdbs	avgdist	mindist	nshort
0	10	40	10.572329	1	86.9175	86.9175	0
1	10	145	9.577580	1	86.1567	86.1567	0
2	91	38	10.706709	1	77.0641	77.0641	0

*161	PF00626	PF04815	48	3	29.858752
family 1, PF00626:
Gelsolin repeat
The crystal structure of plasma gelsolin: implications for
family 2, PF04815:
Sec23/Sec24 helical domain
Structure of the Sec23p/24p and Sec13p/31p complexes of
index	pos1	pos2	score	npdbs	avgdist	mindist	nshort
0	8	7	10.319129	1	20.8165	20.8165	0
1	135	122	9.106389	1	31.7818	31.7818	0
2	211	7	10.433238	1	30.5090	30.5090	0

162	PF01964	PF06798	46	4	29.770541
family 1, PF01964:
ThiC family
Structural genes for thiamine biosynthetic enzymes
family 2, PF06798:
PrkA serine protein kinase C-terminal domain
Cloning and characterization of the Bacillus subtilis prkA
index	pos1	pos2	score	npdbs	avgdist	mindist	nshort
0	306	353	9.969052	0	-	-	0
1	306	356	10.624171	0	-	-	0
2	323	353	9.177320	0	-	-	0
3	323	356	9.094778	0	-	-	0

163	PF00953	PF04293	51	3	29.665511
family 1, PF00953:
Glycosyl transferase family 4
A family of UDP-GlcNAc/MurNAc: polyisoprenol-P
family 2, PF04293:
SpoVR like protein
Cloning and characterization of spoVR, a gene from Bacillus
index	pos1	pos2	score	npdbs	avgdist	mindist	nshort
0	69	19	9.161137	0	-	-	0
1	69	155	10.407796	0	-	-	0
2	69	465	10.096582	0	-	-	0

164	PF01977	PF02620	62	3	29.643866
family 1, PF01977:
3-octaprenyl-4-hydroxybenzoate carboxy-lyase
Membrane-associated reactions in ubiquinone biosynthesis in
family 2, PF02620:
Uncharacterized ACR, COG1399
index	pos1	pos2	score	npdbs	avgdist	mindist	nshort
0	294	292	9.181427	0	-	-	0
1	324	292	10.181770	0	-	-	0
2	632	292	10.280672	0	-	-	0

165	PF00410	PF01509	227	3	29.567516
family 1, PF00410:
Ribosomal protein S8
Structural evidence for specific S8-RNA and S8-protein
family 2, PF01509:
TruB family pseudouridylate synthase (N terminal domain)
Purification, cloning, and properties of the tRNA psi 55
index	pos1	pos2	score	npdbs	avgdist	mindist	nshort
0	214	179	9.740686	0	-	-	0
1	214	354	9.899330	0	-	-	0
2	262	179	9.927502	0	-	-	0

#166	PF00366	PF03947	261	3	29.182711
family 1, PF00366:
Ribosomal protein S17
family 2, PF03947:
Ribosomal Proteins L2, C-terminal domain
index	pos1	pos2	score	npdbs	avgdist	mindist	nshort
0	28	207	17.973591	0	-	-	0
1	80	19	11.646874	0	-	-	0
2	80	204	14.498387	0	-	-	0

167	PF00587	PF08298	51	3	29.126213
family 1, PF00587:
tRNA synthetase class II core domain (G, H, P, S and T)
Eleven down and nine to go. 
family 2, PF08298:
PrkA AAA domain
Cloning and characterization of the Bacillus subtilis prkA
index	pos1	pos2	score	npdbs	avgdist	mindist	nshort
0	95	406	9.210875	0	-	-	0
1	754	355	9.296628	0	-	-	0
2	855	264	10.618710	0	-	-	0

168	PF02390	PF03618	91	3	29.090336
family 1, PF02390:
Putative methyltransferase
family 2, PF03618:
Domain of unknown function (DUF299)
index	pos1	pos2	score	npdbs	avgdist	mindist	nshort
0	441	285	10.691539	0	-	-	0
1	581	285	9.220383	0	-	-	0
2	598	285	9.178416	0	-	-	0

*169	PF00680	PF00863	59	3	29.058488
family 1, PF00680:
RNA dependent RNA polymerase
family 2, PF00863:
Peptidase family C4
index	pos1	pos2	score	npdbs	avgdist	mindist	nshort
0	562	200	10.202577	0	-	-	0
1	562	267	9.416679	0	-	-	0
2	562	281	9.439236	0	-	-	0

170	PF00623	PF00687	240	3	28.890033
family 1, PF00623:
RNA polymerase Rpb1, domain 2
Structural modules of the large subunits of RNA polymerase.
family 2, PF00687:
Ribosomal protein L1p/L10e family
index	pos1	pos2	score	npdbs	avgdist	mindist	nshort
0	130	547	13.961638	0	-	-	0
1	395	303	11.190054	0	-	-	0
2	395	382	11.343344	0	-	-	0

171	PF00365	PF03070	66	3	28.294269
family 1, PF00365:
Phosphofructokinase
family 2, PF03070:
TENA/THI-4/PQQC family
Cloning and characterization of a pair of novel genes that
index	pos1	pos2	score	npdbs	avgdist	mindist	nshort
0	15	44	9.841090	0	-	-	0
1	15	267	9.068294	0	-	-	0
2	54	44	9.384888	0	-	-	0

172	PF00410	PF04998	289	2	28.240402
family 1, PF00410:
Ribosomal protein S8
Structural evidence for specific S8-RNA and S8-protein
family 2, PF04998:
RNA polymerase Rpb1, domain 5
Structural modules of the large subunits of RNA polymerase.
index	pos1	pos2	score	npdbs	avgdist	mindist	nshort
0	214	37	14.694727	0	-	-	0
1	214	56	13.545677	0	-	-	0

*173	PF00182	PF00187	68	2	27.154936
family 1, PF00182:
Chitinase class I
family 2, PF00187:
Chitin recognition protein
index	pos1	pos2	score	npdbs	avgdist	mindist	nshort
0	237	94	12.982262	0	-	-	0
1	237	95	14.172677	0	-	-	0

174	PF00793	PF03618	89	3	26.242809
family 1, PF00793:
DAHP synthetase I family
Crystal structure of phenylalanine-regulated
family 2, PF03618:
Domain of unknown function (DUF299)
index	pos1	pos2	score	npdbs	avgdist	mindist	nshort
0	176	268	10.030405	0	-	-	0
1	187	285	9.872137	0	-	-	0
2	283	285	9.181974	0	-	-	0

#175	PF00177	PF00410	304	3	26.231426
family 1, PF00177:
Ribosomal protein S7p/S5e
The structure of ribosomal protein S7 at 1.9 A resolution
family 2, PF00410:
Ribosomal protein S8
Structural evidence for specific S8-RNA and S8-protein
index	pos1	pos2	score	npdbs	avgdist	mindist	nshort
0	97	262	10.862506	0	-	-	0
1	300	260	10.211155	0	-	-	0
2	304	260	10.254353	0	-	-	0

176	PF01632	PF03588	81	2	25.363453
family 1, PF01632:
Ribosomal protein L35
family 2, PF03588:
Leucyl/phenylalanyl-tRNA protein transferase
index	pos1	pos2	score	npdbs	avgdist	mindist	nshort
0	30	16	13.569986	0	-	-	0
1	32	16	11.793470	0	-	-	0

*177	PF00174	PF03404	93	2	25.006852
family 1, PF00174:
Oxidoreductase molybdopterin binding domain
Molecular basis of sulfite oxidase deficiency from the
family 2, PF03404:
Mo-co oxidoreductase dimerisation domain
Molecular basis of sulfite oxidase deficiency from the
index	pos1	pos2	score	npdbs	avgdist	mindist	nshort
0	140	65	13.624095	2	23.2464	21.9217	0
1	342	65	11.382759	2	13.2239	13.1837	0

178	PF00343	PF01209	106	2	24.745617
family 1, PF00343:
Carbohydrate phosphorylase
Control of phosphorylase b conformation by a modified
family 2, PF01209:
ubiE/COQ5 methyltransferase family
index	pos1	pos2	score	npdbs	avgdist	mindist	nshort
0	39	40	14.134196	0	-	-	0
1	1647	40	10.611421	0	-	-	0

179	PF00091	PF06418	224	2	24.596694
family 1, PF00091:
Tubulin/FtsZ family, GTPase domain
Structure of the alphabeta tubulin dimer by electron
family 2, PF06418:
CTP synthase N-terminus
Thr-431 and Arg-433 are part of a conserved sequence motif
index	pos1	pos2	score	npdbs	avgdist	mindist	nshort
0	158	395	12.957714	0	-	-	0
1	205	395	11.638982	0	-	-	0

180	PF00270	PF04379	74	2	24.208208
family 1, PF00270:
DEAD/DEAH box helicase
Unwinding RNA in Saccharomyces cerevisiae: DEAD-box
family 2, PF04379:
Protein of unknown function (DUF525)
A family of mammalian F-box proteins. 
index	pos1	pos2	score	npdbs	avgdist	mindist	nshort
0	6	97	10.631547	0	-	-	0
1	96	97	13.576661	0	-	-	0

#181	PF00410	PF00411	309	2	23.753475
family 1, PF00410:
Ribosomal protein S8
Structural evidence for specific S8-RNA and S8-protein
family 2, PF00411:
Ribosomal protein S11
index	pos1	pos2	score	npdbs	avgdist	mindist	nshort
0	214	48	12.446348	0	-	-	0
1	262	152	11.307130	0	-	-	0

*182	PF00270	PF00271	412	1	23.714894
family 1, PF00270:
DEAD/DEAH box helicase
Unwinding RNA in Saccharomyces cerevisiae: DEAD-box
family 2, PF00271:
Helicase conserved C-terminal domain
index	pos1	pos2	score	npdbs	avgdist	mindist	nshort
0	1067	340	23.714895	3	23.6950	21.9081	0

183	PF04997	PF06421	212	2	23.637029
family 1, PF04997:
RNA polymerase Rpb1, domain 1
Structural modules of the large subunits of RNA polymerase.
family 2, PF06421:
GTP-binding protein LepA C-terminus
Evolution of a molecular switch: universal bacterial
index	pos1	pos2	score	npdbs	avgdist	mindist	nshort
0	24	72	11.942279	0	-	-	0
1	1545	72	11.694751	0	-	-	0

#184	PF00164	PF00203	328	2	23.092780
family 1, PF00164:
Ribosomal protein S12
family 2, PF00203:
Ribosomal protein S19
index	pos1	pos2	score	npdbs	avgdist	mindist	nshort
0	109	129	13.646113	1	75.1613	75.1613	0
1	183	129	9.446670	1	81.7627	81.7627	0

185	PF01175	PF06071	74	2	23.023508
family 1, PF01175:
Urocanase
family 2, PF06071:
Protein of unknown function (DUF933)
index	pos1	pos2	score	npdbs	avgdist	mindist	nshort
0	820	75	12.350922	0	-	-	0
1	820	111	10.672587	0	-	-	0

*186	PF01565	PF02873	170	2	23.021027
family 1, PF01565:
FAD binding domain
Crystal structures and inhibitor binding in the octameric
family 2, PF02873:
UDP-N-acetylenolpyruvoylglucosamine reductase, C-terminal domain
The structure of the substrate-free form of MurB, an
index	pos1	pos2	score	npdbs	avgdist	mindist	nshort
0	335	179	13.596686	1	12.5224	12.5224	0
1	337	179	9.424342	1	12.8088	12.8088	0

187	PF02446	PF02873	86	2	22.962762
family 1, PF02446:
4-alpha-glucanotransferase
Disproportionating enzyme (4-alpha-glucanotransferase; EC
family 2, PF02873:
UDP-N-acetylenolpyruvoylglucosamine reductase, C-terminal domain
The structure of the substrate-free form of MurB, an
index	pos1	pos2	score	npdbs	avgdist	mindist	nshort
0	529	43	12.354782	0	-	-	0
1	529	203	10.607980	0	-	-	0

188	PF01717	PF03814	57	2	22.760431
family 1, PF01717:
Cobalamin-independent synthase, Catalytic domain
The specific features of methionine biosynthesis and
family 2, PF03814:
Potassium-transporting ATPase A subunit
index	pos1	pos2	score	npdbs	avgdist	mindist	nshort
0	447	141	11.346929	0	-	-	0
1	447	163	11.413505	0	-	-	0

189	PF02742	PF06723	47	2	22.716418
family 1, PF02742:
Iron dependent repressor, metal binding and dimerisation domain
Structures of the apo- and the metal ion-activated forms of
family 2, PF06723:
MreB/Mbl protein
Cytoskeletons in prokaryotes. 
index	pos1	pos2	score	npdbs	avgdist	mindist	nshort
0	38	162	9.810278	0	-	-	0
1	38	305	12.906143	0	-	-	0

190	PF00347	PF04998	258	2	22.671406
family 1, PF00347:
Ribosomal protein L6
Ribosomal protein L6: structural evidence of gene
family 2, PF04998:
RNA polymerase Rpb1, domain 5
Structural modules of the large subunits of RNA polymerase.
index	pos1	pos2	score	npdbs	avgdist	mindist	nshort
0	179	37	12.076532	0	-	-	0
1	179	56	10.594876	0	-	-	0

191	PF00281	PF04565	266	2	22.494382
family 1, PF00281:
Ribosomal protein L5
family 2, PF04565:
RNA polymerase Rpb2, domain 3
Structural basis of transcription: RNA polymerase II at 2.8
index	pos1	pos2	score	npdbs	avgdist	mindist	nshort
0	7	9	12.283290	0	-	-	0
1	7	49	10.211093	0	-	-	0

*192	PF07662	PF07670	80	2	22.431001
family 1, PF07662:
Na+ dependent nucleoside transporter C-terminus
Primary structure and functional expression of a cDNA
family 2, PF07670:
Nucleoside recognition
Identification of amino acid residues responsible for the
index	pos1	pos2	score	npdbs	avgdist	mindist	nshort
0	92	399	11.937716	0	-	-	0
1	207	498	10.493287	0	-	-	0

193	PF00793	PF04401	46	3	22.357777
family 1, PF00793:
DAHP synthetase I family
Crystal structure of phenylalanine-regulated
family 2, PF04401:
Protein of unknown function (DUF540)
index	pos1	pos2	score	npdbs	avgdist	mindist	nshort
0	238	163	9.401945	0	-	-	0
1	472	95	9.791444	0	-	-	0
2	472	163	11.571108	0	-	-	0

#194	PF00163	PF00410	270	2	22.109281
family 1, PF00163:
Ribosomal protein S4/S9 N-terminal domain
The crystal structure of ribosomal protein S4 reveals a
family 2, PF00410:
Ribosomal protein S8
Structural evidence for specific S8-RNA and S8-protein
index	pos1	pos2	score	npdbs	avgdist	mindist	nshort
0	102	214	9.401711	0	-	-	0
1	132	214	12.707570	0	-	-	0

195	PF02572	PF02777	83	2	22.071976
family 1, PF02572:
ATP:corrinoid adenosyltransferase BtuR/CobO/CobP
Cobalamin (vitamin B12) biosynthesis: identification and
family 2, PF02777:
Iron/manganese superoxide dismutases, C-terminal domain
Refined crystal structure of a superoxide dismutase from
index	pos1	pos2	score	npdbs	avgdist	mindist	nshort
0	158	61	10.339809	0	-	-	0
1	159	61	11.732169	0	-	-	0

196	PF00764	PF03746	76	2	22.031783
family 1, PF00764:
Arginosuccinate synthase
A P-loop-like motif in a widespread ATP pyrophosphatase
family 2, PF03746:
LamB/YcsF family
Molecular characterization of the lam locus and sequences
index	pos1	pos2	score	npdbs	avgdist	mindist	nshort
0	134	78	9.660922	0	-	-	0
1	484	78	12.370864	0	-	-	0

197	PF01175	PF02223	74	2	22.019360
family 1, PF01175:
Urocanase
family 2, PF02223:
Thymidylate kinase
index	pos1	pos2	score	npdbs	avgdist	mindist	nshort
0	751	89	9.096156	0	-	-	0
1	820	89	12.923206	0	-	-	0

198	PF00344	PF00347	255	2	21.978822
family 1, PF00344:
eubacterial secY protein
family 2, PF00347:
Ribosomal protein L6
Ribosomal protein L6: structural evidence of gene
index	pos1	pos2	score	npdbs	avgdist	mindist	nshort
0	11	179	11.976220	0	-	-	0
1	38	179	10.002603	0	-	-	0

199	PF00342	PF04293	52	2	21.874906
family 1, PF00342:
Phosphoglucose isomerase
Crystallographic structure analysis of glucose 6-phosphate
family 2, PF04293:
SpoVR like protein
Cloning and characterization of spoVR, a gene from Bacillus
index	pos1	pos2	score	npdbs	avgdist	mindist	nshort
0	400	465	11.166336	0	-	-	0
1	403	465	10.708571	0	-	-	0

200	PF00490	PF03350	53	2	21.863952
family 1, PF00490:
Delta-aminolevulinic acid dehydratase
family 2, PF03350:
Uncharacterized protein family, UPF0114
index	pos1	pos2	score	npdbs	avgdist	mindist	nshort
0	143	90	10.931977	0	-	-	0
1	151	90	10.931977	0	-	-	0

#201	PF00164	PF00189	317	2	21.851315
family 1, PF00164:
Ribosomal protein S12
family 2, PF00189:
Ribosomal protein S3, C-terminal domain
Conserved structures and diversity of functions of
index	pos1	pos2	score	npdbs	avgdist	mindist	nshort
0	121	10	9.521077	1	38.3518	38.3518	0
1	140	102	12.330240	1	71.0129	71.0129	0

#202	PF00298	PF00411	264	2	21.835162
family 1, PF00298:
Ribosomal protein L11, RNA binding domain
High resolution solution structure of ribosomal protein
family 2, PF00411:
Ribosomal protein S11
index	pos1	pos2	score	npdbs	avgdist	mindist	nshort
0	0	38	9.147173	0	-	-	0
1	92	38	12.687990	0	-	-	0

#203	PF00203	PF00411	318	2	21.790348
family 1, PF00203:
Ribosomal protein S19
family 2, PF00411:
Ribosomal protein S11
index	pos1	pos2	score	npdbs	avgdist	mindist	nshort
0	77	40	10.217277	1	86.4084	86.4084	0
1	77	99	11.573072	1	96.2062	96.2062	0

204	PF01450	PF06434	60	2	21.695099
family 1, PF01450:
Acetohydroxy acid isomeroreductase, catalytic domain
The crystal structure of plant acetohydroxy acid
family 2, PF06434:
Aconitate hydratase 2 N-terminus
Biochemical and spectroscopic characterization of
index	pos1	pos2	score	npdbs	avgdist	mindist	nshort
0	206	445	9.692881	0	-	-	0
1	314	445	12.002220	0	-	-	0

*205	PF01074	PF07748	55	2	21.615078
family 1, PF01074:
Glycosyl hydrolases family 38 N-terminal domain
Glycosidase families 
family 2, PF07748:
Glycosyl hydrolases family 38 C-terminal domain
Glycosidase families 
index	pos1	pos2	score	npdbs	avgdist	mindist	nshort
0	274	811	10.716400	1	23.9211	23.9211	0
1	501	811	10.898679	1	43.7207	43.7207	0

206	PF01964	PF01975	97	2	21.580565
family 1, PF01964:
ThiC family
Structural genes for thiamine biosynthetic enzymes
family 2, PF01975:
Survival protein SurE
A new gene involved in stationary-phase survival located at
index	pos1	pos2	score	npdbs	avgdist	mindist	nshort
0	306	73	10.801248	0	-	-	0
1	306	78	10.779319	0	-	-	0

207	PF00344	PF04565	260	2	21.445942
family 1, PF00344:
eubacterial secY protein
family 2, PF04565:
RNA polymerase Rpb2, domain 3
Structural basis of transcription: RNA polymerase II at 2.8
index	pos1	pos2	score	npdbs	avgdist	mindist	nshort
0	852	9	9.950706	0	-	-	0
1	852	49	11.495237	0	-	-	0

#208	PF01293	PF03668	49	2	21.415677
family 1, PF01293:
Phosphoenolpyruvate carboxykinase
Snapshot of an enzyme reaction intermediate in the
family 2, PF03668:
P-loop ATPase protein family
index	pos1	pos2	score	npdbs	avgdist	mindist	nshort
0	100	269	9.758475	0	-	-	0
1	179	269	11.657204	0	-	-	0

#209	PF00203	PF00281	284	2	21.284240
family 1, PF00203:
Ribosomal protein S19
family 2, PF00281:
Ribosomal protein L5
index	pos1	pos2	score	npdbs	avgdist	mindist	nshort
0	137	7	10.020070	0	-	-	0
1	137	19	11.264172	0	-	-	0

210	PF02401	PF02572	79	2	21.133236
family 1, PF02401:
LytB protein
Identification of the Escherichia coli lytB gene, which is
family 2, PF02572:
ATP:corrinoid adenosyltransferase BtuR/CobO/CobP
Cobalamin (vitamin B12) biosynthesis: identification and
index	pos1	pos2	score	npdbs	avgdist	mindist	nshort
0	5	162	9.696281	0	-	-	0
1	10	162	11.436958	0	-	-	0

#211	PF01654	PF02322	123	2	21.122344
family 1, PF01654:
Bacterial Cytochrome Ubiquinol Oxidase
The Klebsiella pneumoniae cytochrome bd' terminal oxidase
family 2, PF02322:
Cytochrome oxidase subunit II
The Klebsiella pneumoniae cytochrome bd' terminal oxidase
index	pos1	pos2	score	npdbs	avgdist	mindist	nshort
0	213	81	10.986255	0	-	-	0
1	213	95	10.136091	0	-	-	0

212	PF00271	PF00680	51	2	21.084839
family 1, PF00271:
Helicase conserved C-terminal domain
family 2, PF00680:
RNA dependent RNA polymerase
index	pos1	pos2	score	npdbs	avgdist	mindist	nshort
0	128	204	10.307351	0	-	-	0
1	128	835	10.777489	0	-	-	0

213	PF01612	PF04608	70	2	21.053881
family 1, PF01612:
3'-5' exonuclease
Structure of large fragment of Escherichia coli DNA
family 2, PF04608:
Phosphatidylglycerophosphatase A
The pgpA and pgpB genes of Escherichia coli are not
index	pos1	pos2	score	npdbs	avgdist	mindist	nshort
0	566	12	9.269978	0	-	-	0
1	615	12	11.783905	0	-	-	0

#214	PF00181	PF00410	311	2	20.952185
family 1, PF00181:
Ribosomal Proteins L2, RNA binding domain
family 2, PF00410:
Ribosomal protein S8
Structural evidence for specific S8-RNA and S8-protein
index	pos1	pos2	score	npdbs	avgdist	mindist	nshort
0	6	262	10.939440	0	-	-	0
1	15	262	10.012747	0	-	-	0

#215	PF00380	PF00679	250	2	20.901113
family 1, PF00380:
Ribosomal protein S9/S16
family 2, PF00679:
Elongation factor G C-terminus
index	pos1	pos2	score	npdbs	avgdist	mindist	nshort
0	344	423	10.021093	0	-	-	0
1	345	423	10.880021	0	-	-	0

#216	PF00347	PF00380	257	2	20.874113
family 1, PF00347:
Ribosomal protein L6
Ribosomal protein L6: structural evidence of gene
family 2, PF00380:
Ribosomal protein S9/S16
index	pos1	pos2	score	npdbs	avgdist	mindist	nshort
0	165	372	11.034208	0	-	-	0
1	179	372	9.839906	0	-	-	0

217	PF00177	PF00623	241	2	20.762232
family 1, PF00177:
Ribosomal protein S7p/S5e
The structure of ribosomal protein S7 at 1.9 A resolution
family 2, PF00623:
RNA polymerase Rpb1, domain 2
Structural modules of the large subunits of RNA polymerase.
index	pos1	pos2	score	npdbs	avgdist	mindist	nshort
0	25	52	9.474865	0	-	-	0
1	281	395	11.287367	0	-	-	0

#218	PF00189	PF01020	64	2	20.759027
family 1, PF00189:
Ribosomal protein S3, C-terminal domain
Conserved structures and diversity of functions of
family 2, PF01020:
Ribosomal L40e family
RNA binding proteins of the large subunit of bovine
index	pos1	pos2	score	npdbs	avgdist	mindist	nshort
0	20	14	10.039379	0	-	-	0
1	123	14	10.719651	0	-	-	0

219	PF03313	PF03550	46	2	20.705520
family 1, PF03313:
Serine dehydratase alpha chain
family 2, PF03550:
Outer membrane lipoprotein LolB
index	pos1	pos2	score	npdbs	avgdist	mindist	nshort
0	434	156	11.269734	0	-	-	0
1	505	156	9.435786	0	-	-	0

220	PF01175	PF01411	73	2	20.696120
family 1, PF01175:
Urocanase
family 2, PF01411:
tRNA synthetases class II (A)
index	pos1	pos2	score	npdbs	avgdist	mindist	nshort
0	820	124	10.009948	0	-	-	0
1	820	127	10.686174	0	-	-	0

*221	PF00984	PF03720	192	1	20.688377
family 1, PF00984:
UDP-glucose/GDP-mannose dehydrogenase family, central domain
Purification and characterization of guanosine
family 2, PF03720:
UDP-glucose/GDP-mannose dehydrogenase family, UDP binding domain
Purification and characterization of guanosine
index	pos1	pos2	score	npdbs	avgdist	mindist	nshort
0	14	194	20.688379	1	30.7651	30.7651	0

222	PF01510	PF04898	87	2	20.671841
family 1, PF01510:
N-acetylmuramoyl-L-alanine amidase
Cloning, sequencing and expression of a Bacillus
family 2, PF04898:
Glutamate synthase central domain
Structural studies on the synchronization of catalytic
index	pos1	pos2	score	npdbs	avgdist	mindist	nshort
0	462	87	9.557021	0	-	-	0
1	462	360	11.114823	0	-	-	0

223	PF00091	PF01175	78	2	20.620690
family 1, PF00091:
Tubulin/FtsZ family, GTPase domain
Structure of the alphabeta tubulin dimer by electron
family 2, PF01175:
Urocanase
index	pos1	pos2	score	npdbs	avgdist	mindist	nshort
0	354	820	10.012576	0	-	-	0
1	444	820	10.608114	0	-	-	0

224	PF00238	PF04565	290	2	20.606915
family 1, PF00238:
Ribosomal protein L14p/L23e
family 2, PF04565:
RNA polymerase Rpb2, domain 3
Structural basis of transcription: RNA polymerase II at 2.8
index	pos1	pos2	score	npdbs	avgdist	mindist	nshort
0	259	9	11.145607	0	-	-	0
1	318	9	9.461311	0	-	-	0

#225	PF01432	PF01894	72	2	20.535530
family 1, PF01432:
Peptidase family M3
Evolutionary families of metallopeptidases. 
family 2, PF01894:
Uncharacterised protein family UPF0047
index	pos1	pos2	score	npdbs	avgdist	mindist	nshort
0	719	173	11.193795	0	-	-	0
1	739	173	9.341738	0	-	-	0

226	PF01432	PF01964	103	2	20.501468
family 1, PF01432:
Peptidase family M3
Evolutionary families of metallopeptidases. 
family 2, PF01964:
ThiC family
Structural genes for thiamine biosynthetic enzymes
index	pos1	pos2	score	npdbs	avgdist	mindist	nshort
0	739	157	9.181490	0	-	-	0
1	1030	306	11.319980	0	-	-	0

227	PF01523	PF02401	97	2	20.441912
family 1, PF01523:
Putative modulator of DNA gyrase
Evidence for involvement of Escherichia coli genes pmbA,
family 2, PF02401:
LytB protein
Identification of the Escherichia coli lytB gene, which is
index	pos1	pos2	score	npdbs	avgdist	mindist	nshort
0	353	218	9.025303	0	-	-	0
1	545	218	11.416612	0	-	-	0

228	PF02867	PF04362	46	2	20.410941
family 1, PF02867:
Ribonucleotide reductase, barrel domain
Structure of ribonucleotide reductase protein R1. 
family 2, PF04362:
Bacterial Fe(2+) trafficking
Small genes/gene-products in Escherichia coli K-12. 
index	pos1	pos2	score	npdbs	avgdist	mindist	nshort
0	338	20	9.741628	0	-	-	0
1	361	20	10.669315	0	-	-	0

229	PF01977	PF02401	86	2	20.342313
family 1, PF01977:
3-octaprenyl-4-hydroxybenzoate carboxy-lyase
Membrane-associated reactions in ubiquinone biosynthesis in
family 2, PF02401:
LytB protein
Identification of the Escherichia coli lytB gene, which is
index	pos1	pos2	score	npdbs	avgdist	mindist	nshort
0	511	518	9.603234	0	-	-	0
1	625	518	10.739081	0	-	-	0

230	PF01980	PF02091	46	2	20.269707
family 1, PF01980:
Uncharacterised protein family UPF0066
family 2, PF02091:
Glycyl-tRNA synthetase alpha subunit
index	pos1	pos2	score	npdbs	avgdist	mindist	nshort
0	2	213	10.564816	0	-	-	0
1	262	213	9.704894	0	-	-	0

231	PF00120	PF01175	78	2	20.159251
family 1, PF00120:
Glutamine synthetase, catalytic domain
family 2, PF01175:
Urocanase
index	pos1	pos2	score	npdbs	avgdist	mindist	nshort
0	278	820	10.518682	0	-	-	0
1	296	820	9.640571	0	-	-	0

232	PF01208	PF01985	76	2	20.111832
family 1, PF01208:
Uroporphyrinogen decarboxylase (URO-D)
family 2, PF01985:
CRS1 / YhbY domain
Crystal structure of E. coli YhbY: a representative of a
index	pos1	pos2	score	npdbs	avgdist	mindist	nshort
0	158	61	10.841904	0	-	-	0
1	164	61	9.269929	0	-	-	0

*233	PF01154	PF08540	79	2	20.111329
family 1, PF01154:
Hydroxymethylglutaryl-coenzyme A synthase N terminal
Amino acid sequence of an active site peptide of avian
family 2, PF08540:
Hydroxymethylglutaryl-coenzyme A synthase C terminal
Amino acid sequence of an active site peptide of avian
index	pos1	pos2	score	npdbs	avgdist	mindist	nshort
0	49	260	10.590855	1	14.2804	14.2804	0
1	261	18	9.520477	1	12.9784	12.9784	0

234	PF02153	PF04362	46	2	20.084356
family 1, PF02153:
Prephenate dehydrogenase
family 2, PF04362:
Bacterial Fe(2+) trafficking
Small genes/gene-products in Escherichia coli K-12. 
index	pos1	pos2	score	npdbs	avgdist	mindist	nshort
0	591	19	9.338776	0	-	-	0
1	591	83	10.745581	0	-	-	0

235	PF01264	PF04293	50	2	19.951836
family 1, PF01264:
Chorismate synthase
family 2, PF04293:
SpoVR like protein
Cloning and characterization of spoVR, a gene from Bacillus
index	pos1	pos2	score	npdbs	avgdist	mindist	nshort
0	230	539	9.549040	0	-	-	0
1	364	508	10.402798	0	-	-	0

236	PF00203	PF00344	257	2	19.897235
family 1, PF00203:
Ribosomal protein S19
family 2, PF00344:
eubacterial secY protein
index	pos1	pos2	score	npdbs	avgdist	mindist	nshort
0	77	38	10.501757	0	-	-	0
1	129	856	9.395481	0	-	-	0

*237	PF00081	PF02777	520	1	19.782422
family 1, PF00081:
Iron/manganese superoxide dismutases, alpha-hairpin domain
Refined crystal structure of a superoxide dismutase from
family 2, PF02777:
Iron/manganese superoxide dismutases, C-terminal domain
Refined crystal structure of a superoxide dismutase from
index	pos1	pos2	score	npdbs	avgdist	mindist	nshort
0	157	61	19.782422	14	3.6816	0.1294	14

238	PF01458	PF01964	87	2	19.725079
family 1, PF01458:
Uncharacterized protein family (UPF0051)
family 2, PF01964:
ThiC family
Structural genes for thiamine biosynthetic enzymes
index	pos1	pos2	score	npdbs	avgdist	mindist	nshort
0	141	541	9.180218	0	-	-	0
1	306	20	10.544862	0	-	-	0

239	PF03548	PF03737	52	2	19.690852
family 1, PF03548:
Outer membrane lipoprotein carrier protein LolA
family 2, PF03737:
Demethylmenaquinone methyltransferase
Identification of a novel gene cluster participating in
index	pos1	pos2	score	npdbs	avgdist	mindist	nshort
0	153	208	10.075453	0	-	-	0
1	153	355	9.615399	0	-	-	0

#240	PF00164	PF00410	307	2	19.633426
family 1, PF00164:
Ribosomal protein S12
family 2, PF00410:
Ribosomal protein S8
Structural evidence for specific S8-RNA and S8-protein
index	pos1	pos2	score	npdbs	avgdist	mindist	nshort
0	106	214	9.637644	0	-	-	0
1	206	262	9.995784	0	-	-	0

*241	PF00587	PF03129	268	2	19.600075
family 1, PF00587:
tRNA synthetase class II core domain (G, H, P, S and T)
Eleven down and nine to go. 
family 2, PF03129:
Anticodon binding domain
Evolution of aminoacyl-tRNA synthetases--analysis of unique
index	pos1	pos2	score	npdbs	avgdist	mindist	nshort
0	652	115	9.302201	7	31.0687	27.1344	0
1	758	115	10.297876	7	29.3610	22.2661	0

242	PF01450	PF04362	46	2	19.552032
family 1, PF01450:
Acetohydroxy acid isomeroreductase, catalytic domain
The crystal structure of plant acetohydroxy acid
family 2, PF04362:
Bacterial Fe(2+) trafficking
Small genes/gene-products in Escherichia coli K-12. 
index	pos1	pos2	score	npdbs	avgdist	mindist	nshort
0	311	20	10.022004	0	-	-	0
1	314	20	9.530031	0	-	-	0

243	PF01450	PF02091	97	2	19.523871
family 1, PF01450:
Acetohydroxy acid isomeroreductase, catalytic domain
The crystal structure of plant acetohydroxy acid
family 2, PF02091:
Glycyl-tRNA synthetase alpha subunit
index	pos1	pos2	score	npdbs	avgdist	mindist	nshort
0	18	45	9.989260	0	-	-	0
1	180	45	9.534613	0	-	-	0

244	PF00762	PF01175	66	2	19.479938
family 1, PF00762:
Ferrochelatase
family 2, PF01175:
Urocanase
index	pos1	pos2	score	npdbs	avgdist	mindist	nshort
0	205	781	9.067327	0	-	-	0
1	205	812	10.412612	0	-	-	0

*245	PF00454	PF00613	48	2	19.416716
family 1, PF00454:
Phosphatidylinositol 3- and 4-kinase
Elucidating TOR signaling and rapamycin action: lessons
family 2, PF00613:
Phosphoinositide 3-kinase family, accessory domain (PIK domain)
Using structure to define the function of phosphoinositide
index	pos1	pos2	score	npdbs	avgdist	mindist	nshort
0	48	4	10.248035	2	44.9211	43.5122	0
1	715	4	9.168681	2	57.6047	56.1198	0

#246	PF02965	PF05191	67	2	19.163275
family 1, PF02965:
Vitamin B12 dependent methionine synthase, activation domain
The structure of the C-terminal domain of methionine
family 2, PF05191:
Adenylate kinase, active site lid
Crystal structures of Bacillus stearothermophilus adenylate
index	pos1	pos2	score	npdbs	avgdist	mindist	nshort
0	103	44	9.108494	0	-	-	0
1	103	47	10.054783	0	-	-	0

247	PF01977	PF02781	69	2	19.059334
family 1, PF01977:
3-octaprenyl-4-hydroxybenzoate carboxy-lyase
Membrane-associated reactions in ubiquinone biosynthesis in
family 2, PF02781:
Glucose-6-phosphate dehydrogenase, C-terminal domain
On the mechanism of the reaction catalyzed by glucose
index	pos1	pos2	score	npdbs	avgdist	mindist	nshort
0	327	237	9.591599	0	-	-	0
1	568	237	9.467737	0	-	-	0

248	PF00573	PF04293	52	2	19.019873
family 1, PF00573:
Ribosomal protein L4/L1 family
Yeast ribosomal proteins L4, L17, L20, and L25 exhibit
family 2, PF04293:
SpoVR like protein
Cloning and characterization of spoVR, a gene from Bacillus
index	pos1	pos2	score	npdbs	avgdist	mindist	nshort
0	52	133	9.264932	0	-	-	0
1	52	353	9.754943	0	-	-	0

249	PF01450	PF04279	55	2	18.902826
family 1, PF01450:
Acetohydroxy acid isomeroreductase, catalytic domain
The crystal structure of plant acetohydroxy acid
family 2, PF04279:
Intracellular septation protein A
Identification and characterization of ispA, a Shigella
index	pos1	pos2	score	npdbs	avgdist	mindist	nshort
0	311	211	9.311138	0	-	-	0
1	314	211	9.591691	0	-	-	0

250	PF01619	PF01977	74	2	18.857273
family 1, PF01619:
Proline dehydrogenase
Sequence analysis identifies the proline dehydrogenase and
family 2, PF01977:
3-octaprenyl-4-hydroxybenzoate carboxy-lyase
Membrane-associated reactions in ubiquinone biosynthesis in
index	pos1	pos2	score	npdbs	avgdist	mindist	nshort
0	477	627	9.673327	0	-	-	0
1	927	643	9.183949	0	-	-	0

251	PF00816	PF00977	46	2	18.800678
family 1, PF00816:
H-NS histone family
Solution structure of the DNA binding domain of a
family 2, PF00977:
Histidine biosynthesis protein
Paralogous histidine biosynthetic genes: evolutionary
index	pos1	pos2	score	npdbs	avgdist	mindist	nshort
0	157	69	9.130121	0	-	-	0
1	157	261	9.670558	0	-	-	0

252	PF00762	PF01784	124	2	18.797636
family 1, PF00762:
Ferrochelatase
family 2, PF01784:
NIF3 (NGG1p interacting factor 3)
Transcriptional activation by yeast PDR1p is inhibited by
index	pos1	pos2	score	npdbs	avgdist	mindist	nshort
0	96	97	9.024844	0	-	-	0
1	96	151	9.772794	0	-	-	0

253	PF01832	PF01964	60	2	18.783578
family 1, PF01832:
Mannosyl-glycoprotein endo-beta-N-acetylglucosaminidase
Peptidoglycan-hydrolyzing activity of the FlgJ protein,
family 2, PF01964:
ThiC family
Structural genes for thiamine biosynthetic enzymes
index	pos1	pos2	score	npdbs	avgdist	mindist	nshort
0	111	307	9.299258	0	-	-	0
1	174	306	9.484323	0	-	-	0

254	PF00953	PF04285	49	2	18.667435
family 1, PF00953:
Glycosyl transferase family 4
A family of UDP-GlcNAc/MurNAc: polyisoprenol-P
family 2, PF04285:
Protein of unknown function (DUF444)
index	pos1	pos2	score	npdbs	avgdist	mindist	nshort
0	69	183	9.181525	0	-	-	0
1	69	446	9.485911	0	-	-	0

255	PF01411	PF01790	183	2	18.665288
family 1, PF01411:
tRNA synthetases class II (A)
family 2, PF01790:
Prolipoprotein diacylglyceryl transferase
index	pos1	pos2	score	npdbs	avgdist	mindist	nshort
0	94	565	9.640479	0	-	-	0
1	1449	565	9.024810	0	-	-	0

$256	PF04941	PF05094	80	2	18.642672
family 1, PF04941:
Late expression factor 8 (LEF-8)
Characterization of late gene expression factors lef-9 and
family 2, PF05094:
Late expression factor 9 (LEF-9)
Characterization of late gene expression factors lef-9 and
index	pos1	pos2	score	npdbs	avgdist	mindist	nshort
0	626	238	9.049536	0	-	-	0
1	626	284	9.593138	0	-	-	0

257	PF01977	PF02091	85	2	18.639274
family 1, PF01977:
3-octaprenyl-4-hydroxybenzoate carboxy-lyase
Membrane-associated reactions in ubiquinone biosynthesis in
family 2, PF02091:
Glycyl-tRNA synthetase alpha subunit
index	pos1	pos2	score	npdbs	avgdist	mindist	nshort
0	713	150	9.290765	0	-	-	0
1	753	150	9.348510	0	-	-	0

258	PF00317	PF03313	108	2	18.564251
family 1, PF00317:
Ribonucleotide reductase, all-alpha domain
Structure of ribonucleotide reductase protein R1. 
family 2, PF03313:
Serine dehydratase alpha chain
index	pos1	pos2	score	npdbs	avgdist	mindist	nshort
0	177	307	9.410741	0	-	-	0
1	177	483	9.153510	0	-	-	0

259	PF01980	PF02873	52	2	18.527220
family 1, PF01980:
Uncharacterised protein family UPF0066
family 2, PF02873:
UDP-N-acetylenolpyruvoylglucosamine reductase, C-terminal domain
The structure of the substrate-free form of MurB, an
index	pos1	pos2	score	npdbs	avgdist	mindist	nshort
0	95	11	9.307035	0	-	-	0
1	95	125	9.220186	0	-	-	0

*260	PF00562	PF04560	437	2	18.496506
family 1, PF00562:
RNA polymerase Rpb2, domain 6
Structural basis of transcription: RNA polymerase II at 2.8
family 2, PF04560:
RNA polymerase Rpb2, domain 7
Structural basis of transcription: RNA polymerase II at 2.8
index	pos1	pos2	score	npdbs	avgdist	mindist	nshort
0	872	3	9.383028	2	30.9526	30.0789	0
1	1230	25	9.113479	2	8.0495	3.3636	1

261	PF00573	PF01316	82	2	18.429768
family 1, PF00573:
Ribosomal protein L4/L1 family
Yeast ribosomal proteins L4, L17, L20, and L25 exhibit
family 2, PF01316:
Arginine repressor, DNA binding domain
Solution structure of the DNA-binding domain and model for
index	pos1	pos2	score	npdbs	avgdist	mindist	nshort
0	151	46	9.282793	0	-	-	0
1	154	56	9.146977	0	-	-	0

262	PF00303	PF02554	68	2	18.305525
family 1, PF00303:
Thymidylate synthase
family 2, PF02554:
Carbon starvation protein CstA
Molecular and functional characterization of a carbon
index	pos1	pos2	score	npdbs	avgdist	mindist	nshort
0	657	471	9.010037	0	-	-	0
1	742	471	9.295490	0	-	-	0

263	PF04293	PF06798	51	2	18.194004
family 1, PF04293:
SpoVR like protein
Cloning and characterization of spoVR, a gene from Bacillus
family 2, PF06798:
PrkA serine protein kinase C-terminal domain
Cloning and characterization of the Bacillus subtilis prkA
index	pos1	pos2	score	npdbs	avgdist	mindist	nshort
0	19	26	9.115737	0	-	-	0
1	148	26	9.078268	0	-	-	0

264	PF00411	PF04565	294	1	18.182561
family 1, PF00411:
Ribosomal protein S11
family 2, PF04565:
RNA polymerase Rpb2, domain 3
Structural basis of transcription: RNA polymerase II at 2.8
index	pos1	pos2	score	npdbs	avgdist	mindist	nshort
0	29	29	18.182562	0	-	-	0

265	PF01175	PF02401	61	2	18.120575
family 1, PF01175:
Urocanase
family 2, PF02401:
LytB protein
Identification of the Escherichia coli lytB gene, which is
index	pos1	pos2	score	npdbs	avgdist	mindist	nshort
0	805	165	9.038865	0	-	-	0
1	805	346	9.081712	0	-	-	0

*266	PF00753	PF07521	201	1	17.272898
family 1, PF00753:
Metallo-beta-lactamase superfamily
Extracting protein alignment models from the sequence
family 2, PF07521:
RNA-metabolising metallo-beta-lactamase
Metallo-beta-lactamase fold within nucleic acids processing
index	pos1	pos2	score	npdbs	avgdist	mindist	nshort
0	417	41	17.272899	0	-	-	0

#267	PF00119	PF00507	946	1	17.124269
family 1, PF00119:
ATP synthase A chain
family 2, PF00507:
NADH-ubiquinone/plastoquinone oxidoreductase, chain 3
index	pos1	pos2	score	npdbs	avgdist	mindist	nshort
0	315	119	17.124270	0	-	-	0

268	PF00281	PF00707	194	1	16.395306
family 1, PF00281:
Ribosomal protein L5
family 2, PF00707:
Translation initiation factor IF-3, C-terminal domain
index	pos1	pos2	score	npdbs	avgdist	mindist	nshort
0	4	10	16.395307	0	-	-	0

*269	PF02878	PF02879	281	1	15.382495
family 1, PF02878:
Phosphoglucomutase/phosphomannomutase, alpha/beta/alpha domain I
The crystal structure of muscle phosphoglucomutase refined
family 2, PF02879:
Phosphoglucomutase/phosphomannomutase, alpha/beta/alpha domain II
The crystal structure of muscle phosphoglucomutase refined
index	pos1	pos2	score	npdbs	avgdist	mindist	nshort
0	243	175	15.382496	3	6.6856	5.9269	3

*270	PF03720	PF03721	192	1	14.968616
family 1, PF03720:
UDP-glucose/GDP-mannose dehydrogenase family, UDP binding domain
Purification and characterization of guanosine
family 2, PF03721:
UDP-glucose/GDP-mannose dehydrogenase family, NAD binding domain
Purification and characterization of guanosine
index	pos1	pos2	score	npdbs	avgdist	mindist	nshort
0	194	547	14.968616	1	34.4421	34.4421	0

#271	PF00799	PF01492	64	1	14.899033
family 1, PF00799:
Geminivirus Rep catalytic domain
The structure of a replication initiator unites diverse
family 2, PF01492:
Geminivirus C4 protein
Movement of tomato yellow leaf curl geminivirus (TYLCV):
index	pos1	pos2	score	npdbs	avgdist	mindist	nshort
0	154	61	14.899034	0	-	-	0

272	PF00318	PF04355	70	1	14.767070
family 1, PF00318:
Ribosomal protein S2
family 2, PF04355:
SmpA / OmlA family
Pseudomonas aeruginosa fur overlaps with a gene encoding a
index	pos1	pos2	score	npdbs	avgdist	mindist	nshort
0	169	79	14.767071	0	-	-	0

273	PF01180	PF02624	52	1	14.614354
family 1, PF01180:
Dihydroorotate dehydrogenase
The crystal structure of Lactococcus lactis dihydroorotate
family 2, PF02624:
YcaO-like family
index	pos1	pos2	score	npdbs	avgdist	mindist	nshort
0	59	189	14.614354	0	-	-	0

#274	PF00318	PF00679	254	1	14.506881
family 1, PF00318:
Ribosomal protein S2
family 2, PF00679:
Elongation factor G C-terminus
index	pos1	pos2	score	npdbs	avgdist	mindist	nshort
0	9	423	14.506882	0	-	-	0

275	PF00204	PF00471	187	1	13.930852
family 1, PF00204:
DNA gyrase B
Crystal structure of an N-terminal fragment of the DNA
family 2, PF00471:
Ribosomal protein L33
index	pos1	pos2	score	npdbs	avgdist	mindist	nshort
0	126	53	13.930852	0	-	-	0

#276	PF00380	PF00410	266	1	13.847528
family 1, PF00380:
Ribosomal protein S9/S16
family 2, PF00410:
Ribosomal protein S8
Structural evidence for specific S8-RNA and S8-protein
index	pos1	pos2	score	npdbs	avgdist	mindist	nshort
0	372	214	13.847528	0	-	-	0

*277	PF01077	PF03460	270	1	13.770974
family 1, PF01077:
Nitrite and sulphite reductase 4Fe-4S domain
Sulfite reductase structure at 1.6 A: evolution and
family 2, PF03460:
Nitrite/Sulfite reductase ferredoxin-like half domain
Sulfite reductase structure at 1.6 A: evolution and
index	pos1	pos2	score	npdbs	avgdist	mindist	nshort
0	161	37	13.770974	0	-	-	0

*278	PF04983	PF04997	319	1	13.734997
family 1, PF04983:
RNA polymerase Rpb1, domain 3
Structural modules of the large subunits of RNA polymerase.
family 2, PF04997:
RNA polymerase Rpb1, domain 1
Structural modules of the large subunits of RNA polymerase.
index	pos1	pos2	score	npdbs	avgdist	mindist	nshort
0	22	1576	13.734999	2	82.8553	78.1898	0

279	PF00252	PF01964	116	1	13.676528
family 1, PF00252:
Ribosomal protein L16
family 2, PF01964:
ThiC family
Structural genes for thiamine biosynthetic enzymes
index	pos1	pos2	score	npdbs	avgdist	mindist	nshort
0	150	306	13.676528	0	-	-	0

280	PF00816	PF01553	46	1	13.584431
family 1, PF00816:
H-NS histone family
Solution structure of the DNA binding domain of a
family 2, PF01553:
Acyltransferase
Barth syndrome may be due to an acyltransferase deficiency. 
index	pos1	pos2	score	npdbs	avgdist	mindist	nshort
0	157	118	13.584432	0	-	-	0

281	PF00889	PF08278	52	1	13.489897
family 1, PF00889:
Elongation factor TS
family 2, PF08278:
DNA primase DnaG DnaB-binding
Identification of a domain of Escherichia coli primase
index	pos1	pos2	score	npdbs	avgdist	mindist	nshort
0	558	91	13.489899	0	-	-	0

282	PF02934	PF03618	77	1	13.463066
family 1, PF02934:
PET112 family, N terminal region
family 2, PF03618:
Domain of unknown function (DUF299)
index	pos1	pos2	score	npdbs	avgdist	mindist	nshort
0	168	285	13.463067	0	-	-	0

*283	PF00623	PF05000	388	1	13.373974
family 1, PF00623:
RNA polymerase Rpb1, domain 2
Structural modules of the large subunits of RNA polymerase.
family 2, PF05000:
RNA polymerase Rpb1, domain 4
Structural modules of the large subunits of RNA polymerase.
index	pos1	pos2	score	npdbs	avgdist	mindist	nshort
0	385	19	13.373975	2	45.8094	41.4117	0

284	PF02446	PF02542	81	1	13.342162
family 1, PF02446:
4-alpha-glucanotransferase
Disproportionating enzyme (4-alpha-glucanotransferase; EC
family 2, PF02542:
YgbB family
Biosynthesis of terpenoids: YgbB protein converts
index	pos1	pos2	score	npdbs	avgdist	mindist	nshort
0	386	132	13.342162	0	-	-	0

285	PF01493	PF02572	80	1	13.334406
family 1, PF01493:
GXGXG motif
The formylmethanofuran dehydrogenase isoenzymes in
family 2, PF02572:
ATP:corrinoid adenosyltransferase BtuR/CobO/CobP
Cobalamin (vitamin B12) biosynthesis: identification and
index	pos1	pos2	score	npdbs	avgdist	mindist	nshort
0	279	162	13.334407	0	-	-	0

286	PF01964	PF02934	103	1	13.280798
family 1, PF01964:
ThiC family
Structural genes for thiamine biosynthetic enzymes
family 2, PF02934:
PET112 family, N terminal region
index	pos1	pos2	score	npdbs	avgdist	mindist	nshort
0	306	23	13.280799	0	-	-	0

*287	PF04329	PF04330	56	1	13.262847
family 1, PF04329:
Family of unknown function (DUF470)
Staphylococcus aureus resistance to human defensins and
family 2, PF04330:
Family of unknown function (DUF471)
Staphylococcus aureus resistance to human defensins and
index	pos1	pos2	score	npdbs	avgdist	mindist	nshort
0	28	37	13.262848	0	-	-	0

288	PF03548	PF04362	51	1	13.118915
family 1, PF03548:
Outer membrane lipoprotein carrier protein LolA
family 2, PF04362:
Bacterial Fe(2+) trafficking
Small genes/gene-products in Escherichia coli K-12. 
index	pos1	pos2	score	npdbs	avgdist	mindist	nshort
0	153	20	13.118916	0	-	-	0

289	PF01523	PF02965	69	1	13.079144
family 1, PF01523:
Putative modulator of DNA gyrase
Evidence for involvement of Escherichia coli genes pmbA,
family 2, PF02965:
Vitamin B12 dependent methionine synthase, activation domain
The structure of the C-terminal domain of methionine
index	pos1	pos2	score	npdbs	avgdist	mindist	nshort
0	337	110	13.079144	0	-	-	0

#290	PF00238	PF00318	296	1	12.961607
family 1, PF00238:
Ribosomal protein L14p/L23e
family 2, PF00318:
Ribosomal protein S2
index	pos1	pos2	score	npdbs	avgdist	mindist	nshort
0	259	20	12.961608	0	-	-	0

291	PF02578	PF03588	77	1	12.896506
family 1, PF02578:
Uncharacterised ACR, YfiH family COG1496
family 2, PF03588:
Leucyl/phenylalanyl-tRNA protein transferase
index	pos1	pos2	score	npdbs	avgdist	mindist	nshort
0	540	35	12.896506	0	-	-	0

292	PF00411	PF04998	292	1	12.568496
family 1, PF00411:
Ribosomal protein S11
family 2, PF04998:
RNA polymerase Rpb1, domain 5
Structural modules of the large subunits of RNA polymerase.
index	pos1	pos2	score	npdbs	avgdist	mindist	nshort
0	29	37	12.568498	0	-	-	0

293	PF01175	PF01653	67	1	12.563070
family 1, PF01175:
Urocanase
family 2, PF01653:
NAD-dependent DNA ligase adenylation domain
Crystal structure of NAD(+)-dependent DNA ligase: modular
index	pos1	pos2	score	npdbs	avgdist	mindist	nshort
0	820	158	12.563071	0	-	-	0

294	PF01384	PF03104	73	1	12.556601
family 1, PF01384:
Phosphate transporter family
Repressible cation-phosphate symporters in Neurospora
family 2, PF03104:
DNA polymerase family B, exonuclease domain
Crystal structures of an NH2-terminal fragment of T4 DNA
index	pos1	pos2	score	npdbs	avgdist	mindist	nshort
0	2079	1723	12.556602	0	-	-	0

295	PF00316	PF01964	65	1	12.541392
family 1, PF00316:
Fructose-1-6-bisphosphatase
Structure of rabbit liver fructose 1,6-bisphosphatase at
family 2, PF01964:
ThiC family
Structural genes for thiamine biosynthetic enzymes
index	pos1	pos2	score	npdbs	avgdist	mindist	nshort
0	205	326	12.541393	0	-	-	0

296	PF02636	PF03618	49	1	12.509233
family 1, PF02636:
Uncharacterized ACR, COG1565
family 2, PF03618:
Domain of unknown function (DUF299)
index	pos1	pos2	score	npdbs	avgdist	mindist	nshort
0	13	285	12.509234	0	-	-	0

297	PF01175	PF01725	77	1	12.487750
family 1, PF01175:
Urocanase
family 2, PF01725:
Ham1 family
HAM1, the gene controlling 6-N-hydroxylaminopurine
index	pos1	pos2	score	npdbs	avgdist	mindist	nshort
0	571	8	12.487751	0	-	-	0

298	PF00091	PF00177	246	1	12.450261
family 1, PF00091:
Tubulin/FtsZ family, GTPase domain
Structure of the alphabeta tubulin dimer by electron
family 2, PF00177:
Ribosomal protein S7p/S5e
The structure of ribosomal protein S7 at 1.9 A resolution
index	pos1	pos2	score	npdbs	avgdist	mindist	nshort
0	205	343	12.450261	0	-	-	0

299	PF01175	PF02881	79	1	12.437216
family 1, PF01175:
Urocanase
family 2, PF02881:
SRP54-type protein, helical bundle domain
Crystal structure of the NG domain from the
index	pos1	pos2	score	npdbs	avgdist	mindist	nshort
0	820	93	12.437217	0	-	-	0

#300	PF00490	PF05683	82	1	12.384667
family 1, PF00490:
Delta-aminolevulinic acid dehydratase
family 2, PF05683:
Fumarase C-terminus
Oxygen- and growth rate-dependent regulation of Escherichia
index	pos1	pos2	score	npdbs	avgdist	mindist	nshort
0	143	228	12.384668	0	-	-	0

301	PF00471	PF02091	124	1	12.357058
family 1, PF00471:
Ribosomal protein L33
family 2, PF02091:
Glycyl-tRNA synthetase alpha subunit
index	pos1	pos2	score	npdbs	avgdist	mindist	nshort
0	53	271	12.357059	0	-	-	0

302	PF04560	PF06418	231	1	12.342650
family 1, PF04560:
RNA polymerase Rpb2, domain 7
Structural basis of transcription: RNA polymerase II at 2.8
family 2, PF06418:
CTP synthase N-terminus
Thr-431 and Arg-433 are part of a conserved sequence motif
index	pos1	pos2	score	npdbs	avgdist	mindist	nshort
0	66	395	12.342651	0	-	-	0

303	PF00163	PF04998	268	1	12.302453
family 1, PF00163:
Ribosomal protein S4/S9 N-terminal domain
The crystal structure of ribosomal protein S4 reveals a
family 2, PF04998:
RNA polymerase Rpb1, domain 5
Structural modules of the large subunits of RNA polymerase.
index	pos1	pos2	score	npdbs	avgdist	mindist	nshort
0	87	11	12.302454	0	-	-	0

304	PF00471	PF02401	147	1	12.295517
family 1, PF00471:
Ribosomal protein L33
family 2, PF02401:
LytB protein
Identification of the Escherichia coli lytB gene, which is
index	pos1	pos2	score	npdbs	avgdist	mindist	nshort
0	53	453	12.295518	0	-	-	0

305	PF01197	PF02556	67	1	12.270019
family 1, PF01197:
Ribosomal protein L31
family 2, PF02556:
Preprotein translocase subunit SecB
Characterization of the Escherichia coli protein-export
index	pos1	pos2	score	npdbs	avgdist	mindist	nshort
0	30	237	12.270019	0	-	-	0

306	PF01702	PF02657	70	1	12.264915
family 1, PF01702:
Queuine tRNA-ribosyltransferase
Crystal structure of tRNA-guanine transglycosylase: RNA
family 2, PF02657:
Fe-S metabolism associated domain
SoxR-dependent response to oxidative stress and virulence
index	pos1	pos2	score	npdbs	avgdist	mindist	nshort
0	548	12	12.264916	0	-	-	0

307	PF02882	PF06509	51	1	12.219748
family 1, PF02882:
Tetrahydrofolate dehydrogenase/cyclohydrolase, NAD(P)-binding domain
The 3-D structure of a folate-dependent
family 2, PF06509:
HtpX N-terminus
Isolation, characterization, and sequence of an Escherichia
index	pos1	pos2	score	npdbs	avgdist	mindist	nshort
0	392	55	12.219749	0	-	-	0

*308	PF00140	PF04545	224	1	12.150086
family 1, PF00140:
Sigma-70 factor, region 1.2
Crystal structure of a sigma 70 subunit fragment from E.
family 2, PF04545:
Sigma-70, region 4
Structure of the bacterial RNA polymerase promoter
index	pos1	pos2	score	npdbs	avgdist	mindist	nshort
0	16	52	12.150087	1	87.7130	87.7130	0

309	PF00438	PF01175	74	1	12.131857
family 1, PF00438:
S-adenosylmethionine synthetase, N-terminal domain
Structure and function of S-adenosylmethionine synthetase:
family 2, PF01175:
Urocanase
index	pos1	pos2	score	npdbs	avgdist	mindist	nshort
0	61	820	12.131858	0	-	-	0

310	PF00889	PF04285	47	1	12.100056
family 1, PF00889:
Elongation factor TS
family 2, PF04285:
Protein of unknown function (DUF444)
index	pos1	pos2	score	npdbs	avgdist	mindist	nshort
0	558	276	12.100056	0	-	-	0

311	PF01316	PF02767	85	1	12.009240
family 1, PF01316:
Arginine repressor, DNA binding domain
Solution structure of the DNA-binding domain and model for
family 2, PF02767:
DNA polymerase III beta subunit, central domain
Three-dimensional structure of the beta subunit of E. coli
index	pos1	pos2	score	npdbs	avgdist	mindist	nshort
0	46	41	12.009241	0	-	-	0

312	PF01175	PF06968	58	1	11.987868
family 1, PF01175:
Urocanase
family 2, PF06968:
Biotin and Thiamin Synthesis associated domain
The PLP-dependent biotin synthase from Escherichia coli:
index	pos1	pos2	score	npdbs	avgdist	mindist	nshort
0	669	50	11.987869	0	-	-	0

313	PF00342	PF05191	119	1	11.959232
family 1, PF00342:
Phosphoglucose isomerase
Crystallographic structure analysis of glucose 6-phosphate
family 2, PF05191:
Adenylate kinase, active site lid
Crystal structures of Bacillus stearothermophilus adenylate
index	pos1	pos2	score	npdbs	avgdist	mindist	nshort
0	301	44	11.959232	0	-	-	0

314	PF01175	PF04560	78	1	11.878930
family 1, PF01175:
Urocanase
family 2, PF04560:
RNA polymerase Rpb2, domain 7
Structural basis of transcription: RNA polymerase II at 2.8
index	pos1	pos2	score	npdbs	avgdist	mindist	nshort
0	820	218	11.878931	0	-	-	0

315	PF00218	PF03918	48	1	11.845893
family 1, PF00218:
Indole-3-glycerol phosphate synthase
family 2, PF03918:
Cytochrome C biogenesis protein
Characterization of the Escherichia coli CcmH protein
index	pos1	pos2	score	npdbs	avgdist	mindist	nshort
0	17	137	11.845894	0	-	-	0

316	PF03588	PF05188	70	1	11.845206
family 1, PF03588:
Leucyl/phenylalanyl-tRNA protein transferase
family 2, PF05188:
MutS domain II
Domain organization and functional analysis of Thermus
index	pos1	pos2	score	npdbs	avgdist	mindist	nshort
0	16	315	11.845207	0	-	-	0

317	PF00318	PF04565	295	1	11.841219
family 1, PF00318:
Ribosomal protein S2
family 2, PF04565:
RNA polymerase Rpb2, domain 3
Structural basis of transcription: RNA polymerase II at 2.8
index	pos1	pos2	score	npdbs	avgdist	mindist	nshort
0	378	49	11.841221	0	-	-	0

318	PF01964	PF04359	48	1	11.786510
family 1, PF01964:
ThiC family
Structural genes for thiamine biosynthetic enzymes
family 2, PF04359:
Protein of unknown function (DUF493)
index	pos1	pos2	score	npdbs	avgdist	mindist	nshort
0	326	18	11.786511	0	-	-	0

319	PF00742	PF02153	144	1	11.779856
family 1, PF00742:
Homoserine dehydrogenase
family 2, PF02153:
Prephenate dehydrogenase
index	pos1	pos2	score	npdbs	avgdist	mindist	nshort
0	89	489	11.779857	0	-	-	0

320	PF00318	PF01790	181	1	11.734000
family 1, PF00318:
Ribosomal protein S2
family 2, PF01790:
Prolipoprotein diacylglyceryl transferase
index	pos1	pos2	score	npdbs	avgdist	mindist	nshort
0	40	191	11.734001	0	-	-	0

321	PF06026	PF06725	68	1	11.716067
family 1, PF06026:
Ribose 5-phosphate isomerase A (phosphoriboisomerase A)
Crystal structure of D-ribose-5-phosphate isomerase (RpiA)
family 2, PF06725:
3D domain
index	pos1	pos2	score	npdbs	avgdist	mindist	nshort
0	79	87	11.716067	0	-	-	0

322	PF00490	PF02572	85	1	11.711342
family 1, PF00490:
Delta-aminolevulinic acid dehydratase
family 2, PF02572:
ATP:corrinoid adenosyltransferase BtuR/CobO/CobP
Cobalamin (vitamin B12) biosynthesis: identification and
index	pos1	pos2	score	npdbs	avgdist	mindist	nshort
0	143	25	11.711342	0	-	-	0

323	PF02666	PF02742	49	1	11.676939
family 1, PF02666:
Phosphatidylserine decarboxylase
Cloning, sequencing, and disruption of the Bacillus
family 2, PF02742:
Iron dependent repressor, metal binding and dimerisation domain
Structures of the apo- and the metal ion-activated forms of
index	pos1	pos2	score	npdbs	avgdist	mindist	nshort
0	1062	38	11.676940	0	-	-	0

324	PF01316	PF01807	81	1	11.650300
family 1, PF01316:
Arginine repressor, DNA binding domain
Solution structure of the DNA-binding domain and model for
family 2, PF01807:
CHC2 zinc finger
Structure of the zinc-binding domain of Bacillus
index	pos1	pos2	score	npdbs	avgdist	mindist	nshort
0	46	78	11.650301	0	-	-	0

325	PF01175	PF01245	71	1	11.642486
family 1, PF01175:
Urocanase
family 2, PF01245:
Ribosomal protein L19
index	pos1	pos2	score	npdbs	avgdist	mindist	nshort
0	820	76	11.642487	0	-	-	0

326	PF02503	PF03331	77	1	11.599106
family 1, PF02503:
Polyphosphate kinase
Transcription of ppk from Acinetobacter sp. strain ADP1,
family 2, PF03331:
UDP-3-O-acyl N-acetylglycosamine deacetylase
Antibacterial agents that target lipid A biosynthesis in
index	pos1	pos2	score	npdbs	avgdist	mindist	nshort
0	144	221	11.599107	0	-	-	0

327	PF00311	PF02092	67	1	11.511146
family 1, PF00311:
Phosphoenolpyruvate carboxylase
family 2, PF02092:
Glycyl-tRNA synthetase beta subunit
index	pos1	pos2	score	npdbs	avgdist	mindist	nshort
0	482	89	11.511147	0	-	-	0

328	PF01175	PF08529	66	1	11.450273
family 1, PF01175:
Urocanase
family 2, PF08529:
NusA N-terminal domain
An extended RNA binding surface through arrayed S1 and KH
index	pos1	pos2	score	npdbs	avgdist	mindist	nshort
0	820	67	11.450274	0	-	-	0

#329	PF02075	PF04608	73	1	11.440167
family 1, PF02075:
Crossover junction endodeoxyribonuclease RuvC
family 2, PF04608:
Phosphatidylglycerophosphatase A
The pgpA and pgpB genes of Escherichia coli are not
index	pos1	pos2	score	npdbs	avgdist	mindist	nshort
0	175	7	11.440168	0	-	-	0

330	PF00290	PF02091	101	1	11.434794
family 1, PF00290:
Tryptophan synthase alpha chain
Three-dimensional structure of the tryptophan synthase
family 2, PF02091:
Glycyl-tRNA synthetase alpha subunit
index	pos1	pos2	score	npdbs	avgdist	mindist	nshort
0	262	45	11.434794	0	-	-	0

331	PF02618	PF05195	60	1	11.403249
family 1, PF02618:
Aminodeoxychorismate lyase
Stereochemistry of the transamination reaction catalyzed by
family 2, PF05195:
Aminopeptidase P, N-terminal domain
Structure and mechanism of a proline-specific
index	pos1	pos2	score	npdbs	avgdist	mindist	nshort
0	288	129	11.403250	0	-	-	0

332	PF02401	PF02446	81	1	11.380483
family 1, PF02401:
LytB protein
Identification of the Escherichia coli lytB gene, which is
family 2, PF02446:
4-alpha-glucanotransferase
Disproportionating enzyme (4-alpha-glucanotransferase; EC
index	pos1	pos2	score	npdbs	avgdist	mindist	nshort
0	409	529	11.380483	0	-	-	0

333	PF02556	PF04093	46	1	11.367892
family 1, PF02556:
Preprotein translocase subunit SecB
Characterization of the Escherichia coli protein-export
family 2, PF04093:
rod shape-determining protein MreD
index	pos1	pos2	score	npdbs	avgdist	mindist	nshort
0	252	118	11.367892	0	-	-	0

334	PF01784	PF03279	77	1	11.351453
family 1, PF01784:
NIF3 (NGG1p interacting factor 3)
Transcriptional activation by yeast PDR1p is inhibited by
family 2, PF03279:
Bacterial lipid A biosynthesis acyltransferase
index	pos1	pos2	score	npdbs	avgdist	mindist	nshort
0	572	165	11.351454	0	-	-	0

335	PF00573	PF01264	187	1	11.347713
family 1, PF00573:
Ribosomal protein L4/L1 family
Yeast ribosomal proteins L4, L17, L20, and L25 exhibit
family 2, PF01264:
Chorismate synthase
index	pos1	pos2	score	npdbs	avgdist	mindist	nshort
0	162	217	11.347714	0	-	-	0

336	PF01351	PF02624	52	1	11.322077
family 1, PF01351:
Ribonuclease HII
Comparative sequence analysis of ribonucleases HII, III, II
family 2, PF02624:
YcaO-like family
index	pos1	pos2	score	npdbs	avgdist	mindist	nshort
0	309	189	11.322078	0	-	-	0

337	PF01964	PF02684	80	1	11.291887
family 1, PF01964:
ThiC family
Structural genes for thiamine biosynthetic enzymes
family 2, PF02684:
Lipid-A-disaccharide synthetase
Cloning and expression of genes encoding lipid A
index	pos1	pos2	score	npdbs	avgdist	mindist	nshort
0	306	12	11.291888	0	-	-	0

338	PF00344	PF04293	51	1	11.240525
family 1, PF00344:
eubacterial secY protein
family 2, PF04293:
SpoVR like protein
Cloning and characterization of spoVR, a gene from Bacillus
index	pos1	pos2	score	npdbs	avgdist	mindist	nshort
0	1054	296	11.240525	0	-	-	0

#339	PF02620	PF06325	103	1	11.230920
family 1, PF02620:
Uncharacterized ACR, COG1399
family 2, PF06325:
Ribosomal protein L11 methyltransferase (PrmA)
Cotranscription of two genes necessary for ribosomal
index	pos1	pos2	score	npdbs	avgdist	mindist	nshort
0	292	583	11.230921	0	-	-	0

340	PF01175	PF01510	59	1	11.170075
family 1, PF01175:
Urocanase
family 2, PF01510:
N-acetylmuramoyl-L-alanine amidase
Cloning, sequencing and expression of a Bacillus
index	pos1	pos2	score	npdbs	avgdist	mindist	nshort
0	820	169	11.170076	0	-	-	0

#341	PF00164	PF00416	297	1	11.164826
family 1, PF00164:
Ribosomal protein S12
family 2, PF00416:
Ribosomal protein S13/S18
index	pos1	pos2	score	npdbs	avgdist	mindist	nshort
0	204	215	11.164828	1	84.1953	84.1953	0

342	PF03746	PF03764	81	1	11.149115
family 1, PF03746:
LamB/YcsF family
Molecular characterization of the lam locus and sequences
family 2, PF03764:
Elongation factor G, domain IV
index	pos1	pos2	score	npdbs	avgdist	mindist	nshort
0	78	193	11.149116	0	-	-	0

343	PF02390	PF04751	48	1	11.137732
family 1, PF02390:
Putative methyltransferase
family 2, PF04751:
Protein of unknown function (DUF615)
index	pos1	pos2	score	npdbs	avgdist	mindist	nshort
0	126	100	11.137733	0	-	-	0

344	PF01450	PF04377	64	1	11.100591
family 1, PF01450:
Acetohydroxy acid isomeroreductase, catalytic domain
The crystal structure of plant acetohydroxy acid
family 2, PF04377:
Arginine-tRNA-protein transferase, C terminus
Alternative splicing results in differential expression,
index	pos1	pos2	score	npdbs	avgdist	mindist	nshort
0	314	253	11.100592	0	-	-	0

#345	PF05191	PF08267	82	1	11.083210
family 1, PF05191:
Adenylate kinase, active site lid
Crystal structures of Bacillus stearothermophilus adenylate
family 2, PF08267:
Cobalamin-independent synthase, N-terminal domain
Crystal structures of cobalamin-independent methionine
index	pos1	pos2	score	npdbs	avgdist	mindist	nshort
0	47	231	11.083211	0	-	-	0

346	PF00177	PF06418	235	1	11.056226
family 1, PF00177:
Ribosomal protein S7p/S5e
The structure of ribosomal protein S7 at 1.9 A resolution
family 2, PF06418:
CTP synthase N-terminus
Thr-431 and Arg-433 are part of a conserved sequence motif
index	pos1	pos2	score	npdbs	avgdist	mindist	nshort
0	25	395	11.056227	0	-	-	0

#347	PF02302	PF02378	69	1	11.031947
family 1, PF02302:
PTS system, Lactose/Cellobiose specific IIB subunit
The NMR side-chain assignments and solution structure of
family 2, PF02378:
Phosphotransferase system, EIIC
Novel phosphotransferase system genes revealed by bacterial
index	pos1	pos2	score	npdbs	avgdist	mindist	nshort
0	6	1103	11.031948	0	-	-	0

#348	PF00420	PF01058	169	1	10.979454
family 1, PF00420:
NADH-ubiquinone/plastoquinone oxidoreductase chain 4L
family 2, PF01058:
NADH ubiquinone oxidoreductase, 20 Kd subunit
The NADH:ubiquinone oxidoreductase (complex I) of
index	pos1	pos2	score	npdbs	avgdist	mindist	nshort
0	40	335	10.979455	0	-	-	0

349	PF00488	PF04608	69	1	10.946792
family 1, PF00488:
MutS domain V
Domain organization and functional analysis of Thermus
family 2, PF04608:
Phosphatidylglycerophosphatase A
The pgpA and pgpB genes of Escherichia coli are not
index	pos1	pos2	score	npdbs	avgdist	mindist	nshort
0	792	7	10.946792	0	-	-	0

350	PF01208	PF02446	74	1	10.937490
family 1, PF01208:
Uroporphyrinogen decarboxylase (URO-D)
family 2, PF02446:
4-alpha-glucanotransferase
Disproportionating enzyme (4-alpha-glucanotransferase; EC
index	pos1	pos2	score	npdbs	avgdist	mindist	nshort
0	158	529	10.937491	0	-	-	0

351	PF00762	PF02618	119	1	10.932813
family 1, PF00762:
Ferrochelatase
family 2, PF02618:
Aminodeoxychorismate lyase
Stereochemistry of the transamination reaction catalyzed by
index	pos1	pos2	score	npdbs	avgdist	mindist	nshort
0	96	318	10.932815	0	-	-	0

352	PF01411	PF04293	52	1	10.906295
family 1, PF01411:
tRNA synthetases class II (A)
family 2, PF04293:
SpoVR like protein
Cloning and characterization of spoVR, a gene from Bacillus
index	pos1	pos2	score	npdbs	avgdist	mindist	nshort
0	368	369	10.906296	0	-	-	0

#353	PF02572	PF06574	80	1	10.899493
family 1, PF02572:
ATP:corrinoid adenosyltransferase BtuR/CobO/CobP
Cobalamin (vitamin B12) biosynthesis: identification and
family 2, PF06574:
FAD synthetase
Purification and characterization of FAD synthetase from
index	pos1	pos2	score	npdbs	avgdist	mindist	nshort
0	162	59	10.899494	0	-	-	0

354	PF01855	PF02775	95	1	10.892344
family 1, PF01855:
Pyruvate flavodoxin/ferredoxin oxidoreductase, thiamine diP-binding domain
Molecular and phylogenetic characterization of pyruvate and
family 2, PF02775:
Thiamine pyrophosphate enzyme, C-terminal TPP binding domain
Crystal structure of the thiamin diphosphate-dependent
index	pos1	pos2	score	npdbs	avgdist	mindist	nshort
0	118	191	10.892344	1	13.2217	13.2217	0

355	PF02657	PF05000	77	1	10.849975
family 1, PF02657:
Fe-S metabolism associated domain
SoxR-dependent response to oxidative stress and virulence
family 2, PF05000:
RNA polymerase Rpb1, domain 4
Structural modules of the large subunits of RNA polymerase.
index	pos1	pos2	score	npdbs	avgdist	mindist	nshort
0	12	41	10.849977	0	-	-	0

356	PF00490	PF08299	141	1	10.845611
family 1, PF00490:
Delta-aminolevulinic acid dehydratase
family 2, PF08299:
Bacterial  dnaA  protein helix-turn-helix domain
index	pos1	pos2	score	npdbs	avgdist	mindist	nshort
0	151	44	10.845611	0	-	-	0

357	PF02867	PF04209	53	1	10.842193
family 1, PF02867:
Ribonucleotide reductase, barrel domain
Structure of ribonucleotide reductase protein R1. 
family 2, PF04209:
homogentisate 1,2-dioxygenase
Crystal structure of human homogentisate dioxygenase. 
index	pos1	pos2	score	npdbs	avgdist	mindist	nshort
0	338	228	10.842193	0	-	-	0

358	PF00478	PF04362	52	1	10.798527
family 1, PF00478:
IMP dehydrogenase / GMP reductase domain
Crystal structure of Tritrichomonas foetus
family 2, PF04362:
Bacterial Fe(2+) trafficking
Small genes/gene-products in Escherichia coli K-12. 
index	pos1	pos2	score	npdbs	avgdist	mindist	nshort
0	357	20	10.798529	0	-	-	0

#359	PF01379	PF03588	80	1	10.791815
family 1, PF01379:
Porphobilinogen deaminase, dipyromethane cofactor binding domain
family 2, PF03588:
Leucyl/phenylalanyl-tRNA protein transferase
index	pos1	pos2	score	npdbs	avgdist	mindist	nshort
0	13	37	10.791816	0	-	-	0

360	PF00670	PF03186	71	1	10.789833
family 1, PF00670:
S-adenosyl-L-homocysteine hydrolase, NAD binding domain
family 2, PF03186:
CobD/Cbib protein
Identification and sequence analysis of genes involved in
index	pos1	pos2	score	npdbs	avgdist	mindist	nshort
0	66	329	10.789834	0	-	-	0

361	PF01553	PF04362	51	1	10.762761
family 1, PF01553:
Acyltransferase
Barth syndrome may be due to an acyltransferase deficiency. 
family 2, PF04362:
Bacterial Fe(2+) trafficking
Small genes/gene-products in Escherichia coli K-12. 
index	pos1	pos2	score	npdbs	avgdist	mindist	nshort
0	118	20	10.762762	0	-	-	0

#362	PF00163	PF00203	280	1	10.760756
family 1, PF00163:
Ribosomal protein S4/S9 N-terminal domain
The crystal structure of ribosomal protein S4 reveals a
family 2, PF00203:
Ribosomal protein S19
index	pos1	pos2	score	npdbs	avgdist	mindist	nshort
0	132	77	10.760757	1	105.8266	105.8266	0

363	PF01702	PF01977	111	1	10.709203
family 1, PF01702:
Queuine tRNA-ribosyltransferase
Crystal structure of tRNA-guanine transglycosylase: RNA
family 2, PF01977:
3-octaprenyl-4-hydroxybenzoate carboxy-lyase
Membrane-associated reactions in ubiquinone biosynthesis in
index	pos1	pos2	score	npdbs	avgdist	mindist	nshort
0	36	568	10.709204	0	-	-	0

364	PF01218	PF02578	70	1	10.706252
family 1, PF01218:
Coproporphyrinogen III oxidase
family 2, PF02578:
Uncharacterised ACR, YfiH family COG1496
index	pos1	pos2	score	npdbs	avgdist	mindist	nshort
0	606	540	10.706253	0	-	-	0

*365	PF00206	PF08328	78	1	10.705597
family 1, PF00206:
Lyase
family 2, PF08328:
Adenylosuccinate lyase C-terminal
Characterization of the cDNA and the gene encoding murine
index	pos1	pos2	score	npdbs	avgdist	mindist	nshort
0	557	2	10.705597	0	-	-	0

366	PF00436	PF01458	120	1	10.705271
family 1, PF00436:
Single-strand binding protein family
Crystal structure of the homo-tetrameric DNA binding domain
family 2, PF01458:
Uncharacterized protein family (UPF0051)
index	pos1	pos2	score	npdbs	avgdist	mindist	nshort
0	106	176	10.705272	0	-	-	0

#367	PF00347	PF00411	277	1	10.704779
family 1, PF00347:
Ribosomal protein L6
Ribosomal protein L6: structural evidence of gene
family 2, PF00411:
Ribosomal protein S11
index	pos1	pos2	score	npdbs	avgdist	mindist	nshort
0	179	99	10.704781	0	-	-	0

368	PF00662	PF07219	57	1	10.694840
family 1, PF00662:
NADH-Ubiquinone oxidoreductase (complex I), chain 5 N-terminus
The NADH:ubiquinone oxidoreductase (complex I) of
family 2, PF07219:
HemY protein N-terminus
Bacillus subtilis HemY is a peripheral membrane protein
index	pos1	pos2	score	npdbs	avgdist	mindist	nshort
0	79	86	10.694842	0	-	-	0

*369	PF00732	PF05199	130	1	10.683750
family 1, PF00732:
GMC oxidoreductase
family 2, PF05199:
GMC oxidoreductase
index	pos1	pos2	score	npdbs	avgdist	mindist	nshort
0	1305	450	10.683750	3	2.5809	2.4416	3

370	PF01170	PF02568	81	1	10.656447
family 1, PF01170:
Putative RNA methylase family UPF0020
THUMP - a predicted RNA-binding domain shared by
family 2, PF02568:
Thiamine biosynthesis protein (ThiI)
Characterization of thiI, a new gene involved in thiazole
index	pos1	pos2	score	npdbs	avgdist	mindist	nshort
0	3	91	10.656447	0	-	-	0

371	PF00453	PF01175	71	1	10.650205
family 1, PF00453:
Ribosomal protein L20
family 2, PF01175:
Urocanase
index	pos1	pos2	score	npdbs	avgdist	mindist	nshort
0	21	820	10.650206	0	-	-	0

372	PF02787	PF04379	68	1	10.636323
family 1, PF02787:
Carbamoyl-phosphate synthetase large chain, oligomerisation domain
The structure of carbamoyl phosphate synthetase determined
family 2, PF04379:
Protein of unknown function (DUF525)
A family of mammalian F-box proteins. 
index	pos1	pos2	score	npdbs	avgdist	mindist	nshort
0	123	97	10.636323	0	-	-	0

373	PF00162	PF01264	190	1	10.635371
family 1, PF00162:
Phosphoglycerate kinase
family 2, PF01264:
Chorismate synthase
index	pos1	pos2	score	npdbs	avgdist	mindist	nshort
0	485	207	10.635372	0	-	-	0

374	PF00278	PF00285	178	1	10.626848
family 1, PF00278:
Pyridoxal-dependent decarboxylase, C-terminal sheet domain
Structure of mammalian ornithine decarboxylase at 1.6 A
family 2, PF00285:
Citrate synthase
index	pos1	pos2	score	npdbs	avgdist	mindist	nshort
0	302	750	10.626849	0	-	-	0

375	PF00177	PF00285	194	1	10.611382
family 1, PF00177:
Ribosomal protein S7p/S5e
The structure of ribosomal protein S7 at 1.9 A resolution
family 2, PF00285:
Citrate synthase
index	pos1	pos2	score	npdbs	avgdist	mindist	nshort
0	343	750	10.611383	0	-	-	0

376	PF00316	PF01450	85	1	10.572935
family 1, PF00316:
Fructose-1-6-bisphosphatase
Structure of rabbit liver fructose 1,6-bisphosphatase at
family 2, PF01450:
Acetohydroxy acid isomeroreductase, catalytic domain
The crystal structure of plant acetohydroxy acid
index	pos1	pos2	score	npdbs	avgdist	mindist	nshort
0	435	314	10.572936	0	-	-	0

377	PF01134	PF01430	118	1	10.565248
family 1, PF01134:
Glucose inhibited division protein A
family 2, PF01430:
Hsp33 protein
Chaperone activity with a redox switch. 
index	pos1	pos2	score	npdbs	avgdist	mindist	nshort
0	601	24	10.565248	0	-	-	0

378	PF00478	PF04376	76	1	10.560633
family 1, PF00478:
IMP dehydrogenase / GMP reductase domain
Crystal structure of Tritrichomonas foetus
family 2, PF04376:
Arginine-tRNA-protein transferase, N terminus
Alternative splicing results in differential expression,
index	pos1	pos2	score	npdbs	avgdist	mindist	nshort
0	872	124	10.560634	0	-	-	0

379	PF03588	PF06071	83	1	10.551685
family 1, PF03588:
Leucyl/phenylalanyl-tRNA protein transferase
family 2, PF06071:
Protein of unknown function (DUF933)
index	pos1	pos2	score	npdbs	avgdist	mindist	nshort
0	16	8	10.551687	0	-	-	0

380	PF02113	PF03788	49	1	10.517904
family 1, PF02113:
D-Ala-D-Ala carboxypeptidase 3 (S13) family
family 2, PF03788:
LrgA family
Identification of LytSR-regulated genes from Staphylococcus
index	pos1	pos2	score	npdbs	avgdist	mindist	nshort
0	253	34	10.517905	0	-	-	0

381	PF01293	PF03486	53	1	10.501596
family 1, PF01293:
Phosphoenolpyruvate carboxykinase
Snapshot of an enzyme reaction intermediate in the
family 2, PF03486:
HI0933-like protein
index	pos1	pos2	score	npdbs	avgdist	mindist	nshort
0	179	261	10.501597	0	-	-	0

#382	PF03588	PF04997	83	1	10.485970
family 1, PF03588:
Leucyl/phenylalanyl-tRNA protein transferase
family 2, PF04997:
RNA polymerase Rpb1, domain 1
Structural modules of the large subunits of RNA polymerase.
index	pos1	pos2	score	npdbs	avgdist	mindist	nshort
0	16	1214	10.485971	0	-	-	0

#383	PF04566	PF04997	250	1	10.453648
family 1, PF04566:
RNA polymerase Rpb2, domain 4
Structural basis of transcription: RNA polymerase II at 2.8
family 2, PF04997:
RNA polymerase Rpb1, domain 1
Structural modules of the large subunits of RNA polymerase.
index	pos1	pos2	score	npdbs	avgdist	mindist	nshort
0	5	366	10.453649	1	55.4017	55.4017	0

384	PF00562	PF04362	51	1	10.413527
family 1, PF00562:
RNA polymerase Rpb2, domain 6
Structural basis of transcription: RNA polymerase II at 2.8
family 2, PF04362:
Bacterial Fe(2+) trafficking
Small genes/gene-products in Escherichia coli K-12. 
index	pos1	pos2	score	npdbs	avgdist	mindist	nshort
0	840	53	10.413529	0	-	-	0

385	PF00935	PF02516	50	1	10.399858
family 1, PF00935:
Ribosomal protein L44
family 2, PF02516:
Oligosaccharyl transferase STT3 subunit
Molecular cloning of a highly conserved mouse and human
index	pos1	pos2	score	npdbs	avgdist	mindist	nshort
0	38	1428	10.399859	0	-	-	0

386	PF04355	PF04546	62	1	10.397380
family 1, PF04355:
SmpA / OmlA family
Pseudomonas aeruginosa fur overlaps with a gene encoding a
family 2, PF04546:
Sigma-70, non-essential region
Structure of the bacterial RNA polymerase promoter
index	pos1	pos2	score	npdbs	avgdist	mindist	nshort
0	79	465	10.397381	0	-	-	0

387	PF00342	PF02091	117	1	10.396456
family 1, PF00342:
Phosphoglucose isomerase
Crystallographic structure analysis of glucose 6-phosphate
family 2, PF02091:
Glycyl-tRNA synthetase alpha subunit
index	pos1	pos2	score	npdbs	avgdist	mindist	nshort
0	527	45	10.396458	0	-	-	0

#388	PF00189	PF00237	324	1	10.378439
family 1, PF00189:
Ribosomal protein S3, C-terminal domain
Conserved structures and diversity of functions of
family 2, PF00237:
Ribosomal protein L22p/L17e
The crystal structure of ribosomal protein L22 from Thermus
index	pos1	pos2	score	npdbs	avgdist	mindist	nshort
0	132	262	10.378440	0	-	-	0

389	PF01293	PF07733	65	1	10.360749
family 1, PF01293:
Phosphoenolpyruvate carboxykinase
Snapshot of an enzyme reaction intermediate in the
family 2, PF07733:
Bacterial DNA polymerase III alpha subunit
Phosphoesterase domains associated with DNA polymerases of
index	pos1	pos2	score	npdbs	avgdist	mindist	nshort
0	179	572	10.360750	0	-	-	0

390	PF01964	PF08494	47	1	10.331517
family 1, PF01964:
ThiC family
Structural genes for thiamine biosynthetic enzymes
family 2, PF08494:
DEAD/H associated
index	pos1	pos2	score	npdbs	avgdist	mindist	nshort
0	252	26	10.331518	0	-	-	0

391	PF07991	PF08212	46	1	10.315100
family 1, PF07991:
Acetohydroxy acid isomeroreductase, catalytic domain
The crystal structure of plant acetohydroxy acid
family 2, PF08212:
Lipocalin-like domain
index	pos1	pos2	score	npdbs	avgdist	mindist	nshort
0	161	60	10.315101	0	-	-	0

392	PF01743	PF01985	86	1	10.284900
family 1, PF01743:
Poly A polymerase family
Identification of the gene for an Escherichia coli poly(A)
family 2, PF01985:
CRS1 / YhbY domain
Crystal structure of E. coli YhbY: a representative of a
index	pos1	pos2	score	npdbs	avgdist	mindist	nshort
0	311	61	10.284901	0	-	-	0

393	PF02657	PF02768	72	1	10.280163
family 1, PF02657:
Fe-S metabolism associated domain
SoxR-dependent response to oxidative stress and virulence
family 2, PF02768:
DNA polymerase III beta subunit, C-terminal domain
Three-dimensional structure of the beta subunit of E. coli
index	pos1	pos2	score	npdbs	avgdist	mindist	nshort
0	12	87	10.280164	0	-	-	0

394	PF00276	PF04285	49	1	10.271713
family 1, PF00276:
Ribosomal protein L23
family 2, PF04285:
Protein of unknown function (DUF444)
index	pos1	pos2	score	npdbs	avgdist	mindist	nshort
0	0	276	10.271714	0	-	-	0

395	PF01175	PF02580	64	1	10.267131
family 1, PF01175:
Urocanase
family 2, PF02580:
D-Tyr-tRNA(Tyr) deacylase
Structure of crystalline D-Tyr-tRNA(Tyr) deacylase. A
index	pos1	pos2	score	npdbs	avgdist	mindist	nshort
0	820	129	10.267132	0	-	-	0

396	PF00800	PF04751	51	1	10.248484
family 1, PF00800:
Prephenate dehydratase
family 2, PF04751:
Protein of unknown function (DUF615)
index	pos1	pos2	score	npdbs	avgdist	mindist	nshort
0	66	191	10.248485	0	-	-	0

*397	PF00767	PF08440	50	1	10.230212
family 1, PF00767:
Potyvirus coat protein
family 2, PF08440:
Potyviridae polyprotein
index	pos1	pos2	score	npdbs	avgdist	mindist	nshort
0	83	189	10.230213	0	-	-	0

398	PF00410	PF04997	241	1	10.226846
family 1, PF00410:
Ribosomal protein S8
Structural evidence for specific S8-RNA and S8-protein
family 2, PF04997:
RNA polymerase Rpb1, domain 1
Structural modules of the large subunits of RNA polymerase.
index	pos1	pos2	score	npdbs	avgdist	mindist	nshort
0	262	24	10.226847	0	-	-	0

399	PF01619	PF08529	108	1	10.226696
family 1, PF01619:
Proline dehydrogenase
Sequence analysis identifies the proline dehydrogenase and
family 2, PF08529:
NusA N-terminal domain
An extended RNA binding surface through arrayed S1 and KH
index	pos1	pos2	score	npdbs	avgdist	mindist	nshort
0	927	81	10.226697	0	-	-	0

400	PF01784	PF02965	77	1	10.221250
family 1, PF01784:
NIF3 (NGG1p interacting factor 3)
Transcriptional activation by yeast PDR1p is inhibited by
family 2, PF02965:
Vitamin B12 dependent methionine synthase, activation domain
The structure of the C-terminal domain of methionine
index	pos1	pos2	score	npdbs	avgdist	mindist	nshort
0	710	110	10.221251	0	-	-	0

401	PF02606	PF03922	51	1	10.214107
family 1, PF02606:
Tetraacyldisaccharide-1-P 4'-kinase
Accumulation of a lipid A precursor lacking the
family 2, PF03922:
OmpW family
Characterization of colicin S4 and its receptor, OmpW, a
index	pos1	pos2	score	npdbs	avgdist	mindist	nshort
0	103	492	10.214107	0	-	-	0

402	PF01783	PF01977	92	1	10.209846
family 1, PF01783:
Ribosomal L32p protein family
family 2, PF01977:
3-octaprenyl-4-hydroxybenzoate carboxy-lyase
Membrane-associated reactions in ubiquinone biosynthesis in
index	pos1	pos2	score	npdbs	avgdist	mindist	nshort
0	14	627	10.209846	0	-	-	0

403	PF00816	PF02542	46	1	10.209581
family 1, PF00816:
H-NS histone family
Solution structure of the DNA binding domain of a
family 2, PF02542:
YgbB family
Biosynthesis of terpenoids: YgbB protein converts
index	pos1	pos2	score	npdbs	avgdist	mindist	nshort
0	157	222	10.209583	0	-	-	0

404	PF02866	PF04546	57	1	10.202361
family 1, PF02866:
lactate/malate dehydrogenase, alpha/beta C-terminal domain
Structural basis of substrate specificity in malate
family 2, PF04546:
Sigma-70, non-essential region
Structure of the bacterial RNA polymerase promoter
index	pos1	pos2	score	npdbs	avgdist	mindist	nshort
0	71	363	10.202362	0	-	-	0

405	PF01175	PF07479	72	1	10.198525
family 1, PF01175:
Urocanase
family 2, PF07479:
NAD-dependent glycerol-3-phosphate dehydrogenase C-terminus
Kinetic regulation of the mitochondrial
index	pos1	pos2	score	npdbs	avgdist	mindist	nshort
0	820	67	10.198525	0	-	-	0

#406	PF00316	PF02446	51	1	10.191745
family 1, PF00316:
Fructose-1-6-bisphosphatase
Structure of rabbit liver fructose 1,6-bisphosphatase at
family 2, PF02446:
4-alpha-glucanotransferase
Disproportionating enzyme (4-alpha-glucanotransferase; EC
index	pos1	pos2	score	npdbs	avgdist	mindist	nshort
0	113	982	10.191746	0	-	-	0

407	PF00338	PF03588	82	1	10.189624
family 1, PF00338:
Ribosomal protein S10p/S20e
family 2, PF03588:
Leucyl/phenylalanyl-tRNA protein transferase
index	pos1	pos2	score	npdbs	avgdist	mindist	nshort
0	62	16	10.189624	0	-	-	0

408	PF03548	PF04359	52	1	10.182799
family 1, PF03548:
Outer membrane lipoprotein carrier protein LolA
family 2, PF04359:
Protein of unknown function (DUF493)
index	pos1	pos2	score	npdbs	avgdist	mindist	nshort
0	153	18	10.182799	0	-	-	0

409	PF00334	PF01175	75	1	10.176238
family 1, PF00334:
Nucleoside diphosphate kinase
family 2, PF01175:
Urocanase
index	pos1	pos2	score	npdbs	avgdist	mindist	nshort
0	80	820	10.176239	0	-	-	0

410	PF00311	PF00977	82	1	10.169347
family 1, PF00311:
Phosphoenolpyruvate carboxylase
family 2, PF00977:
Histidine biosynthesis protein
Paralogous histidine biosynthetic genes: evolutionary
index	pos1	pos2	score	npdbs	avgdist	mindist	nshort
0	2152	174	10.169348	0	-	-	0

*411	PF00749	PF03950	140	1	10.167725
family 1, PF00749:
tRNA synthetases class I (E and Q), catalytic domain
How glutaminyl-tRNA synthetase selects glutamine. 
family 2, PF03950:
tRNA synthetases class I (E and Q), anti-codon binding domain
How glutaminyl-tRNA synthetase selects glutamine. 
index	pos1	pos2	score	npdbs	avgdist	mindist	nshort
0	26	132	10.167726	1	48.6288	48.6288	0

412	PF01985	PF02390	82	1	10.157410
family 1, PF01985:
CRS1 / YhbY domain
Crystal structure of E. coli YhbY: a representative of a
family 2, PF02390:
Putative methyltransferase
index	pos1	pos2	score	npdbs	avgdist	mindist	nshort
0	61	118	10.157411	0	-	-	0

413	PF02938	PF03588	77	1	10.157281
family 1, PF02938:
GAD domain
family 2, PF03588:
Leucyl/phenylalanyl-tRNA protein transferase
index	pos1	pos2	score	npdbs	avgdist	mindist	nshort
0	150	16	10.157282	0	-	-	0

414	PF00867	PF03031	46	1	10.137349
family 1, PF00867:
XPG I-region
Flap endonuclease homologs in archaebacteria exist as
family 2, PF03031:
NLI interacting factor-like phosphatase
Defining the active site of Schizosaccharomyces pombe CTD
index	pos1	pos2	score	npdbs	avgdist	mindist	nshort
0	69	283	10.137351	0	-	-	0

415	PF00490	PF02660	108	1	10.133693
family 1, PF00490:
Delta-aminolevulinic acid dehydratase
family 2, PF02660:
Domain of unknown function DUF
index	pos1	pos2	score	npdbs	avgdist	mindist	nshort
0	387	493	10.133693	0	-	-	0

416	PF00344	PF06418	234	1	10.126846
family 1, PF00344:
eubacterial secY protein
family 2, PF06418:
CTP synthase N-terminus
Thr-431 and Arg-433 are part of a conserved sequence motif
index	pos1	pos2	score	npdbs	avgdist	mindist	nshort
0	1177	395	10.126847	0	-	-	0

#417	PF00312	PF00687	225	1	10.125235
family 1, PF00312:
Ribosomal protein S15
Conformational variability of the N-terminal helix in the
family 2, PF00687:
Ribosomal protein L1p/L10e family
index	pos1	pos2	score	npdbs	avgdist	mindist	nshort
0	33	547	10.125236	0	-	-	0

418	PF00749	PF02036	65	1	10.121870
family 1, PF00749:
tRNA synthetases class I (E and Q), catalytic domain
How glutaminyl-tRNA synthetase selects glutamine. 
family 2, PF02036:
SCP-2 sterol transfer family
NMR determination of the secondary structure and the
index	pos1	pos2	score	npdbs	avgdist	mindist	nshort
0	738	114	10.121871	0	-	-	0

419	PF00827	PF05191	47	1	10.114818
family 1, PF00827:
Ribosomal L15
family 2, PF05191:
Adenylate kinase, active site lid
Crystal structures of Bacillus stearothermophilus adenylate
index	pos1	pos2	score	npdbs	avgdist	mindist	nshort
0	96	1	10.114819	0	-	-	0

420	PF00152	PF04381	47	1	10.104732
family 1, PF00152:
tRNA synthetases class II (D, K and N)
family 2, PF04381:
Putative exonuclease, RdgC
A homologue of the recombination-dependent growth gene,
index	pos1	pos2	score	npdbs	avgdist	mindist	nshort
0	922	140	10.104733	0	-	-	0

421	PF00762	PF03205	65	1	10.097447
family 1, PF00762:
Ferrochelatase
family 2, PF03205:
Molybdopterin guanine dinucleotide synthesis protein B
index	pos1	pos2	score	npdbs	avgdist	mindist	nshort
0	205	40	10.097448	0	-	-	0

#422	PF00318	PF00347	229	1	10.088037
family 1, PF00318:
Ribosomal protein S2
family 2, PF00347:
Ribosomal protein L6
Ribosomal protein L6: structural evidence of gene
index	pos1	pos2	score	npdbs	avgdist	mindist	nshort
0	20	174	10.088037	0	-	-	0

423	PF00453	PF03550	52	1	10.068080
family 1, PF00453:
Ribosomal protein L20
family 2, PF03550:
Outer membrane lipoprotein LolB
index	pos1	pos2	score	npdbs	avgdist	mindist	nshort
0	41	156	10.068080	0	-	-	0

424	PF01813	PF02390	54	1	10.062614
family 1, PF01813:
ATP synthase subunit D
Subunit structure and organization of the genes of the A1A0
family 2, PF02390:
Putative methyltransferase
index	pos1	pos2	score	npdbs	avgdist	mindist	nshort
0	207	590	10.062615	0	-	-	0

#425	PF00189	PF03947	323	1	10.057206
family 1, PF00189:
Ribosomal protein S3, C-terminal domain
Conserved structures and diversity of functions of
family 2, PF03947:
Ribosomal Proteins L2, C-terminal domain
index	pos1	pos2	score	npdbs	avgdist	mindist	nshort
0	132	207	10.057207	0	-	-	0

#426	PF00281	PF00347	274	1	10.056588
family 1, PF00281:
Ribosomal protein L5
family 2, PF00347:
Ribosomal protein L6
Ribosomal protein L6: structural evidence of gene
index	pos1	pos2	score	npdbs	avgdist	mindist	nshort
0	84	179	10.056589	2	110.4116	103.5820	0

427	PF00012	PF08298	51	1	10.054747
family 1, PF00012:
Hsp70 protein
The Hsp70 and Hsp60 chaperone machines. 
family 2, PF08298:
PrkA AAA domain
Cloning and characterization of the Bacillus subtilis prkA
index	pos1	pos2	score	npdbs	avgdist	mindist	nshort
0	2563	264	10.054748	0	-	-	0

#428	PF00308	PF01293	61	1	10.036093
family 1, PF00308:
Bacterial  dnaA  protein
family 2, PF01293:
Phosphoenolpyruvate carboxykinase
Snapshot of an enzyme reaction intermediate in the
index	pos1	pos2	score	npdbs	avgdist	mindist	nshort
0	96	179	10.036094	0	-	-	0

#429	PF00623	PF04565	289	1	10.030432
family 1, PF00623:
RNA polymerase Rpb1, domain 2
Structural modules of the large subunits of RNA polymerase.
family 2, PF04565:
RNA polymerase Rpb2, domain 3
Structural basis of transcription: RNA polymerase II at 2.8
index	pos1	pos2	score	npdbs	avgdist	mindist	nshort
0	387	49	10.030433	2	47.5628	46.6712	0

430	PF00344	PF03588	83	1	10.012309
family 1, PF00344:
eubacterial secY protein
family 2, PF03588:
Leucyl/phenylalanyl-tRNA protein transferase
index	pos1	pos2	score	npdbs	avgdist	mindist	nshort
0	885	16	10.012309	0	-	-	0

431	PF02401	PF02742	60	1	10.011683
family 1, PF02401:
LytB protein
Identification of the Escherichia coli lytB gene, which is
family 2, PF02742:
Iron dependent repressor, metal binding and dimerisation domain
Structures of the apo- and the metal ion-activated forms of
index	pos1	pos2	score	npdbs	avgdist	mindist	nshort
0	171	38	10.011684	0	-	-	0

432	PF01433	PF04362	50	1	10.007816
family 1, PF01433:
Peptidase family M1
Evolutionary families of metallopeptidases. 
family 2, PF04362:
Bacterial Fe(2+) trafficking
Small genes/gene-products in Escherichia coli K-12. 
index	pos1	pos2	score	npdbs	avgdist	mindist	nshort
0	1075	20	10.007817	0	-	-	0

433	PF02091	PF03737	55	1	10.006359
family 1, PF02091:
Glycyl-tRNA synthetase alpha subunit
family 2, PF03737:
Demethylmenaquinone methyltransferase
Identification of a novel gene cluster participating in
index	pos1	pos2	score	npdbs	avgdist	mindist	nshort
0	45	208	10.006360	0	-	-	0

434	PF00411	PF00623	239	1	10.001728
family 1, PF00411:
Ribosomal protein S11
family 2, PF00623:
RNA polymerase Rpb1, domain 2
Structural modules of the large subunits of RNA polymerase.
index	pos1	pos2	score	npdbs	avgdist	mindist	nshort
0	29	130	10.001728	0	-	-	0

#435	PF04563	PF05000	273	1	9.987687
family 1, PF04563:
RNA polymerase beta subunit
RNA polymerase II of Drosophila. Relation of its 140,000 Mr
family 2, PF05000:
RNA polymerase Rpb1, domain 4
Structural modules of the large subunits of RNA polymerase.
index	pos1	pos2	score	npdbs	avgdist	mindist	nshort
0	1194	19	9.987689	2	53.0502	48.4533	0

436	PF00342	PF06798	51	1	9.964722
family 1, PF00342:
Phosphoglucose isomerase
Crystallographic structure analysis of glucose 6-phosphate
family 2, PF06798:
PrkA serine protein kinase C-terminal domain
Cloning and characterization of the Bacillus subtilis prkA
index	pos1	pos2	score	npdbs	avgdist	mindist	nshort
0	403	26	9.964723	0	-	-	0

437	PF00317	PF03734	81	1	9.958523
family 1, PF00317:
Ribonucleotide reductase, all-alpha domain
Structure of ribonucleotide reductase protein R1. 
family 2, PF03734:
ErfK/YbiS/YcfS/YnhG
index	pos1	pos2	score	npdbs	avgdist	mindist	nshort
0	177	100	9.958524	0	-	-	0

438	PF01991	PF02390	49	1	9.951196
family 1, PF01991:
ATP synthase (E/31 kDa) subunit
The 31-kDa polypeptide is an essential subunit of the
family 2, PF02390:
Putative methyltransferase
index	pos1	pos2	score	npdbs	avgdist	mindist	nshort
0	397	590	9.951197	0	-	-	0

439	PF01379	PF01992	47	1	9.949693
family 1, PF01379:
Porphobilinogen deaminase, dipyromethane cofactor binding domain
family 2, PF01992:
ATP synthase (C/AC39) subunit
The Saccharomyces cerevisiae VMA6 gene encodes the 36-kDa
index	pos1	pos2	score	npdbs	avgdist	mindist	nshort
0	153	123	9.949694	0	-	-	0

440	PF00177	PF04998	299	1	9.945064
family 1, PF00177:
Ribosomal protein S7p/S5e
The structure of ribosomal protein S7 at 1.9 A resolution
family 2, PF04998:
RNA polymerase Rpb1, domain 5
Structural modules of the large subunits of RNA polymerase.
index	pos1	pos2	score	npdbs	avgdist	mindist	nshort
0	97	55	9.945065	0	-	-	0

441	PF01790	PF06723	126	1	9.940687
family 1, PF01790:
Prolipoprotein diacylglyceryl transferase
family 2, PF06723:
MreB/Mbl protein
Cytoskeletons in prokaryotes. 
index	pos1	pos2	score	npdbs	avgdist	mindist	nshort
0	353	184	9.940688	0	-	-	0

442	PF00750	PF04381	47	1	9.939584
family 1, PF00750:
tRNA synthetases class I (R)
family 2, PF04381:
Putative exonuclease, RdgC
A homologue of the recombination-dependent growth gene,
index	pos1	pos2	score	npdbs	avgdist	mindist	nshort
0	1296	92	9.939585	0	-	-	0

443	PF01264	PF04608	62	1	9.934339
family 1, PF01264:
Chorismate synthase
family 2, PF04608:
Phosphatidylglycerophosphatase A
The pgpA and pgpB genes of Escherichia coli are not
index	pos1	pos2	score	npdbs	avgdist	mindist	nshort
0	44	7	9.934340	0	-	-	0

444	PF00160	PF00762	158	1	9.932993
family 1, PF00160:
Cyclophilin type peptidyl-prolyl cis-trans isomerase/CLD
The cyclophilins. 
family 2, PF00762:
Ferrochelatase
index	pos1	pos2	score	npdbs	avgdist	mindist	nshort
0	966	96	9.932994	0	-	-	0

445	PF00476	PF04379	71	1	9.931226
family 1, PF00476:
DNA polymerase family A
family 2, PF04379:
Protein of unknown function (DUF525)
A family of mammalian F-box proteins. 
index	pos1	pos2	score	npdbs	avgdist	mindist	nshort
0	13	97	9.931227	0	-	-	0

446	PF00707	PF04997	192	1	9.914598
family 1, PF00707:
Translation initiation factor IF-3, C-terminal domain
family 2, PF04997:
RNA polymerase Rpb1, domain 1
Structural modules of the large subunits of RNA polymerase.
index	pos1	pos2	score	npdbs	avgdist	mindist	nshort
0	10	210	9.914599	0	-	-	0

447	PF03717	PF04401	47	1	9.911236
family 1, PF03717:
Penicillin-binding Protein dimerisation domain
family 2, PF04401:
Protein of unknown function (DUF540)
index	pos1	pos2	score	npdbs	avgdist	mindist	nshort
0	222	114	9.911236	0	-	-	0

448	PF00189	PF02622	101	1	9.910792
family 1, PF00189:
Ribosomal protein S3, C-terminal domain
Conserved structures and diversity of functions of
family 2, PF02622:
Uncharacterized ACR, COG1678
index	pos1	pos2	score	npdbs	avgdist	mindist	nshort
0	92	150	9.910793	0	-	-	0

#449	PF00490	PF00762	169	1	9.910780
family 1, PF00490:
Delta-aminolevulinic acid dehydratase
family 2, PF00762:
Ferrochelatase
index	pos1	pos2	score	npdbs	avgdist	mindist	nshort
0	151	453	9.910782	0	-	-	0

450	PF03315	PF03951	109	1	9.893224
family 1, PF03315:
Serine dehydratase beta chain
family 2, PF03951:
Glutamine synthetase, beta-Grasp domain
index	pos1	pos2	score	npdbs	avgdist	mindist	nshort
0	309	5	9.893224	0	-	-	0

451	PF02548	PF04952	49	1	9.892744
family 1, PF02548:
Ketopantoate hydroxymethyltransferase
Cloning and sequencing of the Escherichia coli panB gene,
family 2, PF04952:
Succinylglutamate desuccinylase / Aspartoacylase family
Cloning of the human aspartoacylase cDNA and a common
index	pos1	pos2	score	npdbs	avgdist	mindist	nshort
0	202	594	9.892745	0	-	-	0

452	PF00623	PF01351	227	1	9.878533
family 1, PF00623:
RNA polymerase Rpb1, domain 2
Structural modules of the large subunits of RNA polymerase.
family 2, PF01351:
Ribonuclease HII
Comparative sequence analysis of ribonucleases HII, III, II
index	pos1	pos2	score	npdbs	avgdist	mindist	nshort
0	395	618	9.878534	0	-	-	0

453	PF00572	PF03588	82	1	9.842825
family 1, PF00572:
Ribosomal protein L13
family 2, PF03588:
Leucyl/phenylalanyl-tRNA protein transferase
index	pos1	pos2	score	npdbs	avgdist	mindist	nshort
0	158	16	9.842825	0	-	-	0

454	PF00347	PF04563	256	1	9.837526
family 1, PF00347:
Ribosomal protein L6
Ribosomal protein L6: structural evidence of gene
family 2, PF04563:
RNA polymerase beta subunit
RNA polymerase II of Drosophila. Relation of its 140,000 Mr
index	pos1	pos2	score	npdbs	avgdist	mindist	nshort
0	179	1194	9.837527	0	-	-	0

455	PF01985	PF02224	85	1	9.836984
family 1, PF01985:
CRS1 / YhbY domain
Crystal structure of E. coli YhbY: a representative of a
family 2, PF02224:
Cytidylate kinase
Structures of escherichia coli CMP kinase alone and in
index	pos1	pos2	score	npdbs	avgdist	mindist	nshort
0	61	195	9.836985	0	-	-	0

456	PF00203	PF01175	79	1	9.835958
family 1, PF00203:
Ribosomal protein S19
family 2, PF01175:
Urocanase
index	pos1	pos2	score	npdbs	avgdist	mindist	nshort
0	113	820	9.835959	0	-	-	0

457	PF02867	PF04359	48	1	9.831910
family 1, PF02867:
Ribonucleotide reductase, barrel domain
Structure of ribonucleotide reductase protein R1. 
family 2, PF04359:
Protein of unknown function (DUF493)
index	pos1	pos2	score	npdbs	avgdist	mindist	nshort
0	87	18	9.831912	0	-	-	0

458	PF02618	PF03331	87	1	9.831033
family 1, PF02618:
Aminodeoxychorismate lyase
Stereochemistry of the transamination reaction catalyzed by
family 2, PF03331:
UDP-3-O-acyl N-acetylglycosamine deacetylase
Antibacterial agents that target lipid A biosynthesis in
index	pos1	pos2	score	npdbs	avgdist	mindist	nshort
0	288	221	9.831034	0	-	-	0

459	PF01977	PF03966	66	1	9.825935
family 1, PF01977:
3-octaprenyl-4-hydroxybenzoate carboxy-lyase
Membrane-associated reactions in ubiquinone biosynthesis in
family 2, PF03966:
Trm112p-like protein
Trm11p and Trm112p Are both Required for the Formation of
index	pos1	pos2	score	npdbs	avgdist	mindist	nshort
0	748	168	9.825936	0	-	-	0

460	PF00297	PF01175	80	1	9.823495
family 1, PF00297:
Ribosomal protein L3
family 2, PF01175:
Urocanase
index	pos1	pos2	score	npdbs	avgdist	mindist	nshort
0	378	820	9.823496	0	-	-	0

461	PF01293	PF01654	57	1	9.822315
family 1, PF01293:
Phosphoenolpyruvate carboxykinase
Snapshot of an enzyme reaction intermediate in the
family 2, PF01654:
Bacterial Cytochrome Ubiquinol Oxidase
The Klebsiella pneumoniae cytochrome bd' terminal oxidase
index	pos1	pos2	score	npdbs	avgdist	mindist	nshort
0	179	894	9.822316	0	-	-	0

462	PF01326	PF04608	63	1	9.805618
family 1, PF01326:
Pyruvate phosphate dikinase, PEP/pyruvate binding domain
Swiveling-domain mechanism for enzymatic phosphotransfer
family 2, PF04608:
Phosphatidylglycerophosphatase A
The pgpA and pgpB genes of Escherichia coli are not
index	pos1	pos2	score	npdbs	avgdist	mindist	nshort
0	438	7	9.805618	0	-	-	0

463	PF00977	PF04209	48	1	9.799985
family 1, PF00977:
Histidine biosynthesis protein
Paralogous histidine biosynthetic genes: evolutionary
family 2, PF04209:
homogentisate 1,2-dioxygenase
Crystal structure of human homogentisate dioxygenase. 
index	pos1	pos2	score	npdbs	avgdist	mindist	nshort
0	546	299	9.799986	0	-	-	0

464	PF00285	PF04293	49	1	9.799045
family 1, PF00285:
Citrate synthase
family 2, PF04293:
SpoVR like protein
Cloning and characterization of spoVR, a gene from Bacillus
index	pos1	pos2	score	npdbs	avgdist	mindist	nshort
0	744	465	9.799045	0	-	-	0

465	PF01977	PF03193	66	1	9.798498
family 1, PF01977:
3-octaprenyl-4-hydroxybenzoate carboxy-lyase
Membrane-associated reactions in ubiquinone biosynthesis in
family 2, PF03193:
Protein of unknown function, DUF258
index	pos1	pos2	score	npdbs	avgdist	mindist	nshort
0	766	205	9.798499	0	-	-	0

466	PF01783	PF04608	71	1	9.797323
family 1, PF01783:
Ribosomal L32p protein family
family 2, PF04608:
Phosphatidylglycerophosphatase A
The pgpA and pgpB genes of Escherichia coli are not
index	pos1	pos2	score	npdbs	avgdist	mindist	nshort
0	29	12	9.797324	0	-	-	0

467	PF00731	PF06798	51	1	9.789026
family 1, PF00731:
AIR carboxylase
Crystal structure of Escherichia coli PurE, an unusual
family 2, PF06798:
PrkA serine protein kinase C-terminal domain
Cloning and characterization of the Bacillus subtilis prkA
index	pos1	pos2	score	npdbs	avgdist	mindist	nshort
0	23	52	9.789026	0	-	-	0

468	PF00584	PF08298	47	1	9.788219
family 1, PF00584:
SecE/Sec61-gamma subunits of protein translocation complex
Protein translocation in the three domains of life:
family 2, PF08298:
PrkA AAA domain
Cloning and characterization of the Bacillus subtilis prkA
index	pos1	pos2	score	npdbs	avgdist	mindist	nshort
0	56	421	9.788220	0	-	-	0

469	PF01619	PF02657	54	1	9.779490
family 1, PF01619:
Proline dehydrogenase
Sequence analysis identifies the proline dehydrogenase and
family 2, PF02657:
Fe-S metabolism associated domain
SoxR-dependent response to oxidative stress and virulence
index	pos1	pos2	score	npdbs	avgdist	mindist	nshort
0	684	12	9.779491	0	-	-	0

470	PF04285	PF06798	49	1	9.775867
family 1, PF04285:
Protein of unknown function (DUF444)
family 2, PF06798:
PrkA serine protein kinase C-terminal domain
Cloning and characterization of the Bacillus subtilis prkA
index	pos1	pos2	score	npdbs	avgdist	mindist	nshort
0	183	26	9.775868	0	-	-	0

#471	PF01541	PF02650	64	1	9.767037
family 1, PF01541:
GIY-YIG catalytic domain
Identification of a family of bacteriophage T4 genes
family 2, PF02650:
Uncharacterized BCR, COG1481
index	pos1	pos2	score	npdbs	avgdist	mindist	nshort
0	8	315	9.767038	0	-	-	0

472	PF00238	PF04330	54	1	9.765340
family 1, PF00238:
Ribosomal protein L14p/L23e
family 2, PF04330:
Family of unknown function (DUF471)
Staphylococcus aureus resistance to human defensins and
index	pos1	pos2	score	npdbs	avgdist	mindist	nshort
0	6	101	9.765341	0	-	-	0

#473	PF01262	PF02233	105	1	9.746931
family 1, PF01262:
Alanine dehydrogenase/PNT, C-terminal domain
Lysine metabolism in higher plants. 
family 2, PF02233:
NAD(P) transhydrogenase beta subunit
A mutation at Gly314 of the beta subunit of the Escherichia
index	pos1	pos2	score	npdbs	avgdist	mindist	nshort
0	9	625	9.746932	0	-	-	0

474	PF00670	PF01960	89	1	9.746708
family 1, PF00670:
S-adenosyl-L-homocysteine hydrolase, NAD binding domain
family 2, PF01960:
ArgJ family
Primary structure, partial purification and regulation of
index	pos1	pos2	score	npdbs	avgdist	mindist	nshort
0	66	678	9.746709	0	-	-	0

475	PF01464	PF03524	58	1	9.742364
family 1, PF01464:
Transglycosylase SLT domain
A conserved domain in putative bacterial and bacteriophage
family 2, PF03524:
Conjugal transfer protein
index	pos1	pos2	score	npdbs	avgdist	mindist	nshort
0	407	742	9.742364	0	-	-	0

476	PF01641	PF03749	50	1	9.737835
family 1, PF01641:
SelR domain
Novel selenoproteins identified in silico and in vivo by
family 2, PF03749:
Sugar fermentation stimulation protein
Nucleotide sequence and characterization of the sfs1 gene:
index	pos1	pos2	score	npdbs	avgdist	mindist	nshort
0	64	74	9.737836	0	-	-	0

477	PF02785	PF06509	51	1	9.725462
family 1, PF02785:
Biotin carboxylase C-terminal domain
Three-dimensional structure of the biotin carboxylase
family 2, PF06509:
HtpX N-terminus
Isolation, characterization, and sequence of an Escherichia
index	pos1	pos2	score	npdbs	avgdist	mindist	nshort
0	105	72	9.725462	0	-	-	0

#478	PF00410	PF01409	240	1	9.719694
family 1, PF00410:
Ribosomal protein S8
Structural evidence for specific S8-RNA and S8-protein
family 2, PF01409:
tRNA synthetases class II core domain (F)
index	pos1	pos2	score	npdbs	avgdist	mindist	nshort
0	214	750	9.719695	0	-	-	0

479	PF00768	PF04285	46	1	9.718957
family 1, PF00768:
D-alanyl-D-alanine carboxypeptidase
family 2, PF04285:
Protein of unknown function (DUF444)
index	pos1	pos2	score	npdbs	avgdist	mindist	nshort
0	551	465	9.718958	0	-	-	0

#480	PF00204	PF03950	123	1	9.710430
family 1, PF00204:
DNA gyrase B
Crystal structure of an N-terminal fragment of the DNA
family 2, PF03950:
tRNA synthetases class I (E and Q), anti-codon binding domain
How glutaminyl-tRNA synthetase selects glutamine. 
index	pos1	pos2	score	npdbs	avgdist	mindist	nshort
0	118	163	9.710431	0	-	-	0

481	PF00490	PF01813	58	1	9.689561
family 1, PF00490:
Delta-aminolevulinic acid dehydratase
family 2, PF01813:
ATP synthase subunit D
Subunit structure and organization of the genes of the A1A0
index	pos1	pos2	score	npdbs	avgdist	mindist	nshort
0	143	30	9.689562	0	-	-	0

482	PF00380	PF03618	99	1	9.686841
family 1, PF00380:
Ribosomal protein S9/S16
family 2, PF03618:
Domain of unknown function (DUF299)
index	pos1	pos2	score	npdbs	avgdist	mindist	nshort
0	14	285	9.686842	0	-	-	0

483	PF01264	PF04377	63	1	9.659658
family 1, PF01264:
Chorismate synthase
family 2, PF04377:
Arginine-tRNA-protein transferase, C terminus
Alternative splicing results in differential expression,
index	pos1	pos2	score	npdbs	avgdist	mindist	nshort
0	467	253	9.659659	0	-	-	0

484	PF00204	PF01916	57	1	9.658776
family 1, PF00204:
DNA gyrase B
Crystal structure of an N-terminal fragment of the DNA
family 2, PF01916:
Deoxyhypusine synthase
Crystal structure of the NAD complex of human deoxyhypusine
index	pos1	pos2	score	npdbs	avgdist	mindist	nshort
0	118	659	9.658777	0	-	-	0

485	PF03739	PF08328	48	1	9.657729
family 1, PF03739:
Predicted permease YjgP/YjgQ family
family 2, PF08328:
Adenylosuccinate lyase C-terminal
Characterization of the cDNA and the gene encoding murine
index	pos1	pos2	score	npdbs	avgdist	mindist	nshort
0	71	92	9.657730	0	-	-	0

#486	PF00163	PF00281	252	1	9.654118
family 1, PF00163:
Ribosomal protein S4/S9 N-terminal domain
The crystal structure of ribosomal protein S4 reveals a
family 2, PF00281:
Ribosomal protein L5
index	pos1	pos2	score	npdbs	avgdist	mindist	nshort
0	132	19	9.654120	0	-	-	0

#487	PF00163	PF03719	238	1	9.652861
family 1, PF00163:
Ribosomal protein S4/S9 N-terminal domain
The crystal structure of ribosomal protein S4 reveals a
family 2, PF03719:
Ribosomal protein S5, C-terminal domain
index	pos1	pos2	score	npdbs	avgdist	mindist	nshort
0	132	103	9.652862	1	30.7015	30.7015	0

#488	PF00347	PF00687	228	1	9.646338
family 1, PF00347:
Ribosomal protein L6
Ribosomal protein L6: structural evidence of gene
family 2, PF00687:
Ribosomal protein L1p/L10e family
index	pos1	pos2	score	npdbs	avgdist	mindist	nshort
0	172	547	9.646338	0	-	-	0

489	PF00572	PF06418	231	1	9.646293
family 1, PF00572:
Ribosomal protein L13
family 2, PF06418:
CTP synthase N-terminus
Thr-431 and Arg-433 are part of a conserved sequence motif
index	pos1	pos2	score	npdbs	avgdist	mindist	nshort
0	204	395	9.646293	0	-	-	0

#490	PF02446	PF02606	55	1	9.645870
family 1, PF02446:
4-alpha-glucanotransferase
Disproportionating enzyme (4-alpha-glucanotransferase; EC
family 2, PF02606:
Tetraacyldisaccharide-1-P 4'-kinase
Accumulation of a lipid A precursor lacking the
index	pos1	pos2	score	npdbs	avgdist	mindist	nshort
0	529	250	9.645871	0	-	-	0

491	PF01450	PF08212	46	1	9.637929
family 1, PF01450:
Acetohydroxy acid isomeroreductase, catalytic domain
The crystal structure of plant acetohydroxy acid
family 2, PF08212:
Lipocalin-like domain
index	pos1	pos2	score	npdbs	avgdist	mindist	nshort
0	18	60	9.637930	0	-	-	0

492	PF02390	PF04362	47	1	9.630676
family 1, PF02390:
Putative methyltransferase
family 2, PF04362:
Bacterial Fe(2+) trafficking
Small genes/gene-products in Escherichia coli K-12. 
index	pos1	pos2	score	npdbs	avgdist	mindist	nshort
0	126	20	9.630677	0	-	-	0

493	PF00218	PF06509	50	1	9.630540
family 1, PF00218:
Indole-3-glycerol phosphate synthase
family 2, PF06509:
HtpX N-terminus
Isolation, characterization, and sequence of an Escherichia
index	pos1	pos2	score	npdbs	avgdist	mindist	nshort
0	17	72	9.630540	0	-	-	0

494	PF03023	PF03702	70	1	9.629302
family 1, PF03023:
MviN-like protein
A Salmonella typhimurium virulence gene linked to flg. 
family 2, PF03702:
Uncharacterised protein family (UPF0075)
index	pos1	pos2	score	npdbs	avgdist	mindist	nshort
0	446	698	9.629303	0	-	-	0

#495	PF01790	PF02965	91	1	9.627698
family 1, PF01790:
Prolipoprotein diacylglyceryl transferase
family 2, PF02965:
Vitamin B12 dependent methionine synthase, activation domain
The structure of the C-terminal domain of methionine
index	pos1	pos2	score	npdbs	avgdist	mindist	nshort
0	565	27	9.627698	0	-	-	0

496	PF01245	PF01964	114	1	9.625891
family 1, PF01245:
Ribosomal protein L19
family 2, PF01964:
ThiC family
Structural genes for thiamine biosynthetic enzymes
index	pos1	pos2	score	npdbs	avgdist	mindist	nshort
0	76	306	9.625892	0	-	-	0

497	PF01264	PF08298	49	1	9.622529
family 1, PF01264:
Chorismate synthase
family 2, PF08298:
PrkA AAA domain
Cloning and characterization of the Bacillus subtilis prkA
index	pos1	pos2	score	npdbs	avgdist	mindist	nshort
0	467	264	9.622530	0	-	-	0

#498	PF00238	PF00281	285	1	9.609917
family 1, PF00238:
Ribosomal protein L14p/L23e
family 2, PF00281:
Ribosomal protein L5
index	pos1	pos2	score	npdbs	avgdist	mindist	nshort
0	253	7	9.609918	1	135.2780	135.2780	0

499	PF02367	PF05195	63	1	9.606272
family 1, PF02367:
Uncharacterised P-loop hydrolase UPF0079
family 2, PF05195:
Aminopeptidase P, N-terminal domain
Structure and mechanism of a proline-specific
index	pos1	pos2	score	npdbs	avgdist	mindist	nshort
0	234	129	9.606273	0	-	-	0

500	PF01964	PF02091	84	1	9.601016
family 1, PF01964:
ThiC family
Structural genes for thiamine biosynthetic enzymes
family 2, PF02091:
Glycyl-tRNA synthetase alpha subunit
index	pos1	pos2	score	npdbs	avgdist	mindist	nshort
0	306	271	9.601016	0	-	-	0

#501	PF01553	PF02650	64	1	9.577106
family 1, PF01553:
Acyltransferase
Barth syndrome may be due to an acyltransferase deficiency. 
family 2, PF02650:
Uncharacterized BCR, COG1481
index	pos1	pos2	score	npdbs	avgdist	mindist	nshort
0	103	25	9.577107	0	-	-	0

502	PF01619	PF01964	85	1	9.574951
family 1, PF01619:
Proline dehydrogenase
Sequence analysis identifies the proline dehydrogenase and
family 2, PF01964:
ThiC family
Structural genes for thiamine biosynthetic enzymes
index	pos1	pos2	score	npdbs	avgdist	mindist	nshort
0	577	306	9.574952	0	-	-	0

503	PF00587	PF04401	47	1	9.574841
family 1, PF00587:
tRNA synthetase class II core domain (G, H, P, S and T)
Eleven down and nine to go. 
family 2, PF04401:
Protein of unknown function (DUF540)
index	pos1	pos2	score	npdbs	avgdist	mindist	nshort
0	712	114	9.574842	0	-	-	0

504	PF01450	PF02503	101	1	9.561717
family 1, PF01450:
Acetohydroxy acid isomeroreductase, catalytic domain
The crystal structure of plant acetohydroxy acid
family 2, PF02503:
Polyphosphate kinase
Transcription of ppk from Acinetobacter sp. strain ADP1,
index	pos1	pos2	score	npdbs	avgdist	mindist	nshort
0	314	408	9.561718	0	-	-	0

505	PF01142	PF02568	50	1	9.551356
family 1, PF01142:
tRNA pseudouridine synthase D (TruD)
A novel unanticipated type of pseudouridine synthase with
family 2, PF02568:
Thiamine biosynthesis protein (ThiI)
Characterization of thiI, a new gene involved in thiazole
index	pos1	pos2	score	npdbs	avgdist	mindist	nshort
0	295	122	9.551356	0	-	-	0

506	PF02503	PF03969	61	1	9.549647
family 1, PF02503:
Polyphosphate kinase
Transcription of ppk from Acinetobacter sp. strain ADP1,
family 2, PF03969:
AFG1-like ATPase
AFG1, a new member of the SEC18-NSF, PAS1, CDC48-VCP, TBP
index	pos1	pos2	score	npdbs	avgdist	mindist	nshort
0	110	1120	9.549648	0	-	-	0

507	PF02401	PF04039	63	1	9.544057
family 1, PF02401:
LytB protein
Identification of the Escherichia coli lytB gene, which is
family 2, PF04039:
Domain related to MnhB subunit of Na+/H+ antiporter
A putative multisubunit Na+/H+ antiporter from
index	pos1	pos2	score	npdbs	avgdist	mindist	nshort
0	346	12	9.544058	0	-	-	0

508	PF00710	PF02568	78	1	9.524201
family 1, PF00710:
Asparaginase
family 2, PF02568:
Thiamine biosynthesis protein (ThiI)
Characterization of thiI, a new gene involved in thiazole
index	pos1	pos2	score	npdbs	avgdist	mindist	nshort
0	118	218	9.524202	0	-	-	0

509	PF02091	PF02590	102	1	9.520346
family 1, PF02091:
Glycyl-tRNA synthetase alpha subunit
family 2, PF02590:
Uncharacterized ACR, COG1576
index	pos1	pos2	score	npdbs	avgdist	mindist	nshort
0	45	178	9.520348	0	-	-	0

#510	PF01326	PF06798	46	1	9.511674
family 1, PF01326:
Pyruvate phosphate dikinase, PEP/pyruvate binding domain
Swiveling-domain mechanism for enzymatic phosphotransfer
family 2, PF06798:
PrkA serine protein kinase C-terminal domain
Cloning and characterization of the Bacillus subtilis prkA
index	pos1	pos2	score	npdbs	avgdist	mindist	nshort
0	540	26	9.511675	0	-	-	0

*511	PF06798	PF08298	51	1	9.510193
family 1, PF06798:
PrkA serine protein kinase C-terminal domain
Cloning and characterization of the Bacillus subtilis prkA
family 2, PF08298:
PrkA AAA domain
Cloning and characterization of the Bacillus subtilis prkA
index	pos1	pos2	score	npdbs	avgdist	mindist	nshort
0	195	355	9.510194	0	-	-	0

512	PF00731	PF04293	52	1	9.502173
family 1, PF00731:
AIR carboxylase
Crystal structure of Escherichia coli PurE, an unusual
family 2, PF04293:
SpoVR like protein
Cloning and characterization of spoVR, a gene from Bacillus
index	pos1	pos2	score	npdbs	avgdist	mindist	nshort
0	23	296	9.502174	0	-	-	0

513	PF01784	PF01790	137	1	9.501296
family 1, PF01784:
NIF3 (NGG1p interacting factor 3)
Transcriptional activation by yeast PDR1p is inhibited by
family 2, PF01790:
Prolipoprotein diacylglyceryl transferase
index	pos1	pos2	score	npdbs	avgdist	mindist	nshort
0	152	565	9.501298	0	-	-	0

514	PF01523	PF01784	73	1	9.491855
family 1, PF01523:
Putative modulator of DNA gyrase
Evidence for involvement of Escherichia coli genes pmbA,
family 2, PF01784:
NIF3 (NGG1p interacting factor 3)
Transcriptional activation by yeast PDR1p is inhibited by
index	pos1	pos2	score	npdbs	avgdist	mindist	nshort
0	391	715	9.491856	0	-	-	0

515	PF03548	PF03658	51	1	9.491065
family 1, PF03548:
Outer membrane lipoprotein carrier protein LolA
family 2, PF03658:
Uncharacterised protein family (UPF0125)
index	pos1	pos2	score	npdbs	avgdist	mindist	nshort
0	153	79	9.491065	0	-	-	0

516	PF01162	PF01316	59	1	9.489856
family 1, PF01162:
PET112 family, C terminal region
family 2, PF01316:
Arginine repressor, DNA binding domain
Solution structure of the DNA-binding domain and model for
index	pos1	pos2	score	npdbs	avgdist	mindist	nshort
0	60	46	9.489857	0	-	-	0

517	PF00285	PF01916	59	1	9.485255
family 1, PF00285:
Citrate synthase
family 2, PF01916:
Deoxyhypusine synthase
Crystal structure of the NAD complex of human deoxyhypusine
index	pos1	pos2	score	npdbs	avgdist	mindist	nshort
0	432	589	9.485256	0	-	-	0

518	PF01175	PF01790	66	1	9.483411
family 1, PF01175:
Urocanase
family 2, PF01790:
Prolipoprotein diacylglyceryl transferase
index	pos1	pos2	score	npdbs	avgdist	mindist	nshort
0	431	372	9.483412	0	-	-	0

519	PF02390	PF05673	47	1	9.471040
family 1, PF02390:
Putative methyltransferase
family 2, PF05673:
Protein of unknown function (DUF815)
index	pos1	pos2	score	npdbs	avgdist	mindist	nshort
0	598	57	9.471041	0	-	-	0

520	PF02565	PF03702	68	1	9.468542
family 1, PF02565:
Recombination protein O
Molecular analysis of the Escherichia coli recO gene. 
family 2, PF03702:
Uncharacterised protein family (UPF0075)
index	pos1	pos2	score	npdbs	avgdist	mindist	nshort
0	272	443	9.468542	0	-	-	0

521	PF00768	PF04362	50	1	9.466503
family 1, PF00768:
D-alanyl-D-alanine carboxypeptidase
family 2, PF04362:
Bacterial Fe(2+) trafficking
Small genes/gene-products in Escherichia coli K-12. 
index	pos1	pos2	score	npdbs	avgdist	mindist	nshort
0	551	45	9.466504	0	-	-	0

522	PF02646	PF06434	48	1	9.465515
family 1, PF02646:
RmuC family
Genes involved in the determination of the rate of
family 2, PF06434:
Aconitate hydratase 2 N-terminus
Biochemical and spectroscopic characterization of
index	pos1	pos2	score	npdbs	avgdist	mindist	nshort
0	355	189	9.465515	0	-	-	0

523	PF01725	PF02556	64	1	9.465060
family 1, PF01725:
Ham1 family
HAM1, the gene controlling 6-N-hydroxylaminopurine
family 2, PF02556:
Preprotein translocase subunit SecB
Characterization of the Escherichia coli protein-export
index	pos1	pos2	score	npdbs	avgdist	mindist	nshort
0	472	224	9.465060	0	-	-	0

524	PF01985	PF08267	67	1	9.454059
family 1, PF01985:
CRS1 / YhbY domain
Crystal structure of E. coli YhbY: a representative of a
family 2, PF08267:
Cobalamin-independent synthase, N-terminal domain
Crystal structures of cobalamin-independent methionine
index	pos1	pos2	score	npdbs	avgdist	mindist	nshort
0	61	411	9.454060	0	-	-	0

525	PF01599	PF01916	52	1	9.451779
family 1, PF01599:
Ribosomal protein S27a
Characterization and expression of two chicken cDNAs
family 2, PF01916:
Deoxyhypusine synthase
Crystal structure of the NAD complex of human deoxyhypusine
index	pos1	pos2	score	npdbs	avgdist	mindist	nshort
0	39	151	9.451780	0	-	-	0

526	PF01916	PF07650	66	1	9.451679
family 1, PF01916:
Deoxyhypusine synthase
Crystal structure of the NAD complex of human deoxyhypusine
family 2, PF07650:
KH domain
Conserved structures and diversity of functions of
index	pos1	pos2	score	npdbs	avgdist	mindist	nshort
0	589	28	9.451680	0	-	-	0

*527	PF00680	PF08440	50	1	9.449842
family 1, PF00680:
RNA dependent RNA polymerase
family 2, PF08440:
Potyviridae polyprotein
index	pos1	pos2	score	npdbs	avgdist	mindist	nshort
0	835	11	9.449843	0	-	-	0

528	PF01592	PF04293	48	1	9.449235
family 1, PF01592:
NifU-like N terminal domain
A modular domain of NifU, a nitrogen fixation cluster
family 2, PF04293:
SpoVR like protein
Cloning and characterization of spoVR, a gene from Bacillus
index	pos1	pos2	score	npdbs	avgdist	mindist	nshort
0	91	496	9.449235	0	-	-	0

529	PF03193	PF04608	57	1	9.438080
family 1, PF03193:
Protein of unknown function, DUF258
family 2, PF04608:
Phosphatidylglycerophosphatase A
The pgpA and pgpB genes of Escherichia coli are not
index	pos1	pos2	score	npdbs	avgdist	mindist	nshort
0	268	7	9.438081	0	-	-	0

530	PF02600	PF05697	86	1	9.438041
family 1, PF02600:
Disulfide bond formation protein DsbB
Two cysteines in each periplasmic domain of the membrane
family 2, PF05697:
Bacterial trigger factor protein (TF)
Trigger Factor and DnaK possess overlapping substrate pools
index	pos1	pos2	score	npdbs	avgdist	mindist	nshort
0	318	13	9.438042	0	-	-	0

#531	PF05191	PF08298	49	1	9.434102
family 1, PF05191:
Adenylate kinase, active site lid
Crystal structures of Bacillus stearothermophilus adenylate
family 2, PF08298:
PrkA AAA domain
Cloning and characterization of the Bacillus subtilis prkA
index	pos1	pos2	score	npdbs	avgdist	mindist	nshort
0	47	9	9.434103	0	-	-	0

#532	PF00163	PF00333	239	1	9.424025
family 1, PF00163:
Ribosomal protein S4/S9 N-terminal domain
The crystal structure of ribosomal protein S4 reveals a
family 2, PF00333:
Ribosomal protein S5, N-terminal domain
index	pos1	pos2	score	npdbs	avgdist	mindist	nshort
0	60	56	9.424025	1	32.9761	32.9761	0

533	PF00318	PF01316	83	1	9.422266
family 1, PF00318:
Ribosomal protein S2
family 2, PF01316:
Arginine repressor, DNA binding domain
Solution structure of the DNA-binding domain and model for
index	pos1	pos2	score	npdbs	avgdist	mindist	nshort
0	321	46	9.422267	0	-	-	0

534	PF03953	PF04379	70	1	9.421879
family 1, PF03953:
Tubulin/FtsZ family, C-terminal domain
Structure of the alphabeta tubulin dimer by electron
family 2, PF04379:
Protein of unknown function (DUF525)
A family of mammalian F-box proteins. 
index	pos1	pos2	score	npdbs	avgdist	mindist	nshort
0	180	46	9.421880	0	-	-	0

535	PF03364	PF04362	47	1	9.405927
family 1, PF03364:
Streptomyces cyclase/dehydrase
family 2, PF04362:
Bacterial Fe(2+) trafficking
Small genes/gene-products in Escherichia coli K-12. 
index	pos1	pos2	score	npdbs	avgdist	mindist	nshort
0	28	20	9.405928	0	-	-	0

536	PF00471	PF03313	112	1	9.402680
family 1, PF00471:
Ribosomal protein L33
family 2, PF03313:
Serine dehydratase alpha chain
index	pos1	pos2	score	npdbs	avgdist	mindist	nshort
0	53	304	9.402681	0	-	-	0

537	PF00764	PF04293	51	1	9.395925
family 1, PF00764:
Arginosuccinate synthase
A P-loop-like motif in a widespread ATP pyrophosphatase
family 2, PF04293:
SpoVR like protein
Cloning and characterization of spoVR, a gene from Bacillus
index	pos1	pos2	score	npdbs	avgdist	mindist	nshort
0	166	19	9.395927	0	-	-	0

538	PF02978	PF06418	229	1	9.393174
family 1, PF02978:
Signal peptide binding domain
Crystal structure of the conserved subdomain of human
family 2, PF06418:
CTP synthase N-terminus
Thr-431 and Arg-433 are part of a conserved sequence motif
index	pos1	pos2	score	npdbs	avgdist	mindist	nshort
0	96	395	9.393175	0	-	-	0

#539	PF00163	PF00298	238	1	9.389240
family 1, PF00163:
Ribosomal protein S4/S9 N-terminal domain
The crystal structure of ribosomal protein S4 reveals a
family 2, PF00298:
Ribosomal protein L11, RNA binding domain
High resolution solution structure of ribosomal protein
index	pos1	pos2	score	npdbs	avgdist	mindist	nshort
0	108	0	9.389240	0	-	-	0

540	PF02219	PF04293	45	1	9.388794
family 1, PF02219:
Methylenetetrahydrofolate reductase
The structure and properties of methylenetetrahydrofolate
family 2, PF04293:
SpoVR like protein
Cloning and characterization of spoVR, a gene from Bacillus
index	pos1	pos2	score	npdbs	avgdist	mindist	nshort
0	694	3	9.388796	0	-	-	0

541	PF02600	PF02684	66	1	9.376108
family 1, PF02600:
Disulfide bond formation protein DsbB
Two cysteines in each periplasmic domain of the membrane
family 2, PF02684:
Lipid-A-disaccharide synthetase
Cloning and expression of genes encoding lipid A
index	pos1	pos2	score	npdbs	avgdist	mindist	nshort
0	318	270	9.376108	0	-	-	0

542	PF00042	PF02091	51	1	9.373613
family 1, PF00042:
Globin
Determinants of a protein fold. Unique features of the
family 2, PF02091:
Glycyl-tRNA synthetase alpha subunit
index	pos1	pos2	score	npdbs	avgdist	mindist	nshort
0	175	34	9.373614	0	-	-	0

543	PF03315	PF06835	46	1	9.372613
family 1, PF03315:
Serine dehydratase beta chain
family 2, PF06835:
Protein of unknown function (DUF1239)
index	pos1	pos2	score	npdbs	avgdist	mindist	nshort
0	26	202	9.372614	0	-	-	0

544	PF04379	PF04560	71	1	9.367001
family 1, PF04379:
Protein of unknown function (DUF525)
A family of mammalian F-box proteins. 
family 2, PF04560:
RNA polymerase Rpb2, domain 7
Structural basis of transcription: RNA polymerase II at 2.8
index	pos1	pos2	score	npdbs	avgdist	mindist	nshort
0	97	143	9.367002	0	-	-	0

545	PF01316	PF01790	83	1	9.366985
family 1, PF01316:
Arginine repressor, DNA binding domain
Solution structure of the DNA-binding domain and model for
family 2, PF01790:
Prolipoprotein diacylglyceryl transferase
index	pos1	pos2	score	npdbs	avgdist	mindist	nshort
0	46	640	9.366986	0	-	-	0

546	PF03548	PF04364	66	1	9.366675
family 1, PF03548:
Outer membrane lipoprotein carrier protein LolA
family 2, PF04364:
DNA polymerase III chi subunit, HolC
DnaX complex of Escherichia coli DNA polymerase III
index	pos1	pos2	score	npdbs	avgdist	mindist	nshort
0	153	141	9.366675	0	-	-	0

547	PF01170	PF04285	48	1	9.358906
family 1, PF01170:
Putative RNA methylase family UPF0020
THUMP - a predicted RNA-binding domain shared by
family 2, PF04285:
Protein of unknown function (DUF444)
index	pos1	pos2	score	npdbs	avgdist	mindist	nshort
0	769	276	9.358907	0	-	-	0

548	PF03350	PF04413	44	1	9.355374
family 1, PF03350:
Uncharacterized protein family, UPF0114
family 2, PF04413:
3-Deoxy-D-manno-octulosonic-acid transferase (kdotransferase)
3-Deoxy-D-manno-oct-2-ulosonic acid (Kdo) transferase
index	pos1	pos2	score	npdbs	avgdist	mindist	nshort
0	25	314	9.355374	0	-	-	0

549	PF01131	PF02650	65	1	9.355353
family 1, PF01131:
DNA topoisomerase
Three-dimensional structure of the 67K N-terminal fragment
family 2, PF02650:
Uncharacterized BCR, COG1481
index	pos1	pos2	score	npdbs	avgdist	mindist	nshort
0	14	387	9.355354	0	-	-	0

#550	PF03447	PF08298	47	1	9.350368
family 1, PF03447:
Homoserine dehydrogenase, NAD binding domain
family 2, PF08298:
PrkA AAA domain
Cloning and characterization of the Bacillus subtilis prkA
index	pos1	pos2	score	npdbs	avgdist	mindist	nshort
0	259	264	9.350369	0	-	-	0

551	PF01264	PF02547	127	1	9.347267
family 1, PF01264:
Chorismate synthase
family 2, PF02547:
Queuosine biosynthesis protein
A new function of S-adenosylmethionine: the ribosyl moiety
index	pos1	pos2	score	npdbs	avgdist	mindist	nshort
0	217	521	9.347267	0	-	-	0

#552	PF01991	PF01992	66	1	9.343597
family 1, PF01991:
ATP synthase (E/31 kDa) subunit
The 31-kDa polypeptide is an essential subunit of the
family 2, PF01992:
ATP synthase (C/AC39) subunit
The Saccharomyces cerevisiae VMA6 gene encodes the 36-kDa
index	pos1	pos2	score	npdbs	avgdist	mindist	nshort
0	18	186	9.343597	0	-	-	0

553	PF03588	PF04397	44	1	9.343527
family 1, PF03588:
Leucyl/phenylalanyl-tRNA protein transferase
family 2, PF04397:
LytTr DNA-binding domain
A novel type of conserved DNA-binding domain in the
index	pos1	pos2	score	npdbs	avgdist	mindist	nshort
0	210	25	9.343528	0	-	-	0

554	PF01980	PF03023	47	1	9.342094
family 1, PF01980:
Uncharacterised protein family UPF0066
family 2, PF03023:
MviN-like protein
A Salmonella typhimurium virulence gene linked to flg. 
index	pos1	pos2	score	npdbs	avgdist	mindist	nshort
0	95	396	9.342094	0	-	-	0

555	PF01411	PF06798	51	1	9.339791
family 1, PF01411:
tRNA synthetases class II (A)
family 2, PF06798:
PrkA serine protein kinase C-terminal domain
Cloning and characterization of the Bacillus subtilis prkA
index	pos1	pos2	score	npdbs	avgdist	mindist	nshort
0	368	275	9.339792	0	-	-	0

556	PF01975	PF08267	67	1	9.337061
family 1, PF01975:
Survival protein SurE
A new gene involved in stationary-phase survival located at
family 2, PF08267:
Cobalamin-independent synthase, N-terminal domain
Crystal structures of cobalamin-independent methionine
index	pos1	pos2	score	npdbs	avgdist	mindist	nshort
0	141	377	9.337062	0	-	-	0

557	PF01592	PF01704	46	1	9.333530
family 1, PF01592:
NifU-like N terminal domain
A modular domain of NifU, a nitrogen fixation cluster
family 2, PF01704:
UTP--glucose-1-phosphate uridylyltransferase
Sequence differences between human muscle and liver cDNAs
index	pos1	pos2	score	npdbs	avgdist	mindist	nshort
0	84	498	9.333531	0	-	-	0

558	PF00762	PF03883	70	1	9.331250
family 1, PF00762:
Ferrochelatase
family 2, PF03883:
Protein of unknown function (DUF328)
index	pos1	pos2	score	npdbs	avgdist	mindist	nshort
0	96	136	9.331250	0	-	-	0

559	PF01316	PF05192	68	1	9.322764
family 1, PF01316:
Arginine repressor, DNA binding domain
Solution structure of the DNA-binding domain and model for
family 2, PF05192:
MutS domain III
Domain organization and functional analysis of Thermus
index	pos1	pos2	score	npdbs	avgdist	mindist	nshort
0	46	1259	9.322764	0	-	-	0

560	PF02401	PF03205	60	1	9.317533
family 1, PF02401:
LytB protein
Identification of the Escherichia coli lytB gene, which is
family 2, PF03205:
Molybdopterin guanine dinucleotide synthesis protein B
index	pos1	pos2	score	npdbs	avgdist	mindist	nshort
0	218	40	9.317534	0	-	-	0

#561	PF01193	PF01316	84	1	9.315042
family 1, PF01193:
RNA polymerase Rpb3/Rpb11 dimerisation domain
Structure of the Escherichia coli RNA polymerase alpha
family 2, PF01316:
Arginine repressor, DNA binding domain
Solution structure of the DNA-binding domain and model for
index	pos1	pos2	score	npdbs	avgdist	mindist	nshort
0	481	47	9.315043	0	-	-	0

562	PF02742	PF04002	52	1	9.310216
family 1, PF02742:
Iron dependent repressor, metal binding and dimerisation domain
Structures of the apo- and the metal ion-activated forms of
family 2, PF04002:
RadC, DNA repair protein
Tandem repeat recombination induced by replication fork
index	pos1	pos2	score	npdbs	avgdist	mindist	nshort
0	38	64	9.310217	0	-	-	0

#563	PF02283	PF02607	73	1	9.306096
family 1, PF02283:
Cobinamide kinase / cobinamide phosphate guanyltransferase
Three-dimensional structure of adenosylcobinamide
family 2, PF02607:
B12 binding domain
How a protein binds B12: A 3.0 A X-ray structure of
index	pos1	pos2	score	npdbs	avgdist	mindist	nshort
0	66	71	9.306097	0	-	-	0

564	PF00670	PF04079	82	1	9.304579
family 1, PF00670:
S-adenosyl-L-homocysteine hydrolase, NAD binding domain
family 2, PF04079:
Putative transcriptional regulators (Ypuh-like)
index	pos1	pos2	score	npdbs	avgdist	mindist	nshort
0	66	196	9.304580	0	-	-	0

565	PF01293	PF02575	64	1	9.304348
family 1, PF01293:
Phosphoenolpyruvate carboxykinase
Snapshot of an enzyme reaction intermediate in the
family 2, PF02575:
Uncharacterised BCR, YbaB family COG0718
index	pos1	pos2	score	npdbs	avgdist	mindist	nshort
0	179	111	9.304349	0	-	-	0

566	PF03969	PF05494	53	1	9.287626
family 1, PF03969:
AFG1-like ATPase
AFG1, a new member of the SEC18-NSF, PAS1, CDC48-VCP, TBP
family 2, PF05494:
Toluene tolerance, Ttg2
Mechanisms for solvent tolerance in bacteria. 
index	pos1	pos2	score	npdbs	avgdist	mindist	nshort
0	1325	188	9.287627	0	-	-	0

567	PF02620	PF03776	59	1	9.284486
family 1, PF02620:
Uncharacterized ACR, COG1399
family 2, PF03776:
Septum formation topological specificity factor MinE
A division inhibitor and a topological specificity factor
index	pos1	pos2	score	npdbs	avgdist	mindist	nshort
0	292	71	9.284487	0	-	-	0

568	PF00670	PF01628	64	1	9.280714
family 1, PF00670:
S-adenosyl-L-homocysteine hydrolase, NAD binding domain
family 2, PF01628:
HrcA protein C terminal domain
hrcA, the first gene of the Bacillus subtilis dnaK operon
index	pos1	pos2	score	npdbs	avgdist	mindist	nshort
0	66	193	9.280715	0	-	-	0

569	PF02091	PF02153	96	1	9.278691
family 1, PF02091:
Glycyl-tRNA synthetase alpha subunit
family 2, PF02153:
Prephenate dehydrogenase
index	pos1	pos2	score	npdbs	avgdist	mindist	nshort
0	45	10	9.278692	0	-	-	0

570	PF01000	PF04293	52	1	9.277359
family 1, PF01000:
RNA polymerase Rpb3/RpoA insert domain
Structure of the Escherichia coli RNA polymerase alpha
family 2, PF04293:
SpoVR like protein
Cloning and characterization of spoVR, a gene from Bacillus
index	pos1	pos2	score	npdbs	avgdist	mindist	nshort
0	101	539	9.277359	0	-	-	0

571	PF01784	PF02600	66	1	9.270982
family 1, PF01784:
NIF3 (NGG1p interacting factor 3)
Transcriptional activation by yeast PDR1p is inhibited by
family 2, PF02600:
Disulfide bond formation protein DsbB
Two cysteines in each periplasmic domain of the membrane
index	pos1	pos2	score	npdbs	avgdist	mindist	nshort
0	17	249	9.270983	0	-	-	0

572	PF01175	PF06418	77	1	9.267638
family 1, PF01175:
Urocanase
family 2, PF06418:
CTP synthase N-terminus
Thr-431 and Arg-433 are part of a conserved sequence motif
index	pos1	pos2	score	npdbs	avgdist	mindist	nshort
0	820	23	9.267639	0	-	-	0

573	PF01208	PF04293	47	1	9.259781
family 1, PF01208:
Uroporphyrinogen decarboxylase (URO-D)
family 2, PF04293:
SpoVR like protein
Cloning and characterization of spoVR, a gene from Bacillus
index	pos1	pos2	score	npdbs	avgdist	mindist	nshort
0	705	556	9.259782	0	-	-	0

574	PF04285	PF06071	49	1	9.258153
family 1, PF04285:
Protein of unknown function (DUF444)
family 2, PF06071:
Protein of unknown function (DUF933)
index	pos1	pos2	score	npdbs	avgdist	mindist	nshort
0	446	72	9.258154	0	-	-	0

#575	PF04565	PF05000	290	1	9.247753
family 1, PF04565:
RNA polymerase Rpb2, domain 3
Structural basis of transcription: RNA polymerase II at 2.8
family 2, PF05000:
RNA polymerase Rpb1, domain 4
Structural modules of the large subunits of RNA polymerase.
index	pos1	pos2	score	npdbs	avgdist	mindist	nshort
0	16	19	9.247754	2	45.8311	40.6071	0

#576	PF00398	PF03588	84	1	9.245299
family 1, PF00398:
Ribosomal RNA adenine dimethylase
Solution structure of an rRNA methyltransferase (ErmAM)
family 2, PF03588:
Leucyl/phenylalanyl-tRNA protein transferase
index	pos1	pos2	score	npdbs	avgdist	mindist	nshort
0	664	16	9.245300	0	-	-	0

577	PF02600	PF06968	73	1	9.243280
family 1, PF02600:
Disulfide bond formation protein DsbB
Two cysteines in each periplasmic domain of the membrane
family 2, PF06968:
Biotin and Thiamin Synthesis associated domain
The PLP-dependent biotin synthase from Escherichia coli:
index	pos1	pos2	score	npdbs	avgdist	mindist	nshort
0	318	50	9.243281	0	-	-	0

578	PF00988	PF04293	51	1	9.225009
family 1, PF00988:
Carbamoyl-phosphate synthase small chain, CPSase domain
Mammalian carbamyl phosphate synthetase (CPS). DNA sequence
family 2, PF04293:
SpoVR like protein
Cloning and characterization of spoVR, a gene from Bacillus
index	pos1	pos2	score	npdbs	avgdist	mindist	nshort
0	247	282	9.225010	0	-	-	0

579	PF02091	PF04362	52	1	9.218759
family 1, PF02091:
Glycyl-tRNA synthetase alpha subunit
family 2, PF04362:
Bacterial Fe(2+) trafficking
Small genes/gene-products in Escherichia coli K-12. 
index	pos1	pos2	score	npdbs	avgdist	mindist	nshort
0	45	20	9.218760	0	-	-	0

#580	PF01432	PF03702	73	1	9.217163
family 1, PF01432:
Peptidase family M3
Evolutionary families of metallopeptidases. 
family 2, PF03702:
Uncharacterised protein family (UPF0075)
index	pos1	pos2	score	npdbs	avgdist	mindist	nshort
0	755	698	9.217164	0	-	-	0

581	PF01238	PF01641	66	1	9.214054
family 1, PF01238:
Phosphomannose isomerase type I
The x-ray crystal structure of phosphomannose isomerase
family 2, PF01641:
SelR domain
Novel selenoproteins identified in silico and in vivo by
index	pos1	pos2	score	npdbs	avgdist	mindist	nshort
0	297	64	9.214055	0	-	-	0

582	PF01450	PF04359	50	1	9.211417
family 1, PF01450:
Acetohydroxy acid isomeroreductase, catalytic domain
The crystal structure of plant acetohydroxy acid
family 2, PF04359:
Protein of unknown function (DUF493)
index	pos1	pos2	score	npdbs	avgdist	mindist	nshort
0	314	18	9.211417	0	-	-	0

#583	PF02130	PF02446	89	1	9.210417
family 1, PF02130:
Uncharacterized protein family UPF0054
family 2, PF02446:
4-alpha-glucanotransferase
Disproportionating enzyme (4-alpha-glucanotransferase; EC
index	pos1	pos2	score	npdbs	avgdist	mindist	nshort
0	176	529	9.210418	0	-	-	0

584	PF00669	PF02628	52	1	9.206902
family 1, PF00669:
Bacterial flagellin N-terminus
Spinning tails. 
family 2, PF02628:
Cytochrome oxidase assembly protein
Isolation and sequence of ctaA, a gene required for
index	pos1	pos2	score	npdbs	avgdist	mindist	nshort
0	53	561	9.206904	0	-	-	0

585	PF02390	PF08298	48	1	9.205495
family 1, PF02390:
Putative methyltransferase
family 2, PF08298:
PrkA AAA domain
Cloning and characterization of the Bacillus subtilis prkA
index	pos1	pos2	score	npdbs	avgdist	mindist	nshort
0	126	338	9.205496	0	-	-	0

586	PF00573	PF06798	51	1	9.202574
family 1, PF00573:
Ribosomal protein L4/L1 family
Yeast ribosomal proteins L4, L17, L20, and L25 exhibit
family 2, PF06798:
PrkA serine protein kinase C-terminal domain
Cloning and characterization of the Bacillus subtilis prkA
index	pos1	pos2	score	npdbs	avgdist	mindist	nshort
0	52	26	9.202575	0	-	-	0

587	PF00464	PF00816	46	1	9.199711
family 1, PF00464:
Serine hydroxymethyltransferase
family 2, PF00816:
H-NS histone family
Solution structure of the DNA binding domain of a
index	pos1	pos2	score	npdbs	avgdist	mindist	nshort
0	927	157	9.199711	0	-	-	0

588	PF00742	PF04279	54	1	9.194242
family 1, PF00742:
Homoserine dehydrogenase
family 2, PF04279:
Intracellular septation protein A
Identification and characterization of ispA, a Shigella
index	pos1	pos2	score	npdbs	avgdist	mindist	nshort
0	66	116	9.194243	0	-	-	0

589	PF00953	PF06798	50	1	9.189665
family 1, PF00953:
Glycosyl transferase family 4
A family of UDP-GlcNAc/MurNAc: polyisoprenol-P
family 2, PF06798:
PrkA serine protein kinase C-terminal domain
Cloning and characterization of the Bacillus subtilis prkA
index	pos1	pos2	score	npdbs	avgdist	mindist	nshort
0	69	273	9.189666	0	-	-	0

590	PF03588	PF03840	74	1	9.185628
family 1, PF03588:
Leucyl/phenylalanyl-tRNA protein transferase
family 2, PF03840:
Preprotein translocase SecG subunit
index	pos1	pos2	score	npdbs	avgdist	mindist	nshort
0	16	46	9.185629	0	-	-	0

#591	PF00203	PF03947	350	1	9.180525
family 1, PF00203:
Ribosomal protein S19
family 2, PF03947:
Ribosomal Proteins L2, C-terminal domain
index	pos1	pos2	score	npdbs	avgdist	mindist	nshort
0	94	258	9.180526	0	-	-	0

#592	PF00075	PF00816	46	1	9.179564
family 1, PF00075:
RNase H
family 2, PF00816:
H-NS histone family
Solution structure of the DNA binding domain of a
index	pos1	pos2	score	npdbs	avgdist	mindist	nshort
0	38	157	9.179565	0	-	-	0

593	PF03279	PF06026	68	1	9.179534
family 1, PF03279:
Bacterial lipid A biosynthesis acyltransferase
family 2, PF06026:
Ribose 5-phosphate isomerase A (phosphoriboisomerase A)
Crystal structure of D-ribose-5-phosphate isomerase (RpiA)
index	pos1	pos2	score	npdbs	avgdist	mindist	nshort
0	165	129	9.179534	0	-	-	0

*594	PF02786	PF02787	254	1	9.172117
family 1, PF02786:
Carbamoyl-phosphate synthase L chain, ATP binding domain
Three-dimensional structure of the biotin carboxylase
family 2, PF02787:
Carbamoyl-phosphate synthetase large chain, oligomerisation domain
The structure of carbamoyl phosphate synthetase determined
index	pos1	pos2	score	npdbs	avgdist	mindist	nshort
0	591	183	9.172118	0	-	-	0

#595	PF01000	PF01316	83	1	9.168012
family 1, PF01000:
RNA polymerase Rpb3/RpoA insert domain
Structure of the Escherichia coli RNA polymerase alpha
family 2, PF01316:
Arginine repressor, DNA binding domain
Solution structure of the DNA-binding domain and model for
index	pos1	pos2	score	npdbs	avgdist	mindist	nshort
0	216	46	9.168013	0	-	-	0

596	PF00977	PF01293	72	1	9.166340
family 1, PF00977:
Histidine biosynthesis protein
Paralogous histidine biosynthetic genes: evolutionary
family 2, PF01293:
Phosphoenolpyruvate carboxykinase
Snapshot of an enzyme reaction intermediate in the
index	pos1	pos2	score	npdbs	avgdist	mindist	nshort
0	156	176	9.166340	0	-	-	0

597	PF00162	PF01316	86	1	9.162601
family 1, PF00162:
Phosphoglycerate kinase
family 2, PF01316:
Arginine repressor, DNA binding domain
Solution structure of the DNA-binding domain and model for
index	pos1	pos2	score	npdbs	avgdist	mindist	nshort
0	596	63	9.162602	0	-	-	0

598	PF04608	PF06144	71	1	9.159829
family 1, PF04608:
Phosphatidylglycerophosphatase A
The pgpA and pgpB genes of Escherichia coli are not
family 2, PF06144:
DNA polymerase III, delta subunit
The delta and delta ' subunits of the DNA polymerase III
index	pos1	pos2	score	npdbs	avgdist	mindist	nshort
0	7	409	9.159829	0	-	-	0

599	PF01134	PF01316	72	1	9.155629
family 1, PF01134:
Glucose inhibited division protein A
family 2, PF01316:
Arginine repressor, DNA binding domain
Solution structure of the DNA-binding domain and model for
index	pos1	pos2	score	npdbs	avgdist	mindist	nshort
0	622	63	9.155629	0	-	-	0

600	PF01432	PF04608	61	1	9.154293
family 1, PF01432:
Peptidase family M3
Evolutionary families of metallopeptidases. 
family 2, PF04608:
Phosphatidylglycerophosphatase A
The pgpA and pgpB genes of Escherichia coli are not
index	pos1	pos2	score	npdbs	avgdist	mindist	nshort
0	143	7	9.154294	0	-	-	0

601	PF00814	PF04293	52	1	9.150162
family 1, PF00814:
Glycoprotease family
Gleaning non-trivial structural, functional and
family 2, PF04293:
SpoVR like protein
Cloning and characterization of spoVR, a gene from Bacillus
index	pos1	pos2	score	npdbs	avgdist	mindist	nshort
0	842	470	9.150162	0	-	-	0

602	PF02554	PF02572	51	1	9.149770
family 1, PF02554:
Carbon starvation protein CstA
Molecular and functional characterization of a carbon
family 2, PF02572:
ATP:corrinoid adenosyltransferase BtuR/CobO/CobP
Cobalamin (vitamin B12) biosynthesis: identification and
index	pos1	pos2	score	npdbs	avgdist	mindist	nshort
0	649	342	9.149771	0	-	-	0

603	PF01761	PF04608	68	1	9.144238
family 1, PF01761:
3-dehydroquinate synthase
Cloning and characterisation of the Neisseria gonorrhoeae
family 2, PF04608:
Phosphatidylglycerophosphatase A
The pgpA and pgpB genes of Escherichia coli are not
index	pos1	pos2	score	npdbs	avgdist	mindist	nshort
0	514	7	9.144238	0	-	-	0

604	PF01409	PF08298	51	1	9.137701
family 1, PF01409:
tRNA synthetases class II core domain (F)
family 2, PF08298:
PrkA AAA domain
Cloning and characterization of the Bacillus subtilis prkA
index	pos1	pos2	score	npdbs	avgdist	mindist	nshort
0	89	264	9.137702	0	-	-	0

605	PF01305	PF02433	45	1	9.118180
family 1, PF01305:
Ribosomal protein L15 amino terminal region
family 2, PF02433:
Cytochrome C oxidase, mono-heme subunit/FixO
A cytochrome cbb3 (cytochrome c) terminal oxidase in
index	pos1	pos2	score	npdbs	avgdist	mindist	nshort
0	70	208	9.118181	0	-	-	0

#606	PF01715	PF03710	80	1	9.118144
family 1, PF01715:
IPP transferase
The modified nucleoside
family 2, PF03710:
Glutamate-ammonia ligase adenylyltransferase
index	pos1	pos2	score	npdbs	avgdist	mindist	nshort
0	744	361	9.118144	0	-	-	0

607	PF01398	PF01743	45	1	9.117146
family 1, PF01398:
Mov34/MPN/PAD-1 family
Homologues of 26S proteasome subunits are regulators of
family 2, PF01743:
Poly A polymerase family
Identification of the gene for an Escherichia coli poly(A)
index	pos1	pos2	score	npdbs	avgdist	mindist	nshort
0	311	121	9.117146	0	-	-	0

#608	PF00464	PF05726	93	1	9.112559
family 1, PF00464:
Serine hydroxymethyltransferase
family 2, PF05726:
Pirin C-terminal cupin domain
index	pos1	pos2	score	npdbs	avgdist	mindist	nshort
0	477	227	9.112561	0	-	-	0

#609	PF00329	PF01257	117	1	9.112025
family 1, PF00329:
Respiratory-chain NADH dehydrogenase, 30 Kd subunit
family 2, PF01257:
Respiratory-chain NADH dehydrogenase 24 Kd subunit
index	pos1	pos2	score	npdbs	avgdist	mindist	nshort
0	116	207	9.112026	0	-	-	0

610	PF02092	PF08267	67	1	9.109553
family 1, PF02092:
Glycyl-tRNA synthetase beta subunit
family 2, PF08267:
Cobalamin-independent synthase, N-terminal domain
Crystal structures of cobalamin-independent methionine
index	pos1	pos2	score	npdbs	avgdist	mindist	nshort
0	520	411	9.109554	0	-	-	0

611	PF00471	PF00490	149	1	9.108776
family 1, PF00471:
Ribosomal protein L33
family 2, PF00490:
Delta-aminolevulinic acid dehydratase
index	pos1	pos2	score	npdbs	avgdist	mindist	nshort
0	53	371	9.108777	0	-	-	0

612	PF00762	PF01250	152	1	9.103684
family 1, PF00762:
Ferrochelatase
family 2, PF01250:
Ribosomal protein S6
Crystal structure of the ribosomal protein S6 from Thermus
index	pos1	pos2	score	npdbs	avgdist	mindist	nshort
0	96	93	9.103684	0	-	-	0

613	PF01409	PF04362	52	1	9.099243
family 1, PF01409:
tRNA synthetases class II core domain (F)
family 2, PF04362:
Bacterial Fe(2+) trafficking
Small genes/gene-products in Escherichia coli K-12. 
index	pos1	pos2	score	npdbs	avgdist	mindist	nshort
0	89	20	9.099244	0	-	-	0

614	PF00953	PF03668	112	1	9.098276
family 1, PF00953:
Glycosyl transferase family 4
A family of UDP-GlcNAc/MurNAc: polyisoprenol-P
family 2, PF03668:
P-loop ATPase protein family
index	pos1	pos2	score	npdbs	avgdist	mindist	nshort
0	23	275	9.098277	0	-	-	0

#615	PF00749	PF00935	58	1	9.097380
family 1, PF00749:
tRNA synthetases class I (E and Q), catalytic domain
How glutaminyl-tRNA synthetase selects glutamine. 
family 2, PF00935:
Ribosomal protein L44
index	pos1	pos2	score	npdbs	avgdist	mindist	nshort
0	26	32	9.097381	0	-	-	0

616	PF04093	PF06026	66	1	9.095666
family 1, PF04093:
rod shape-determining protein MreD
family 2, PF06026:
Ribose 5-phosphate isomerase A (phosphoriboisomerase A)
Crystal structure of D-ribose-5-phosphate isomerase (RpiA)
index	pos1	pos2	score	npdbs	avgdist	mindist	nshort
0	56	79	9.095667	0	-	-	0

617	PF01175	PF03477	77	1	9.095002
family 1, PF01175:
Urocanase
family 2, PF03477:
ATP cone domain
The ATP-cone: an evolutionarily mobile, ATP-binding
index	pos1	pos2	score	npdbs	avgdist	mindist	nshort
0	820	150	9.095002	0	-	-	0

618	PF01264	PF03755	83	1	9.091672
family 1, PF01264:
Chorismate synthase
family 2, PF03755:
YicC-like family, N-terminal region
Three genes preceding pyrE on the Escherichia coli
index	pos1	pos2	score	npdbs	avgdist	mindist	nshort
0	181	72	9.091673	0	-	-	0

619	PF00762	PF02965	91	1	9.090497
family 1, PF00762:
Ferrochelatase
family 2, PF02965:
Vitamin B12 dependent methionine synthase, activation domain
The structure of the C-terminal domain of methionine
index	pos1	pos2	score	npdbs	avgdist	mindist	nshort
0	96	105	9.090498	0	-	-	0

#620	PF02636	PF03279	46	1	9.088597
family 1, PF02636:
Uncharacterized ACR, COG1565
family 2, PF03279:
Bacterial lipid A biosynthesis acyltransferase
index	pos1	pos2	score	npdbs	avgdist	mindist	nshort
0	51	165	9.088597	0	-	-	0

621	PF00762	PF02777	181	1	9.084806
family 1, PF00762:
Ferrochelatase
family 2, PF02777:
Iron/manganese superoxide dismutases, C-terminal domain
Refined crystal structure of a superoxide dismutase from
index	pos1	pos2	score	npdbs	avgdist	mindist	nshort
0	127	61	9.084807	0	-	-	0

622	PF04608	PF05192	67	1	9.084695
family 1, PF04608:
Phosphatidylglycerophosphatase A
The pgpA and pgpB genes of Escherichia coli are not
family 2, PF05192:
MutS domain III
Domain organization and functional analysis of Thermus
index	pos1	pos2	score	npdbs	avgdist	mindist	nshort
0	7	129	9.084696	0	-	-	0

#623	PF00203	PF00318	326	1	9.082347
family 1, PF00203:
Ribosomal protein S19
family 2, PF00318:
Ribosomal protein S2
index	pos1	pos2	score	npdbs	avgdist	mindist	nshort
0	77	192	9.082348	1	89.6860	89.6860	0

624	PF00816	PF01512	46	1	9.082128
family 1, PF00816:
H-NS histone family
Solution structure of the DNA binding domain of a
family 2, PF01512:
Respiratory-chain NADH dehydrogenase 51 Kd subunit
index	pos1	pos2	score	npdbs	avgdist	mindist	nshort
0	157	374	9.082129	0	-	-	0

#625	PF00189	PF00338	268	1	9.077004
family 1, PF00189:
Ribosomal protein S3, C-terminal domain
Conserved structures and diversity of functions of
family 2, PF00338:
Ribosomal protein S10p/S20e
index	pos1	pos2	score	npdbs	avgdist	mindist	nshort
0	101	6	9.077004	1	32.1588	32.1588	0

626	PF00768	PF06798	47	1	9.073753
family 1, PF00768:
D-alanyl-D-alanine carboxypeptidase
family 2, PF06798:
PrkA serine protein kinase C-terminal domain
Cloning and characterization of the Bacillus subtilis prkA
index	pos1	pos2	score	npdbs	avgdist	mindist	nshort
0	551	222	9.073754	0	-	-	0

627	PF01450	PF03562	57	1	9.071479
family 1, PF01450:
Acetohydroxy acid isomeroreductase, catalytic domain
The crystal structure of plant acetohydroxy acid
family 2, PF03562:
MltA N-terminal domain
Demonstration of molecular interactions between the murein
index	pos1	pos2	score	npdbs	avgdist	mindist	nshort
0	314	189	9.071479	0	-	-	0

628	PF01791	PF02606	53	1	9.070453
family 1, PF01791:
DeoC/LacD family aldolase
Deoxyribose 5-phosphate aldolase of Bacillus cereus:
family 2, PF02606:
Tetraacyldisaccharide-1-P 4'-kinase
Accumulation of a lipid A precursor lacking the
index	pos1	pos2	score	npdbs	avgdist	mindist	nshort
0	274	265	9.070454	0	-	-	0

#629	PF00221	PF01175	81	1	9.069041
family 1, PF00221:
Phenylalanine and histidine ammonia-lyase
family 2, PF01175:
Urocanase
index	pos1	pos2	score	npdbs	avgdist	mindist	nshort
0	1005	820	9.069042	0	-	-	0

630	PF00342	PF02955	69	1	9.065292
family 1, PF00342:
Phosphoglucose isomerase
Crystallographic structure analysis of glucose 6-phosphate
family 2, PF02955:
Prokaryotic glutathione synthetase, ATP-grasp domain
Three-dimensional structure of the glutathione synthetase
index	pos1	pos2	score	npdbs	avgdist	mindist	nshort
0	742	38	9.065293	0	-	-	0

#631	PF00164	PF03749	70	1	9.064598
family 1, PF00164:
Ribosomal protein S12
family 2, PF03749:
Sugar fermentation stimulation protein
Nucleotide sequence and characterization of the sfs1 gene:
index	pos1	pos2	score	npdbs	avgdist	mindist	nshort
0	110	4	9.064599	0	-	-	0

#632	PF00177	PF00416	298	1	9.058895
family 1, PF00177:
Ribosomal protein S7p/S5e
The structure of ribosomal protein S7 at 1.9 A resolution
family 2, PF00416:
Ribosomal protein S13/S18
index	pos1	pos2	score	npdbs	avgdist	mindist	nshort
0	344	215	9.058896	1	38.8444	38.8444	0

633	PF01208	PF02556	72	1	9.058178
family 1, PF01208:
Uroporphyrinogen decarboxylase (URO-D)
family 2, PF02556:
Preprotein translocase subunit SecB
Characterization of the Escherichia coli protein-export
index	pos1	pos2	score	npdbs	avgdist	mindist	nshort
0	483	191	9.058179	0	-	-	0

*634	PF00440	PF02909	52	1	9.057755
family 1, PF00440:
Bacterial regulatory proteins, tetR family
family 2, PF02909:
Tetracyclin repressor, C-terminal all-alpha domain
Structure of the Tet repressor-tetracycline complex and
index	pos1	pos2	score	npdbs	avgdist	mindist	nshort
0	44	34	9.057756	0	-	-	0

635	PF01175	PF02075	53	1	9.052113
family 1, PF01175:
Urocanase
family 2, PF02075:
Crossover junction endodeoxyribonuclease RuvC
index	pos1	pos2	score	npdbs	avgdist	mindist	nshort
0	876	175	9.052113	0	-	-	0

636	PF00309	PF03702	57	1	9.041005
family 1, PF00309:
Sigma-54 factor, Activator interacting domain (AID)
Binding of transcriptional activators to sigma 54 in the
family 2, PF03702:
Uncharacterised protein family (UPF0075)
index	pos1	pos2	score	npdbs	avgdist	mindist	nshort
0	33	698	9.041006	0	-	-	0

#637	PF02091	PF03710	62	1	9.033381
family 1, PF02091:
Glycyl-tRNA synthetase alpha subunit
family 2, PF03710:
Glutamate-ammonia ligase adenylyltransferase
index	pos1	pos2	score	npdbs	avgdist	mindist	nshort
0	294	369	9.033382	0	-	-	0

638	PF00329	PF03350	50	1	9.031046
family 1, PF00329:
Respiratory-chain NADH dehydrogenase, 30 Kd subunit
family 2, PF03350:
Uncharacterized protein family, UPF0114
index	pos1	pos2	score	npdbs	avgdist	mindist	nshort
0	79	22	9.031046	0	-	-	0

#639	PF00164	PF00347	276	1	9.012705
family 1, PF00164:
Ribosomal protein S12
family 2, PF00347:
Ribosomal protein L6
Ribosomal protein L6: structural evidence of gene
index	pos1	pos2	score	npdbs	avgdist	mindist	nshort
0	175	179	9.012706	0	-	-	0

640	PF00281	PF00285	193	1	9.010914
family 1, PF00281:
Ribosomal protein L5
family 2, PF00285:
Citrate synthase
index	pos1	pos2	score	npdbs	avgdist	mindist	nshort
0	19	750	9.010915	0	-	-	0

641	PF00573	PF08298	51	1	9.001663
family 1, PF00573:
Ribosomal protein L4/L1 family
Yeast ribosomal proteins L4, L17, L20, and L25 exhibit
family 2, PF08298:
PrkA AAA domain
Cloning and characterization of the Bacillus subtilis prkA
index	pos1	pos2	score	npdbs	avgdist	mindist	nshort
0	52	687	9.001663	0	-	-	0
