# Supplementary material for: Detecting Coevolution in and among Protein Domains
Source: PLoS Comput Biol. 2007 Nov 2;3(11):e211. doi: 10.1371/journal.pcbi.0030211 (PMC2098842; doi:10.1371/journal.pcbi.0030211)
Supplement: Text S5 — (48 KB TXT) [file pcbi.0030211.sd005.txt]

Coevolving Pfam intra-domain position pairs using the CTMP model.  Sorted by the module likelihood score over all the coevolving positions within each domain.

The first line of each module contains the following information:

1) Module index.
2) Pfam accession number of the domain family.
3) The number of members in each domain.
4) The number of coevolving positions.

Each line of coevolving positions contains the following information:
1) Index of coevolving position pair.
2) Position 1 (in Pfam's alignment).
3) Position 2 (in Pfam's alignment).
4) Coevolving log odd score.
5) The number of pdb structures where both domains are co-crystalized.
6) The average distance between coevolving amino acids over the available pdb structures.
7) The minimum distance between coevolving amino acids over the available pdb structures.
8) The number of available pdb structures where the coevolving amino acids are less than 10 angstroms.


0	PF00421	759	176
family PF00421:
Photosystem II protein
position pairs:
index	pos1	pos2	score	npdbs	avgdist	mindist	nshort
0	73	224	5.517874	2	10.046497	7.776668	1
1	80	86	8.587732	2	5.797149	5.792010	2
2	80	157	8.440761	2	44.467294	36.036254	0
3	80	224	6.832075	2	18.108088	15.092921	0
4	80	247	9.626475	2	15.341451	9.744720	1
5	86	146	6.353948	2	40.826538	35.196925	0
6	86	154	5.123998	2	46.857011	41.812878	0
7	86	157	9.307648	2	45.787707	43.147533	0
8	86	220	10.001605	2	22.863219	20.362780	0
9	86	224	8.049435	2	18.212935	13.810593	0
10	86	247	9.563708	2	16.197091	15.749758	0
11	100	220	5.613713	2	18.366964	14.125503	0
12	133	146	5.949445	2	16.416448	16.337469	0
13	133	224	5.825479	2	19.537139	17.776007	0
14	133	367	10.211719	2	38.499675	37.027584	0
15	133	368	6.907458	2	35.168910	32.142267	0
16	133	413	5.195693	2	26.600720	24.708742	0
17	139	157	5.479960	2	15.244165	15.165531	0
18	139	197	5.794688	2	20.655754	16.285604	0
19	139	224	5.116155	2	25.088502	23.270189	0
20	139	233	5.631886	2	29.120532	25.673830	0
21	141	146	5.299412	2	5.084192	4.464149	2
22	141	224	7.428878	2	29.525494	27.958525	0
23	142	197	6.134756	2	18.455826	14.012508	0
24	142	236	5.383982	2	32.845037	28.297191	0
25	146	147	5.063736	2	1.350055	1.347671	2
26	146	148	5.718800	2	3.867234	3.352724	2
27	146	154	8.101965	2	6.041520	2.881909	2
28	146	157	10.686086	2	6.625033	5.237803	2
29	146	197	8.415500	2	16.255134	15.251566	0
30	146	220	7.872576	2	30.687610	30.421958	0
31	146	224	10.269893	2	34.861649	33.137416	0
32	146	233	5.613471	2	39.481034	37.007360	0
33	146	236	8.419456	2	38.607236	32.906969	0
34	146	248	5.448620	2	50.146874	44.157702	0
35	146	254	5.346716	2	48.328701	46.626779	0
36	146	308	6.452401	2	45.862050	43.905155	0
37	146	340	5.712861	2	36.653499	36.316239	0
38	146	404	7.090002	2	22.520542	21.920573	0
39	146	413	6.425608	2	25.938168	25.509166	0
40	146	448	7.604196	2	53.652937	52.442491	0
41	146	482	5.182359	2	62.725281	53.698590	0
42	146	489	5.664431	2	57.729488	48.132483	0
43	147	154	6.100249	2	5.092739	3.619417	2
44	147	157	8.313703	2	4.738405	3.249024	2
45	147	218	7.779367	2	27.421990	23.505480	0
46	147	220	7.547269	2	28.404724	25.888371	0
47	147	367	9.153990	2	31.206669	29.739350	0
48	147	371	7.340395	2	25.220763	21.845047	0
49	147	413	6.192647	2	23.042783	22.272897	0
50	148	157	15.206467	2	4.573303	3.685414	2
51	154	157	20.771047	2	1.326904	1.323546	2
52	154	158	5.886371	2	3.386480	3.386443	2
53	154	220	10.812001	2	32.509741	32.079423	0
54	154	224	7.028826	2	37.567312	34.371215	0
55	154	233	6.036026	2	42.485352	39.442593	0
56	154	413	5.924779	2	24.735284	23.891441	0
57	154	485	5.282192	2	62.996019	51.610731	0
58	157	158	14.113050	2	1.335576	1.330763	2
59	157	184	8.128293	2	11.329585	7.920071	1
60	157	197	9.589550	2	11.691991	10.223035	0
61	157	201	7.560083	2	11.957780	9.589519	1
62	157	202	6.247655	2	12.686852	11.054125	0
63	157	218	10.199310	2	30.328729	30.317750	0
64	157	220	15.424557	2	31.192509	29.205944	0
65	157	224	12.761149	2	36.297939	35.738344	0
66	157	233	15.093791	2	41.092261	40.872512	0
67	157	236	7.847861	2	41.211325	37.529623	0
68	157	238	7.166811	2	45.684661	41.358233	0
69	157	247	10.147171	2	50.589718	46.425854	0
70	157	248	8.863063	2	52.561961	48.675817	0
71	157	340	9.577131	2	35.571846	34.507182	0
72	157	367	16.038502	2	29.457546	28.251095	0
73	157	404	9.320284	2	18.408734	16.556422	0
74	157	413	6.924312	2	24.392559	23.671551	0
75	157	448	7.130113	2	56.804355	55.560329	0
76	157	482	5.187140	2	67.088948	58.848307	0
77	157	485	8.354558	2	63.066664	52.027812	0
78	157	486	5.155780	2	65.018921	57.890098	0
79	157	489	9.029217	2	61.256624	52.375768	0
80	157	490	6.003246	2	59.662814	51.079211	0
81	184	202	5.519867	2	4.455375	3.229742	2
82	184	224	9.611538	2	28.485181	23.453619	0
83	184	308	5.950138	2	35.955268	33.066116	0
84	184	340	6.150112	2	25.278779	23.200605	0
85	197	199	6.283159	2	2.826742	2.555871	2
86	197	224	8.065614	2	34.491953	34.374047	0
87	197	225	6.237767	2	36.879702	36.680869	0
88	197	233	8.618853	2	39.625832	39.419385	0
89	197	236	8.942584	2	39.933107	39.884931	0
90	197	253	6.208035	2	49.316627	42.860827	0
91	197	254	6.043315	2	49.532168	42.266993	0
92	199	224	5.457286	2	36.109244	35.252508	0
93	199	254	5.509249	2	49.863014	43.061146	0
94	201	224	7.700535	2	31.602680	30.790788	0
95	201	308	7.777984	2	34.306470	34.228983	0
96	201	340	5.524069	2	24.913381	22.462406	0
97	201	367	9.331631	2	14.058874	13.843633	0
98	204	224	6.838068	2	26.278519	24.951351	0
99	204	404	5.148092	2	6.968944	6.108562	2
100	209	219	5.547624	2	12.263540	11.593395	0
101	218	220	9.299365	2	3.295212	3.120903	2
102	220	224	7.939875	2	2.860568	2.736195	2
103	220	233	6.243462	2	7.946267	7.002001	2
104	220	236	6.460400	2	10.167764	8.183400	1
105	220	367	6.341818	2	29.674731	28.402128	0
106	221	224	6.021448	2	3.931144	3.174319	2
107	224	225	6.880997	2	1.324143	1.322592	2
108	224	232	9.831025	2	3.532133	3.513303	2
109	224	233	16.584855	2	3.273006	3.243231	2
110	224	236	5.669599	2	6.128721	5.018990	2
111	224	238	8.543814	2	10.607882	8.098339	1
112	224	254	6.077261	2	16.097370	6.375328	1
113	224	293	10.877471	2	15.700920	10.920478	0
114	224	308	11.208954	2	22.647676	18.577160	0
115	224	340	14.810993	2	11.895639	10.497320	0
116	224	355	6.049141	2	28.480761	25.962830	0
117	224	367	7.463590	2	34.362558	33.955756	0
118	224	368	7.418083	2	32.880015	30.132468	0
119	224	404	11.189405	2	35.427584	35.401254	0
120	224	409	7.621045	2	29.278943	27.736650	0
121	224	433	5.333341	2	17.602232	15.837683	0
122	224	486	5.664573	2	38.103665	34.327804	0
123	224	489	7.148373	2	37.823527	35.848456	0
124	224	490	9.164560	2	35.995677	32.334553	0
125	225	236	5.569089	2	5.169830	3.034068	2
126	225	340	7.313809	2	12.592083	12.495997	0
127	233	254	6.550238	2	16.033860	6.062645	1
128	233	336	7.235047	2	13.371823	12.214547	0
129	234	236	6.616008	2	3.821118	2.945280	2
130	236	254	6.209203	2	12.995328	5.010287	1
131	236	448	6.700976	2	23.616159	17.464300	0
132	293	309	6.187465	2	8.728887	8.411726	2
133	293	340	6.394268	2	4.249367	4.097188	2
134	293	371	5.374168	2	28.775241	23.352773	0
135	308	340	9.342032	2	11.999834	8.041817	1
136	308	367	8.420453	2	24.313104	22.722571	0
137	308	404	9.328530	2	32.147953	29.817793	0
138	340	355	5.614636	2	18.977466	18.629660	0
139	340	367	11.031713	2	22.036339	19.119951	0
140	340	371	7.327687	2	26.064917	24.843762	0
141	340	404	13.976388	2	26.586801	23.583482	0
142	340	409	7.983839	2	22.664702	22.650872	0
143	340	432	6.818298	2	20.711693	20.633754	0
144	340	433	7.589994	2	16.888025	16.558441	0
145	340	434	6.370385	2	16.731113	15.678360	0
146	340	438	6.194458	2	24.412002	24.322873	0
147	340	448	5.944880	2	33.306312	32.984979	0
148	340	490	5.499076	2	35.228507	33.875585	0
149	351	367	7.890684	2	10.801644	7.948820	1
150	351	368	5.231608	2	9.784391	9.149930	1
151	355	404	5.462982	2	12.081563	9.305747	1
152	367	368	31.430287	2	1.329774	1.323454	2
153	367	371	30.749194	2	3.344300	3.210072	2
154	367	404	7.808870	2	7.886186	7.070441	2
155	367	413	9.340647	2	11.230149	10.701962	0
156	367	440	5.458049	2	41.295177	41.056797	0
157	367	490	7.716983	2	45.129544	44.682392	0
158	368	371	17.164368	2	1.326831	1.325863	2
159	371	404	6.013543	2	3.725343	3.408755	2
160	371	409	6.024102	2	9.600451	9.304366	2
161	371	413	6.953623	2	10.354675	8.424211	1
162	404	409	9.799867	2	5.301938	2.861237	2
163	404	433	5.873694	2	35.389444	33.363148	0
164	404	436	6.938730	2	34.934908	31.886410	0
165	404	438	9.656055	2	43.885575	42.181387	0
166	404	447	7.260410	2	46.473978	45.183882	0
167	404	448	6.504850	2	49.246740	47.665704	0
168	404	485	5.149112	2	55.436649	51.401473	0
169	404	486	5.035987	2	57.224114	56.022485	0
170	404	490	6.688007	2	50.141053	49.321694	0
171	413	485	5.182271	2	42.707817	37.347749	0
172	445	446	8.199765	2	1.333345	1.320389	2
173	446	479	5.330835	2	19.780516	18.467082	0
174	448	485	6.650761	2	10.660179	5.709112	1
175	489	490	6.368163	2	1.326997	1.325909	2

1	PF00124	1262	41
family PF00124:
Photosynthetic reaction centre protein
X-ray structure analysis of a membrane protein complex.
position pairs:
index	pos1	pos2	score	npdbs	avgdist	mindist	nshort
0	39	43	8.740796	3	3.771160	2.787772	3
1	39	53	8.240406	3	7.770962	7.626014	3
2	39	103	7.035279	3	12.760943	7.512639	2
3	41	53	7.184267	3	6.688947	4.945267	2
4	41	165	14.580954	3	12.786522	11.025923	0
5	43	53	13.619344	3	3.860852	3.023056	3
6	43	103	5.841505	3	16.242819	12.744445	0
7	44	45	13.265669	3	1.325010	1.319628	3
8	53	72	10.667199	3	14.069288	10.381683	0
9	53	91	26.779285	3	7.701288	3.517612	3
10	53	158	6.178458	3	20.308375	18.864963	0
11	53	165	9.700269	3	15.396950	13.782281	0
12	57	74	6.455876	3	20.611560	18.962887	0
13	57	103	5.687223	3	18.675959	17.718899	0
14	57	126	6.641016	3	35.169544	29.255023	0
15	57	165	7.423540	3	11.892712	6.302610	1
16	73	74	11.191404	3	1.337443	1.313143	3
17	73	126	7.093204	3	30.219367	29.548358	0
18	74	81	6.577189	3	3.880510	3.510817	3
19	74	88	7.000064	3	6.723139	6.059409	3
20	74	103	7.008137	3	14.051604	13.461881	0
21	74	110	6.836531	3	24.355564	23.472383	0
22	74	126	11.471049	3	33.272191	32.673869	0
23	74	160	7.247632	3	10.481770	8.212995	2
24	74	162	5.042930	3	10.662496	9.324797	2
25	74	165	5.039196	3	18.141617	15.074692	0
26	74	167	8.080905	3	15.557477	13.138938	0
27	76	95	8.400730	3	11.449123	8.394782	1
28	103	138	12.099859	3	4.468021	4.091203	3
29	115	160	5.027876	3	24.386975	23.240664	0
30	126	160	6.549309	3	23.752963	22.076753	0
31	126	167	7.088772	3	24.573116	23.854348	0
32	129	158	5.054897	3	24.374569	23.415230	0
33	129	165	6.551930	3	27.823514	27.494241	0
34	138	173	5.474769	3	15.925764	15.424632	0
35	160	167	5.112038	3	4.088949	3.999359	3
36	160	173	5.579098	3	9.324353	8.723353	3
37	165	221	8.046767	3	43.959321	41.497971	0
38	173	177	14.582534	3	2.933964	2.801219	3
39	260	262	6.441854	3	3.111855	2.922319	3
40	308	309	8.470484	3	1.327824	1.320581	3

2	PF00548	654	51
family PF00548:
3C cysteine protease (picornain 3C)
Structure of human rhinovirus 3C protease reveals a
position pairs:
index	pos1	pos2	score	npdbs	avgdist	mindist	nshort
0	3	52	6.410286	2	15.916559	15.528644	0
1	11	52	5.433963	3	13.157369	10.790899	0
2	24	46	7.484519	3	8.094053	5.923469	2
3	24	52	6.161101	3	4.463338	3.756960	3
4	28	125	5.314722	3	19.095060	17.811136	0
5	29	298	6.550517	3	13.060728	11.145716	0
6	41	219	6.937251	3	14.322469	11.664808	0
7	47	53	5.122327	3	7.987936	7.946699	3
8	47	298	5.449290	3	6.589967	5.288742	3
9	52	64	7.653097	3	5.688250	3.848203	3
10	52	84	10.122822	3	12.789727	7.963678	1
11	52	218	5.871709	3	9.121767	7.403763	2
12	52	220	6.111943	3	10.484824	8.190453	1
13	52	267	5.170262	3	19.751409	17.241715	0
14	52	274	5.646294	3	17.726130	17.415098	0
15	52	298	9.437327	3	6.791744	5.205198	3
16	52	318	7.859559	3	19.534711	18.512108	0
17	63	110	5.416733	3	12.823536	11.988761	0
18	63	219	7.445095	3	18.858014	17.604227	0
19	64	298	5.684339	3	12.940146	12.116459	0
20	84	163	5.735646	3	22.866566	19.866343	0
21	84	218	5.394841	3	16.358328	15.411637	0
22	84	267	5.384380	3	11.190906	3.323250	2
23	84	298	7.361159	3	14.247996	13.237979	0
24	84	318	5.578593	3	31.103184	29.610380	0
25	101	200	5.290227	3	19.976304	17.650533	0
26	118	298	5.666981	3	21.841143	17.439311	0
27	125	219	6.039777	3	23.091127	21.730055	0
28	141	298	8.099037	3	16.768947	16.223603	0
29	142	298	5.042946	3	14.541267	13.597071	0
30	142	318	5.200539	3	22.883685	18.966205	0
31	163	298	7.524862	3	19.591588	19.398592	0
32	163	318	6.327068	3	22.859508	22.580313	0
33	220	298	7.284868	3	7.328739	6.833954	3
34	230	277	5.991735	3	5.082170	3.969792	3
35	230	298	5.882699	3	7.722964	6.425691	2
36	236	250	6.227177	3	3.368315	3.024988	3
37	249	254	5.357737	3	6.591094	2.503386	2
38	249	267	5.086864	3	11.684321	2.503386	1
39	253	254	6.827051	2	1.321061	1.316793	2
40	253	298	5.418091	3	16.673566	13.562584	0
41	254	278	5.787010	3	11.051562	3.126708	2
42	267	277	5.715179	3	16.113072	13.222898	0
43	267	298	6.288312	3	15.865978	11.889554	0
44	267	318	5.188138	3	25.744786	14.752714	0
45	269	277	5.165353	3	12.108637	9.689158	1
46	269	318	6.622866	3	23.549016	16.830162	0
47	274	298	7.748082	3	15.169656	13.173152	0
48	274	318	6.756647	3	18.966210	14.306438	0
49	277	318	10.051631	3	13.212932	12.163210	0
50	298	318	7.944628	3	18.700452	16.648743	0

3	PF03688	150	78
family PF03688:
Nepovirus coat protein, C-terminal domain
The structure of tobacco ringspot virus: a link in the
position pairs:
index	pos1	pos2	score	npdbs	avgdist	mindist	nshort
0	5	15	6.014062	1	19.562079	19.562079	0
1	5	71	5.062007	1	6.105500	6.105500	1
2	5	97	5.949210	1	20.425460	20.425460	0
3	5	158	5.649173	1	24.281447	24.281447	0
4	10	156	6.002963	1	6.680670	6.680670	1
5	15	148	5.983426	1	15.337256	15.337256	0
6	29	118	5.060978	1	16.081046	16.081046	0
7	31	125	5.345437	1	13.181541	13.181541	0
8	37	148	5.229828	1	9.090049	9.090049	1
9	37	158	5.159237	1	22.762920	22.762920	0
10	51	109	5.690147	1	26.178717	26.178717	0
11	51	158	5.379716	1	24.342606	24.342606	0
12	57	66	5.134937	1	12.686379	12.686379	0
13	57	107	6.086388	1	29.124877	29.124877	0
14	57	118	5.542752	1	32.251289	32.251289	0
15	57	125	6.064516	1	20.427868	20.427868	0
16	57	130	5.496960	1	18.758516	18.758516	0
17	66	79	5.463853	1	35.849759	35.849759	0
18	66	97	5.350110	1	14.237076	14.237076	0
19	66	101	5.086185	1	21.623670	21.623670	0
20	66	107	5.817851	1	17.902833	17.902833	0
21	66	109	6.496569	1	20.838096	20.838096	0
22	66	116	6.752223	1	23.036364	23.036364	0
23	66	118	8.800357	1	32.003534	32.003534	0
24	66	125	9.148428	1	12.354675	12.354675	0
25	66	148	5.994088	1	13.827551	13.827551	0
26	66	156	6.023611	1	24.733986	24.733986	0
27	75	118	5.239249	1	10.658607	10.658607	0
28	78	97	5.117321	1	17.900312	17.900312	0
29	78	118	5.688136	1	3.550077	3.550077	1
30	78	125	6.034280	1	20.643500	20.643500	0
31	78	158	6.020994	1	2.925156	2.925156	1
32	85	118	5.047118	1	6.880168	6.880168	1
33	85	125	5.571002	1	28.548227	28.548227	0
34	88	107	5.622455	1	23.524119	23.524119	0
35	88	118	5.421310	1	3.819647	3.819647	1
36	91	118	5.102324	1	5.362060	5.362060	1
37	93	125	5.114823	1	12.978374	12.978374	0
38	97	107	6.112625	1	2.937889	2.937889	1
39	97	118	5.428953	1	19.758204	19.758204	0
40	97	125	5.035199	1	8.576790	8.576790	1
41	98	145	5.413931	1	3.623913	3.623913	1
42	98	167	5.045643	1	21.489834	21.489834	0
43	100	109	5.295507	1	14.378737	14.378737	0
44	100	118	5.416909	1	26.700514	26.700514	0
45	101	107	7.162809	1	3.133507	3.133507	1
46	101	118	5.720795	1	19.490892	19.490892	0
47	101	121	5.128232	1	18.058095	18.058095	0
48	101	125	5.619209	1	14.769436	14.769436	0
49	101	148	5.100236	1	3.101242	3.101242	1
50	101	156	5.181699	1	9.554392	9.554392	1
51	101	158	5.975834	1	13.517735	13.517735	0
52	107	108	5.997303	1	1.343128	1.343128	1
53	107	109	5.662139	1	4.728168	4.728168	1
54	107	118	7.064206	1	18.682569	18.682569	0
55	107	121	5.287382	1	17.292367	17.292367	0
56	107	125	6.458155	1	9.854104	9.854104	1
57	107	148	6.416560	1	6.865177	6.865177	1
58	107	151	5.923709	1	8.821794	8.821794	1
59	109	118	6.673388	1	14.578841	14.578841	0
60	109	125	5.864784	1	9.611910	9.611910	1
61	109	148	7.005078	1	9.438749	9.438749	1
62	109	158	6.041614	1	15.437318	15.437318	0
63	115	118	5.109290	1	7.445571	7.445571	1
64	115	158	5.383244	1	10.277673	10.277673	0
65	116	118	6.541218	1	4.196093	4.196093	1
66	116	125	6.927570	1	9.348051	9.348051	1
67	116	148	5.497916	1	12.349811	12.349811	0
68	118	122	5.110060	1	9.521344	9.521344	1
69	118	125	9.316508	1	18.736706	18.736706	0
70	118	148	6.626966	1	21.041102	21.041102	0
71	118	158	6.115383	1	7.026857	7.026857	1
72	119	148	5.349582	1	18.049202	18.049202	0
73	121	148	5.156446	1	15.922338	15.922338	0
74	125	148	6.310786	1	9.210286	9.210286	1
75	125	158	6.491755	1	21.717026	21.717026	0
76	148	158	5.122053	1	17.629732	17.629732	0
77	156	158	6.330155	1	2.769674	2.769674	1

4	PF03391	143	54
family PF03391:
Nepovirus coat protein, central domain
The structure of tobacco ringspot virus: a link in the
position pairs:
index	pos1	pos2	score	npdbs	avgdist	mindist	nshort
0	6	17	5.011295	1	13.921086	13.921086	0
1	6	92	6.353908	1	23.105059	23.105059	0
2	6	121	5.223572	1	26.959400	26.959400	0
3	7	8	5.670360	1	1.329176	1.329176	1
4	16	17	5.506039	1	1.326078	1.326078	1
5	16	20	5.348294	1	6.583276	6.583276	1
6	17	49	5.163315	1	18.558118	18.558118	0
7	17	92	5.553300	1	20.297229	20.297229	0
8	20	24	5.550108	1	8.503032	8.503032	1
9	20	67	5.053047	1	7.552765	7.552765	1
10	23	24	6.602645	1	1.323592	1.323592	1
11	23	39	6.261845	1	10.488019	10.488019	0
12	23	92	5.197184	1	11.970398	11.970398	0
13	33	121	5.740395	1	11.342543	11.342543	0
14	36	39	5.451347	1	2.816188	2.816188	1
15	36	50	5.356057	1	13.749448	13.749448	0
16	36	92	5.349469	1	7.572036	7.572036	1
17	39	40	5.110905	1	1.330599	1.330599	1
18	39	46	5.103728	1	8.242890	8.242890	1
19	39	67	5.296815	1	4.047876	4.047876	1
20	39	92	6.179302	1	10.645503	10.645503	0
21	39	110	5.418606	1	20.451998	20.451998	0
22	39	121	6.081357	1	19.218492	19.218492	0
23	39	158	5.187947	1	11.348444	11.348444	0
24	40	92	5.728090	1	11.740678	11.740678	0
25	50	92	5.819364	1	24.197938	24.197938	0
26	50	121	5.929581	1	30.056076	30.056076	0
27	50	158	5.508920	1	23.060933	23.060933	0
28	67	88	5.612424	1	17.100515	17.100515	0
29	67	121	5.538303	1	15.424103	15.424103	0
30	67	122	5.181250	1	19.987976	19.987976	0
31	67	154	5.099103	1	6.438961	6.438961	1
32	67	156	5.571321	1	8.233571	8.233571	1
33	78	92	5.480295	1	22.676586	22.676586	0
34	88	121	5.196894	1	3.526111	3.526111	1
35	90	92	5.303960	1	3.676952	3.676952	1
36	90	117	5.942439	1	8.530813	8.530813	1
37	90	118	6.007898	1	6.487760	6.487760	1
38	92	118	6.322210	1	9.086756	9.086756	1
39	92	121	5.094367	1	10.919339	10.919339	0
40	92	154	5.320026	1	5.960839	5.960839	1
41	92	157	5.586860	1	5.124176	5.124176	1
42	92	158	6.532383	1	4.630126	4.630126	1
43	92	184	5.690139	1	17.829498	17.829498	0
44	92	189	5.391804	1	16.450877	16.450877	0
45	117	118	6.151971	1	1.329787	1.329787	1
46	118	122	5.388867	1	9.060846	9.060846	1
47	118	154	5.728461	1	17.395783	17.395783	0
48	118	158	5.579809	1	10.988847	10.988847	0
49	118	177	6.352245	1	29.440091	29.440091	0
50	121	154	5.268178	1	18.795050	18.795050	0
51	121	160	5.392533	1	7.287505	7.287505	1
52	154	177	5.053699	1	32.993010	32.993010	0
53	156	158	5.527867	1	3.842212	3.842212	1

5	PF01057	190	20
family PF01057:
Parvovirus non-structural protein NS1
Nuclear targeting of the parvoviral replicator molecule
position pairs:
index	pos1	pos2	score	npdbs	avgdist	mindist	nshort
0	0	1	5.824091	0	-1.000000	-1.000000	0
1	44	65	5.713304	1	19.630237	19.630237	0
2	44	75	8.963265	1	14.146913	14.146913	0
3	44	77	5.989058	1	12.630210	12.630210	0
4	58	103	6.391013	1	9.356180	9.356180	1
5	64	77	5.710275	1	6.730631	6.730631	1
6	68	77	5.377810	1	7.416113	7.416113	1
7	74	103	5.008883	1	23.150256	23.150256	0
8	76	98	5.650639	1	14.092556	14.092556	0
9	77	85	5.152043	1	6.331004	6.331004	1
10	77	86	6.548111	1	8.312656	8.312656	1
11	77	98	5.669849	1	17.913463	17.913463	0
12	85	86	5.466271	1	1.324961	1.324961	1
13	102	103	7.445036	1	1.325829	1.325829	1
14	103	104	5.067363	1	1.324869	1.324869	1
15	154	166	5.669234	1	13.105612	13.105612	0
16	205	232	6.817209	1	2.658854	2.658854	1
17	214	245	7.952718	1	3.146579	3.146579	1
18	217	220	7.397599	1	3.601693	3.601693	1
19	217	249	8.041687	1	3.473849	3.473849	1

6	PF03145	309	35
family PF03145:
Seven in absentia protein family
Characterization of human homologs of the Drosophila seven
position pairs:
index	pos1	pos2	score	npdbs	avgdist	mindist	nshort
0	15	32	6.030781	1	14.923308	14.923308	0
1	15	35	6.159033	1	6.674455	6.674455	1
2	15	37	9.193302	1	3.367123	3.367123	1
3	15	46	5.701096	1	9.781873	9.781873	1
4	15	63	10.972670	1	25.428330	25.428330	0
5	15	90	9.055009	1	24.001715	24.001715	0
6	15	93	8.769901	1	28.558399	28.558399	0
7	15	107	6.637938	1	35.096279	35.096279	0
8	32	35	6.688829	1	6.491726	6.491726	1
9	32	37	5.278336	1	10.582420	10.582420	0
10	32	46	5.034883	1	13.335533	13.335533	0
11	32	55	5.512223	1	10.384445	10.384445	0
12	32	63	8.878620	1	11.658777	11.658777	0
13	32	93	6.326865	1	11.321045	11.321045	0
14	32	100	6.802489	1	20.296093	20.296093	0
15	32	107	5.247998	1	17.472252	17.472252	0
16	35	37	6.720091	1	2.823910	2.823910	1
17	35	55	6.098624	1	12.149663	12.149663	0
18	35	63	8.667578	1	18.646930	18.646930	0
19	35	93	7.284994	1	17.784964	17.784964	0
20	36	107	6.104535	1	27.604693	27.604693	0
21	37	46	6.299015	1	8.545210	8.545210	1
22	37	63	9.549054	1	22.118603	22.118603	0
23	37	93	5.299563	1	23.383420	23.383420	0
24	37	107	5.605356	1	30.926396	30.926396	0
25	46	49	6.503026	1	1.330342	1.330342	1
26	46	90	7.735154	1	18.958077	18.958077	0
27	46	107	5.176015	1	28.321048	28.321048	0
28	55	63	6.152580	1	12.166396	12.166396	0
29	63	90	10.744719	1	7.021341	7.021341	1
30	63	93	6.381838	1	7.998594	7.998594	1
31	63	96	7.629884	1	10.422922	10.422922	0
32	63	100	6.293174	1	13.110127	13.110127	0
33	90	107	6.027279	1	10.405256	10.405256	0
34	93	100	5.569213	1	7.017902	7.017902	1

7	PF00740	589	12
family PF00740:
Parvovirus coat protein VP2
Tropic determinant for canine parvovirus and feline
position pairs:
index	pos1	pos2	score	npdbs	avgdist	mindist	nshort
0	86	94	5.822084	6	16.635624	16.466595	0
1	86	102	7.342015	6	25.956702	25.816847	0
2	86	103	7.246323	6	24.090330	23.794947	0
3	94	103	6.907163	6	14.890574	14.681993	0
4	94	133	5.091959	6	13.253529	13.059840	0
5	101	103	5.528713	6	2.959938	2.672825	6
6	101	192	6.911086	6	12.938456	12.710046	0
7	102	103	5.564148	6	1.323366	1.308619	6
8	103	104	7.710138	6	1.326888	1.308457	6
9	103	192	9.262200	6	8.083117	7.814730	6
10	178	192	6.784823	6	11.892363	11.619847	0
11	192	267	5.927480	6	17.003077	16.388524	0

8	PF02901	175	8
family PF02901:
Pyruvate formate lyase
Structure and mechanism of the glycyl radical enzyme
position pairs:
index	pos1	pos2	score	npdbs	avgdist	mindist	nshort
0	171	227	7.997496	2	9.432652	8.450095	1
1	228	229	10.939869	2	1.334922	1.327006	2
2	228	231	10.297093	2	2.757346	2.639569	2
3	229	231	5.835980	2	2.264635	1.327615	2
4	229	239	5.852027	2	4.798705	4.016184	2
5	231	233	6.447317	2	3.650434	3.497617	2
6	231	239	11.234392	2	7.133959	7.055402	2
7	690	880	7.944852	2	8.131117	5.881689	1

9	PF03414	199	20
family PF03414:
Glycosyltransferase family 6
position pairs:
index	pos1	pos2	score	npdbs	avgdist	mindist	nshort
0	167	236	5.638029	1	34.492987	34.492987	0
1	185	236	6.088965	1	23.303176	23.303176	0
2	192	236	5.040131	1	33.038619	33.038619	0
3	192	257	5.087877	1	31.755094	31.755094	0
4	199	257	7.742379	1	35.523370	35.523370	0
5	200	236	7.162845	1	36.209461	36.209461	0
6	213	257	7.551277	1	30.831878	30.831878	0
7	215	257	7.075717	1	32.529593	32.529593	0
8	225	236	6.110537	1	23.503822	23.503822	0
9	225	257	5.647173	1	26.574819	26.574819	0
10	225	277	5.524120	1	8.061727	8.061727	1
11	236	237	6.254576	1	1.332188	1.332188	1
12	236	241	5.195446	1	7.092495	7.092495	1
13	236	257	8.621234	1	14.490859	14.490859	0
14	236	277	6.799783	1	27.608116	27.608116	0
15	236	278	6.769426	1	26.287323	26.287323	0
16	237	257	5.369634	1	11.526117	11.526117	0
17	237	275	5.171232	1	23.909987	23.909987	0
18	257	277	9.551421	1	25.908112	25.908112	0
19	277	278	6.385730	1	1.330536	1.330536	1

10	PF02821	204	12
family PF02821:
Staphylokinase/Streptokinase family
Three-dimensional structure of staphylokinase, a
position pairs:
index	pos1	pos2	score	npdbs	avgdist	mindist	nshort
0	20	47	5.317796	4	14.617998	8.823884	1
1	22	101	5.242690	4	28.820957	20.800037	0
2	49	52	5.506432	4	4.426549	3.210321	4
3	59	99	5.550279	4	25.953116	21.684184	0
4	78	101	5.789719	4	18.593769	14.916488	0
5	79	101	5.489991	4	18.241627	14.814205	0
6	83	101	5.220696	4	18.532811	14.882769	0
7	84	99	5.451860	4	18.646385	16.331205	0
8	84	127	5.468948	4	21.881621	3.710868	1
9	99	101	6.956247	4	3.636191	3.460871	4
10	99	119	5.638162	2	8.087259	7.921475	2
11	101	119	5.227320	2	9.516226	8.648749	1

11	PF02388	182	5
family PF02388:
FemAB family
Specificities of FemA and FemB for different glycine
position pairs:
index	pos1	pos2	score	npdbs	avgdist	mindist	nshort
0	93	152	13.278185	0	-1.000000	-1.000000	0
1	152	310	6.997835	0	-1.000000	-1.000000	0
2	312	670	7.478637	1	2.811109	2.811109	1
3	612	628	5.249511	1	2.682653	2.682653	1
4	631	674	10.364237	1	14.701910	14.701910	0

12	PF03572	1146	5
family PF03572:
Peptidase family S41
position pairs:
index	pos1	pos2	score	npdbs	avgdist	mindist	nshort
0	304	347	8.525552	2	11.891148	11.451287	0
1	309	347	6.937800	2	18.636551	18.547040	0
2	333	347	6.566452	2	8.370158	5.970818	1
3	339	347	8.308751	2	7.084192	6.784287	2
4	346	347	11.294992	2	1.328739	1.324597	2

13	PF03405	107	8
family PF03405:
Fatty acid desaturase
position pairs:
index	pos1	pos2	score	npdbs	avgdist	mindist	nshort
0	31	82	5.611798	1	19.463211	19.463211	0
1	31	120	5.041851	1	11.903899	11.903899	0
2	31	151	5.125463	1	23.416084	23.416084	0
3	94	138	5.347730	1	23.547962	23.547962	0
4	98	160	6.006120	1	10.581764	10.581764	0
5	120	228	5.145997	1	19.569969	19.569969	0
6	160	249	5.022201	1	18.715952	18.715952	0
7	170	228	5.861496	1	26.296804	26.296804	0

14	PF00490	332	5
family PF00490:
Delta-aminolevulinic acid dehydratase
position pairs:
index	pos1	pos2	score	npdbs	avgdist	mindist	nshort
0	91	143	5.940896	3	7.256446	6.975033	3
1	91	151	6.851988	3	8.967476	4.166213	1
2	141	151	7.250068	3	3.732132	3.289867	3
3	143	151	8.583264	3	3.227715	2.939327	3
4	204	209	11.428909	3	2.878465	2.754182	3

15	PF01686	66	5
family PF01686:
Adenovirus penton base protein
Characterization of the avian adenovirus penton base. 
position pairs:
index	pos1	pos2	score	npdbs	avgdist	mindist	nshort
0	155	210	5.708148	1	14.302604	14.302604	0
1	206	509	5.380102	1	13.381839	13.381839	0
2	401	415	6.966077	1	9.883363	9.883363	1
3	416	421	11.860918	1	14.193885	14.193885	0
4	493	509	5.139487	1	10.975924	10.975924	0

16	PF00101	923	5
family PF00101:
Ribulose bisphosphate carboxylase, small chain
position pairs:
index	pos1	pos2	score	npdbs	avgdist	mindist	nshort
0	0	1	11.458026	7	1.329581	1.324322	7
1	1	3	11.523829	7	1.326317	1.324677	7
2	1	5	5.575580	7	5.988034	5.582246	7
3	1	7	6.208470	7	6.324756	5.815485	7
4	1	10	9.587251	7	9.924612	8.795681	4

17	PF03689	141	5
family PF03689:
Nepovirus coat protein, N-terminal domain
The structure of tobacco ringspot virus: a link in the
position pairs:
index	pos1	pos2	score	npdbs	avgdist	mindist	nshort
0	5	7	10.471714	1	4.637835	4.637835	1
1	26	33	5.148042	1	9.540151	9.540151	1
2	54	67	6.782269	1	6.143985	6.143985	1
3	55	67	5.326652	1	11.561800	11.561800	0
4	67	68	5.259431	1	1.329201	1.329201	1

18	PF08435	316	6
family PF08435:
Calicivirus coat protein C-terminal
position pairs:
index	pos1	pos2	score	npdbs	avgdist	mindist	nshort
0	50	92	5.482661	1	14.224374	14.224374	0
1	52	54	5.458478	1	3.304884	3.304884	1
2	92	94	8.421061	1	4.241629	4.241629	1
3	94	95	5.054390	1	1.346449	1.346449	1
4	94	98	7.809472	1	8.775916	8.775916	1
5	95	98	9.573945	1	6.183514	6.183514	1

19	PF01704	200	3
family PF01704:
UTP--glucose-1-phosphate uridylyltransferase
Sequence differences between human muscle and liver cDNAs
position pairs:
index	pos1	pos2	score	npdbs	avgdist	mindist	nshort
0	933	935	7.566546	1	4.053138	4.053138	1
1	933	1008	5.680067	1	3.297079	3.297079	1
2	1025	1026	12.618764	1	1.334545	1.334545	1

20	PF02056	122	5
family PF02056:
Family 4 glycosyl hydrolase
position pairs:
index	pos1	pos2	score	npdbs	avgdist	mindist	nshort
0	128	132	5.663456	4	2.915318	2.735396	4
1	132	361	5.459265	4	8.682027	7.291470	4
2	194	196	5.142543	4	3.246604	3.183201	4
3	196	361	7.681124	4	20.756681	18.802993	0
4	358	361	7.201752	4	2.969495	2.870592	4

21	PF00676	779	2
family PF00676:
Dehydrogenase E1 component
position pairs:
index	pos1	pos2	score	npdbs	avgdist	mindist	nshort
0	108	121	7.994099	4	2.759295	2.678831	4
1	1155	1156	12.050889	4	1.329391	1.326009	4

22	PF00694	701	3
family PF00694:
Aconitase C-terminal domain
Steric and conformational features of the aconitase
position pairs:
index	pos1	pos2	score	npdbs	avgdist	mindist	nshort
0	57	58	10.607467	2	1.326977	1.326239	2
1	58	62	7.220735	2	3.206243	3.153559	2
2	58	69	5.309576	2	7.214874	7.014829	2

23	PF01642	178	4
family PF01642:
Methylmalonyl-CoA mutase
How coenzyme B12 radicals are generated: the crystal
position pairs:
index	pos1	pos2	score	npdbs	avgdist	mindist	nshort
0	435	529	5.269365	2	3.044627	2.843021	2
1	435	642	5.421455	2	11.929841	10.069872	0
2	529	612	5.331551	2	22.939421	22.587689	0
3	640	642	7.269450	2	3.383429	3.080908	2

24	PF02710	158	4
family PF02710:
Hemagglutinin domain of haemagglutinin-esterase-fusion glycoprotein
position pairs:
index	pos1	pos2	score	npdbs	avgdist	mindist	nshort
0	32	133	6.960616	1	20.452166	20.452166	0
1	32	163	5.200629	1	12.438121	12.438121	0
2	57	61	6.182091	1	8.664518	8.664518	1
3	133	152	5.045184	1	23.883234	23.883234	0

25	PF03678	220	4
family PF03678:
Hexon, adenovirus major coat protein, C-terminal domain
The refined crystal structure of hexon, the major coat
position pairs:
index	pos1	pos2	score	npdbs	avgdist	mindist	nshort
0	106	145	5.162137	2	16.940017	16.866125	0
1	145	186	5.385893	2	41.515379	41.404675	0
2	157	158	5.629454	2	1.325547	1.325240	2
3	186	264	5.344118	2	17.590710	17.481997	0

26	PF00847	793	3
family PF00847:
AP2 domain
Ethylene-inducible DNA binding proteins that interact with
position pairs:
index	pos1	pos2	score	npdbs	avgdist	mindist	nshort
0	6	23	6.673050	1	1.839625	1.839625	1
1	23	25	7.173577	1	4.491847	4.491847	1
2	23	42	5.132876	1	2.796813	2.796813	1

27	PF01358	51	5
family PF01358:
Poly A polymerase regulatory subunit
The 1.85 A structure of vaccinia protein VP39: a
position pairs:
index	pos1	pos2	score	npdbs	avgdist	mindist	nshort
0	46	85	5.293265	1	30.230126	30.230126	0
1	191	291	5.639835	1	8.892556	8.892556	1
2	291	306	5.803340	1	15.824013	15.824013	0
3	291	341	5.886035	1	12.577343	12.577343	0
4	306	341	6.066172	1	5.122971	5.122971	1

28	PF01259	316	2
family PF01259:
SAICAR synthetase
position pairs:
index	pos1	pos2	score	npdbs	avgdist	mindist	nshort
0	364	613	6.904614	1	3.667821	3.667821	1
1	364	695	9.961023	1	8.997702	8.997702	1

29	PF02664	127	2
family PF02664:
S-Ribosylhomocysteinase (LuxS)
Quorum sensing in Escherichia coli, Salmonella typhimurium,
position pairs:
index	pos1	pos2	score	npdbs	avgdist	mindist	nshort
0	50	136	12.644740	4	4.688713	3.930384	4
1	67	93	5.720049	4	11.602435	10.950945	0

30	PF02462	145	4
family PF02462:
Opacity family porin protein
Opacity genes in Neisseria gonorrhoeae: control of phase
position pairs:
index	pos1	pos2	score	npdbs	avgdist	mindist	nshort
0	33	36	8.486322	1	3.786152	3.786152	1
1	36	298	5.641163	1	15.345137	15.345137	0
2	36	300	7.635631	1	15.339761	15.339761	0
3	279	362	5.389158	1	32.060483	32.060483	0

31	PF03996	176	4
family PF03996:
Hemagglutinin esterase
position pairs:
index	pos1	pos2	score	npdbs	avgdist	mindist	nshort
0	73	81	5.040929	1	11.815704	11.815704	0
1	73	117	5.798219	1	19.476897	19.476897	0
2	81	117	7.949509	1	7.194323	7.194323	1
3	91	117	5.115775	1	16.601177	16.601177	0

32	PF05683	168	2
family PF05683:
Fumarase C-terminus
Oxygen- and growth rate-dependent regulation of Escherichia
position pairs:
index	pos1	pos2	score	npdbs	avgdist	mindist	nshort
0	226	227	8.831217	0	-1.000000	-1.000000	0
1	226	228	7.489456	1	3.304030	3.304030	1

33	PF00189	586	2
family PF00189:
Ribosomal protein S3, C-terminal domain
Conserved structures and diversity of functions of
position pairs:
index	pos1	pos2	score	npdbs	avgdist	mindist	nshort
0	14	91	6.099529	1	4.043858	4.043858	1
1	101	102	9.515788	1	1.330065	1.330065	1

34	PF04565	2412	2
family PF04565:
RNA polymerase Rpb2, domain 3
Structural basis of transcription: RNA polymerase II at 2.8
position pairs:
index	pos1	pos2	score	npdbs	avgdist	mindist	nshort
0	1	3	8.901575	2	1.322193	1.321339	2
1	34	35	6.774783	1	1.331685	1.331685	1

35	PF02376	107	3
family PF02376:
CUT domain
Isoforms of hepatocyte nuclear factor-6 differ in
position pairs:
index	pos1	pos2	score	npdbs	avgdist	mindist	nshort
0	21	150	6.304867	1	8.160175	8.160175	1
1	99	106	5.010696	2	7.028866	6.529041	2
2	106	109	7.615115	2	3.650899	2.251581	2

36	PF02880	1370	1
family PF02880:
Phosphoglucomutase/phosphomannomutase, alpha/beta/alpha domain III
The crystal structure of muscle phosphoglucomutase refined
position pairs:
index	pos1	pos2	score	npdbs	avgdist	mindist	nshort
0	227	234	13.547880	3	3.985557	3.425175	3

37	PF03166	214	2
family PF03166:
MH2 domain
Mammalian dwarfins are phosphorylated in response to
position pairs:
index	pos1	pos2	score	npdbs	avgdist	mindist	nshort
0	176	177	6.936464	3	1.328031	1.327608	3
1	193	227	6.362721	3	2.815293	2.763165	3

38	PF01048	567	1
family PF01048:
Phosphorylase family
Unexpected sequence similarity between nucleosidases and
position pairs:
index	pos1	pos2	score	npdbs	avgdist	mindist	nshort
0	16	30	10.352719	5	4.742380	3.263867	5

39	PF00979	57	3
family PF00979:
Reovirus outer capsid protein, Sigma 3
Regulated, stable expression and nuclear presence of
position pairs:
index	pos1	pos2	score	npdbs	avgdist	mindist	nshort
0	112	228	6.011594	2	18.175226	18.073425	0
1	191	193	5.040144	2	4.496629	4.469630	2
2	191	205	5.519546	2	12.841448	12.804976	0

40	PF00235	219	1
family PF00235:
Profilin
position pairs:
index	pos1	pos2	score	npdbs	avgdist	mindist	nshort
0	142	144	13.128866	6	3.999348	3.711219	6

41	PF04231	74	2
family PF04231:
Endonuclease I
The periplasmic endonuclease I of Escherichia coli has
position pairs:
index	pos1	pos2	score	npdbs	avgdist	mindist	nshort
0	49	297	5.424403	1	4.026178	4.026178	1
1	135	317	7.670710	1	13.202336	13.202336	0

42	PF05544	78	2
family PF05544:
Proline racemase
Energetics of proline racemase: racemization of unlabeled
position pairs:
index	pos1	pos2	score	npdbs	avgdist	mindist	nshort
0	90	230	5.274356	1	4.043937	4.043937	1
1	230	298	8.476097	1	4.149590	4.149590	1

43	PF01667	123	3
family PF01667:
Ribosomal protein S27
Zinc finger-like motifs in rat ribosomal proteins S27 and
position pairs:
index	pos1	pos2	score	npdbs	avgdist	mindist	nshort
0	56	57	6.512476	1	1.324704	1.324704	1
1	56	59	5.946698	1	7.124384	7.124384	1
2	57	59	7.248043	1	4.287717	4.287717	1

44	PF01228	281	1
family PF01228:
Glycine radical
position pairs:
index	pos1	pos2	score	npdbs	avgdist	mindist	nshort
0	83	92	12.116813	2	8.876857	8.853858	2

45	PF04990	281	2
family PF04990:
RNA polymerase Rpb1, domain 7
Structural modules of the large subunits of RNA polymerase.
position pairs:
index	pos1	pos2	score	npdbs	avgdist	mindist	nshort
0	8	67	5.078931	1	10.067618	10.067618	0
1	28	102	7.957543	1	4.275530	4.275530	1

46	PF03067	135	2
family PF03067:
Chitin binding domain
The novel lectin-like protein CHB1 is encoded by a
position pairs:
index	pos1	pos2	score	npdbs	avgdist	mindist	nshort
0	155	321	7.863650	1	2.767753	2.767753	1
1	169	321	5.006181	1	3.780279	3.780279	1

47	PF00882	81	2
family PF00882:
Zinc dependent phospholipase C
position pairs:
index	pos1	pos2	score	npdbs	avgdist	mindist	nshort
0	240	259	5.307888	2	19.922341	19.752359	0
1	242	245	6.146123	2	5.820158	5.642083	2

48	PF00541	108	2
family PF00541:
Adenoviral fibre protein (knob domain)
Crystal structure of the receptor-binding domain of
position pairs:
index	pos1	pos2	score	npdbs	avgdist	mindist	nshort
0	33	39	6.088512	4	3.651799	3.240628	4
1	45	205	5.094244	4	18.282580	17.134615	0

49	PF04560	834	2
family PF04560:
RNA polymerase Rpb2, domain 7
Structural basis of transcription: RNA polymerase II at 2.8
position pairs:
index	pos1	pos2	score	npdbs	avgdist	mindist	nshort
0	3	12	5.119790	2	13.567433	13.330561	0
1	11	12	7.609514	2	1.330790	1.327106	2

50	PF01791	396	2
family PF01791:
DeoC/LacD family aldolase
Deoxyribose 5-phosphate aldolase of Bacillus cereus:
position pairs:
index	pos1	pos2	score	npdbs	avgdist	mindist	nshort
0	12	90	5.505181	5	6.624654	3.828494	4
1	90	188	6.541770	5	9.256459	8.067939	3

51	PF06877	62	2
family PF06877:
Protein of unknown function (DUF1260)
position pairs:
index	pos1	pos2	score	npdbs	avgdist	mindist	nshort
0	17	28	5.811313	1	17.407023	17.407023	0
1	17	92	6.278677	1	14.914523	14.914523	0

52	PF07965	112	1
family PF07965:
Integrin beta tail domain
position pairs:
index	pos1	pos2	score	npdbs	avgdist	mindist	nshort
0	61	69	11.011021	1	3.092898	3.092898	1

53	PF01747	166	2
family PF01747:
ATP-sulfurylase
A member of a family of sulfate-activating enzymes causes
position pairs:
index	pos1	pos2	score	npdbs	avgdist	mindist	nshort
0	208	399	5.559018	3	19.763423	18.715936	0
1	335	491	5.102971	3	21.324864	19.456017	0

54	PF00056	1221	1
family PF00056:
lactate/malate dehydrogenase, NAD binding domain
Structural basis of substrate specificity in malate
position pairs:
index	pos1	pos2	score	npdbs	avgdist	mindist	nshort
0	265	284	8.356045	20	5.831830	1.330961	19

55	PF01493	319	1
family PF01493:
GXGXG motif
The formylmethanofuran dehydrogenase isoenzymes in
position pairs:
index	pos1	pos2	score	npdbs	avgdist	mindist	nshort
0	131	135	9.922673	2	6.132531	6.088458	2

56	PF04209	97	2
family PF04209:
homogentisate 1,2-dioxygenase
Crystal structure of human homogentisate dioxygenase. 
position pairs:
index	pos1	pos2	score	npdbs	avgdist	mindist	nshort
0	3	447	6.248525	1	24.643430	24.643430	0
1	3	485	5.789548	1	38.181180	38.181180	0

57	PF01904	161	1
family PF01904:
Protein of unknown function DUF72
position pairs:
index	pos1	pos2	score	npdbs	avgdist	mindist	nshort
0	359	388	9.892796	1	3.796846	3.796846	1

58	PF02015	64	1
family PF02015:
Glycosyl hydrolase family 45
position pairs:
index	pos1	pos2	score	npdbs	avgdist	mindist	nshort
0	41	44	9.677780	2	4.014578	3.997757	2

59	PF02772	466	1
family PF02772:
S-adenosylmethionine synthetase, central domain
Structure and function of S-adenosylmethionine synthetase:
position pairs:
index	pos1	pos2	score	npdbs	avgdist	mindist	nshort
0	28	32	9.587452	1	2.899613	2.899613	1

60	PF02091	186	2
family PF02091:
Glycyl-tRNA synthetase alpha subunit
position pairs:
index	pos1	pos2	score	npdbs	avgdist	mindist	nshort
0	70	72	9.011221	1	4.483937	4.483937	1
1	70	217	8.194502	1	2.863778	2.863778	1

61	PF04349	67	1
family PF04349:
Periplasmic glucan biosynthesis protein, MdoG
Osmoregulated periplasmic glucans in Proteobacteria. 
position pairs:
index	pos1	pos2	score	npdbs	avgdist	mindist	nshort
0	216	517	8.797022	1	36.119090	36.119090	0

62	PF02733	183	1
family PF02733:
Dak1 domain
position pairs:
index	pos1	pos2	score	npdbs	avgdist	mindist	nshort
0	69	155	8.529981	2	2.917333	2.827953	2

63	PF02198	163	1
family PF02198:
Sterile alpha motif (SAM)/Pointed domain
position pairs:
index	pos1	pos2	score	npdbs	avgdist	mindist	nshort
0	38	42	7.760092	4	2.578803	1.959448	4

64	PF05191	446	1
family PF05191:
Adenylate kinase, active site lid
Crystal structures of Bacillus stearothermophilus adenylate
position pairs:
index	pos1	pos2	score	npdbs	avgdist	mindist	nshort
0	9	47	7.073834	2	4.918392	3.615948	2

65	PF01116	402	1
family PF01116:
Fructose-bisphosphate aldolase class-II
Novel active site in Escherichia coli fructose
position pairs:
index	pos1	pos2	score	npdbs	avgdist	mindist	nshort
0	174	176	6.724868	1	3.411936	3.411936	1

66	PF00224	550	1
family PF00224:
Pyruvate kinase, barrel domain
Ligand-induced domain movement in pyruvate kinase:
position pairs:
index	pos1	pos2	score	npdbs	avgdist	mindist	nshort
0	141	145	7.641801	4	6.374641	4.748333	4

67	PF02350	331	1
family PF02350:
UDP-N-acetylglucosamine 2-epimerase
Characterization of the gene cassette required for
position pairs:
index	pos1	pos2	score	npdbs	avgdist	mindist	nshort
0	540	544	7.250531	3	3.353085	3.316127	3

68	PF03953	3325	1
family PF03953:
Tubulin/FtsZ family, C-terminal domain
Structure of the alphabeta tubulin dimer by electron
position pairs:
index	pos1	pos2	score	npdbs	avgdist	mindist	nshort
0	20	27	7.859939	6	21.041564	19.610499	0

69	PF00812	101	1
family PF00812:
Ephrin
position pairs:
index	pos1	pos2	score	npdbs	avgdist	mindist	nshort
0	111	158	7.301338	2	11.065990	9.804263	1

70	PF01509	364	1
family PF01509:
TruB family pseudouridylate synthase (N terminal domain)
Purification, cloning, and properties of the tRNA psi 55
position pairs:
index	pos1	pos2	score	npdbs	avgdist	mindist	nshort
0	351	354	7.418817	3	3.897064	3.572582	3

71	PF01997	88	1
family PF01997:
Translin family
Isolation and characterization of a cDNA encoding a
position pairs:
index	pos1	pos2	score	npdbs	avgdist	mindist	nshort
0	178	181	5.249689	2	3.067974	3.032299	2

72	PF01483	254	1
family PF01483:
Proprotein convertase P-domain
A C-terminal domain conserved in precursor processing
position pairs:
index	pos1	pos2	score	npdbs	avgdist	mindist	nshort
0	68	100	7.464989	2	17.274650	17.017221	0

73	PF00568	159	1
family PF00568:
WH1 domain
Wiskott-Aldrich syndrome protein, a novel effector for the
position pairs:
index	pos1	pos2	score	npdbs	avgdist	mindist	nshort
0	131	139	7.134756	6	2.798144	2.346164	6

74	PF00747	83	1
family PF00747:
ssDNA binding protein
position pairs:
index	pos1	pos2	score	npdbs	avgdist	mindist	nshort
0	95	916	7.032817	1	33.700997	33.700997	0

75	PF01208	315	1
family PF01208:
Uroporphyrinogen decarboxylase (URO-D)
position pairs:
index	pos1	pos2	score	npdbs	avgdist	mindist	nshort
0	171	176	6.543727	2	9.800915	9.523232	1

76	PF00368	208	1
family PF00368:
Hydroxymethylglutaryl-coenzyme A reductase
Crystal structure of Pseudomonas mevalonii HMG-CoA
position pairs:
index	pos1	pos2	score	npdbs	avgdist	mindist	nshort
0	573	615	6.634084	1	3.057272	3.057272	1

77	PF07973	808	1
family PF07973:
Threonyl and Alanyl tRNA synthetase second additional domain
The structure of threonyl-tRNA synthetase-tRNA(Thr) complex
position pairs:
index	pos1	pos2	score	npdbs	avgdist	mindist	nshort
0	48	78	6.333106	2	18.381056	17.871071	0

78	PF08411	54	1
family PF08411:
Exonuclease C-terminal
DNA deoxyribophosphodiesterase of Escherichia coli is
position pairs:
index	pos1	pos2	score	npdbs	avgdist	mindist	nshort
0	38	108	6.468743	1	3.363843	3.363843	1

79	PF02793	333	1
family PF02793:
Hormone receptor domain
position pairs:
index	pos1	pos2	score	npdbs	avgdist	mindist	nshort
0	8	13	6.434703	1	4.533948	4.533948	1

80	PF02449	83	1
family PF02449:
Beta-galactosidase
Sequence analysis of flanking regions of the pfoA gene of
position pairs:
index	pos1	pos2	score	npdbs	avgdist	mindist	nshort
0	0	5	5.984597	1	8.409693	8.409693	1

81	PF07953	70	1
family PF07953:
Clostridium neurotoxin, N-terminal receptor binding
Crystal structure of botulinum neurotoxin type A and
position pairs:
index	pos1	pos2	score	npdbs	avgdist	mindist	nshort
0	22	207	6.373494	2	3.771820	3.716103	2

82	PF07968	150	1
family PF07968:
Leukocidin/Hemolysin toxin family
Structure of staphylococcal alpha-hemolysin, a heptameric
position pairs:
index	pos1	pos2	score	npdbs	avgdist	mindist	nshort
0	139	143	6.265797	2	6.965967	3.604223	1

83	PF00185	725	1
family PF00185:
Aspartate/ornithine carbamoyltransferase, Asp/Orn binding domain
Assessment of the allosteric mechanism of aspartate
position pairs:
index	pos1	pos2	score	npdbs	avgdist	mindist	nshort
0	259	261	5.578285	5	1.333609	1.323087	5

84	PF02429	115	1
family PF02429:
Peridinin-chlorophyll A binding protein
Structural basis of light harvesting by carotenoids:
position pairs:
index	pos1	pos2	score	npdbs	avgdist	mindist	nshort
0	117	136	6.001590	2	15.321787	15.280338	0

85	PF08124	53	1
family PF08124:
Polysaccharide lyase family 8, N terminal alpha-helical domain
Crystal structure of chondroitin AC lyase, a representative
position pairs:
index	pos1	pos2	score	npdbs	avgdist	mindist	nshort
0	106	109	6.156928	3	3.176387	3.110110	3

86	PF03063	131	1
family PF03063:
Prismane/CO dehydrogenase family
The hybrid-cluster protein ('prismane protein') from
position pairs:
index	pos1	pos2	score	npdbs	avgdist	mindist	nshort
0	33	378	5.380896	4	41.580489	30.467738	0

87	PF01154	160	1
family PF01154:
Hydroxymethylglutaryl-coenzyme A synthase N terminal
Amino acid sequence of an active site peptide of avian
position pairs:
index	pos1	pos2	score	npdbs	avgdist	mindist	nshort
0	132	153	5.734453	1	5.939549	5.939549	1

88	PF06456	75	1
family PF06456:
Arfaptin-like domain
The structural basis of Arfaptin-mediated cross-talk
position pairs:
index	pos1	pos2	score	npdbs	avgdist	mindist	nshort
0	284	335	5.627284	1	31.933541	31.933541	0

89	PF01087	143	1
family PF01087:
Galactose-1-phosphate uridyl transferase, N-terminal domain
Three-dimensional structure of galactose-1-phosphate
position pairs:
index	pos1	pos2	score	npdbs	avgdist	mindist	nshort
0	175	457	5.034957	1	18.254928	18.254928	0

90	PF04908	57	1
family PF04908:
SH3-binding, glutamic acid-rich protein
Cloning a new human gene from chromosome 21q22.3 encoding a
position pairs:
index	pos1	pos2	score	npdbs	avgdist	mindist	nshort
0	40	54	5.680124	1	11.907006	11.907006	0

91	PF01717	292	1
family PF01717:
Cobalamin-independent synthase, Catalytic domain
The specific features of methionine biosynthesis and
position pairs:
index	pos1	pos2	score	npdbs	avgdist	mindist	nshort
0	85	1574	5.573587	1	13.582109	13.582109	0

92	PF01413	203	1
family PF01413:
C-terminal tandem repeated domain in type 4 procollagen
The Goodpasture antigen: common epitopes in the globular
position pairs:
index	pos1	pos2	score	npdbs	avgdist	mindist	nshort
0	21	87	5.708315	4	11.430908	9.765475	1

93	PF01453	679	1
family PF01453:
D-mannose binding lectin
The 2.0 A structure of a cross-linked complex between
position pairs:
index	pos1	pos2	score	npdbs	avgdist	mindist	nshort
0	5	14	5.393210	8	6.524670	4.388096	8

94	PF00177	638	1
family PF00177:
Ribosomal protein S7p/S5e
The structure of ribosomal protein S7 at 1.9 A resolution
position pairs:
index	pos1	pos2	score	npdbs	avgdist	mindist	nshort
0	323	330	5.953813	2	10.926972	10.904550	0

95	PF00157	293	1
family PF00157:
Pou domain - N-terminal to homeobox domain
position pairs:
index	pos1	pos2	score	npdbs	avgdist	mindist	nshort
0	106	110	5.532562	2	2.452863	2.008166	2

96	PF00729	234	1
family PF00729:
Viral coat protein (S domain)
position pairs:
index	pos1	pos2	score	npdbs	avgdist	mindist	nshort
0	132	135	5.509758	7	4.943461	3.696430	7

97	PF02247	50	1
family PF02247:
Large coat protein
Nucleotide sequence and genetic map of cowpea severe mosaic
position pairs:
index	pos1	pos2	score	npdbs	avgdist	mindist	nshort
0	136	139	5.495124	2	8.174771	8.112970	2

98	PF02815	202	1
family PF02815:
MIR domain
Novel repeats in ryanodine and IP3 receptors and protein
position pairs:
index	pos1	pos2	score	npdbs	avgdist	mindist	nshort
0	5	10	5.457309	1	7.404304	7.404304	1

99	PF02614	57	1
family PF02614:
Glucuronate isomerase
position pairs:
index	pos1	pos2	score	npdbs	avgdist	mindist	nshort
0	3	89	5.543998	1	18.252598	18.252598	0

100	PF03070	212	1
family PF03070:
TENA/THI-4/PQQC family
Cloning and characterization of a pair of novel genes that
position pairs:
index	pos1	pos2	score	npdbs	avgdist	mindist	nshort
0	267	271	5.069802	5	3.816964	2.972458	5

101	PF01583	254	1
family PF01583:
Adenylylsulphate kinase
Adenosine 5'-phosphosulfate kinase from Penicillium
position pairs:
index	pos1	pos2	score	npdbs	avgdist	mindist	nshort
0	48	90	5.327893	2	12.155272	10.989287	0

102	PF01658	143	1
family PF01658:
Myo-inositol-1-phosphate synthase
Comparison of INO1 gene sequences and products in Candida
position pairs:
index	pos1	pos2	score	npdbs	avgdist	mindist	nshort
0	139	153	5.338116	3	16.774161	16.344726	0

103	PF03730	67	1
family PF03730:
Ku70/Ku80 C-terminal arm
Structure of the Ku heterodimer bound to DNA and its
position pairs:
index	pos1	pos2	score	npdbs	avgdist	mindist	nshort
0	8	70	5.292796	1	8.779985	8.779985	1

104	PF08332	164	1
family PF08332:
Calcium/calmodulin dependent protein kinase II Association
Differential functional properties of calmodulin-dependent
position pairs:
index	pos1	pos2	score	npdbs	avgdist	mindist	nshort
0	40	43	5.240227	1	5.942345	5.942345	1

105	PF00162	593	1
family PF00162:
Phosphoglycerate kinase
position pairs:
index	pos1	pos2	score	npdbs	avgdist	mindist	nshort
0	531	533	5.036678	4	3.460097	3.182148	4

106	PF00980	92	1
family PF00980:
Rotavirus major capsid protein VP6
Deletion mapping of functional domains in the rotavirus
position pairs:
index	pos1	pos2	score	npdbs	avgdist	mindist	nshort
0	175	350	5.080596	1	44.116629	44.116629	0

107	PF00821	433	1
family PF00821:
Phosphoenolpyruvate carboxykinase
position pairs:
index	pos1	pos2	score	npdbs	avgdist	mindist	nshort
0	667	674	5.049597	1	4.842015	4.842015	1

108	PF00457	235	1
family PF00457:
Glycosyl hydrolases family 11
position pairs:
index	pos1	pos2	score	npdbs	avgdist	mindist	nshort
0	64	66	5.071045	9	4.549316	4.276667	9

109	PF01274	275	1
family PF01274:
Malate synthase
Crystal structure of Escherichia coli malate synthase G
position pairs:
index	pos1	pos2	score	npdbs	avgdist	mindist	nshort
0	434	475	5.176852	1	5.304657	5.304657	1
