# Supplementary material for: Detecting Coevolution in and among Protein Domains
Source: PLoS Comput Biol. 2007 Nov 2;3(11):e211. doi: 10.1371/journal.pcbi.0030211 (PMC2098842; doi:10.1371/journal.pcbi.0030211)
Supplement: Text S6 — (26 KB TXT) [file pcbi.0030211.sd006.txt]

Photosystem II protein:

load 1s5l.pdb
bg_color white
select aa, all
deselect
show cartoon, aa
color yellow, aa
select cmp_0, ((chain B) and ((resi 75) or (resi 78) or (resi 118) or (resi 168) or (resi 152) or (resi 156) or (resi 100) or (resi 224) or (resi 108) or (resi 113) or (resi 117) or (resi 129) or (resi 164) or (resi 232) or (resi 275) or (resi 114) or (resi 150) or (resi 226) or (resi 115) or (resi 119) or (resi 127) or (resi 133) or (resi 161) or (resi 166) or (resi 169) or (resi 204) or (resi 312) or (resi 316) or (resi 190) or (resi 160) or (resi 185) or (resi 225) or (resi 237) or (resi 317) or (resi 157) or (resi 200) or (resi 260) or (resi 215) or (resi 240) or (resi 265) or (resi 274) or (resi 272) or (resi 273)))
deselect
color red, cmp_0
show sphere, cmp_0
zoom cmp_0

load 1s5l.pdb
bg_color white
select aa, all
deselect
show cartoon, aa
color yellow, aa
select cmp_0, ((chain C) and ((resi 101) or (resi 104) or (resi 141) or (resi 190) or (resi 174) or (resi 178) or (resi 123) or (resi 259) or (resi 131) or (resi 136) or (resi 140) or (resi 151) or (resi 186) or (resi 266) or (resi 309) or (resi 137) or (resi 172) or (resi 261) or (resi 138) or (resi 142) or (resi 149) or (resi 155) or (resi 183) or (resi 188) or (resi 191) or (resi 239) or (resi 338) or (resi 342) or (resi 215) or (resi 182) or (resi 210) or (resi 260) or (resi 271) or (resi 343) or (resi 179) or (resi 235) or (resi 294) or (resi 250) or (resi 274) or (resi 299) or (resi 308) or (resi 306) or (resi 307)))
deselect
color red, cmp_0
show sphere, cmp_0
zoom cmp_0


Photosynthetic reaction centre protein:

load 1dxr.pdb
bg_color white
select aa, all
deselect
show cartoon, aa
color yellow, aa
select cmp_0, ((chain L) and ((resi 48) or (resi 52) or (resi 55) or (resi 93) or (resi 50) or (resi 151) or (resi 53) or (resi 54) or (resi 67) or (resi 81) or (resi 59) or (resi 68) or (resi 69) or (resi 116) or (resi 79) or (resi 146) or (resi 153) or (resi 71) or (resi 85) or (resi 128) or (resi 201) or (resi 159) or (resi 163) or (resi 250) or (resi 251)))
deselect
color red, cmp_0
show sphere, cmp_0
zoom cmp_0

load 1dxr.pdb
bg_color white
select aa, all
deselect
show cartoon, aa
color yellow, aa
select cmp_0, ((chain M) and ((resi 68) or (resi 72) or (resi 75) or (resi 120) or (resi 70) or (resi 178) or (resi 73) or (resi 74) or (resi 94) or (resi 108) or (resi 79) or (resi 95) or (resi 96) or (resi 143) or (resi 106) or (resi 173) or (resi 180) or (resi 98) or (resi 112) or (resi 155) or (resi 228) or (resi 186) or (resi 190) or (resi 284) or (resi 285)))
deselect
color red, cmp_0
show sphere, cmp_0
zoom cmp_0

load 1s5l.pdb
bg_color white
select aa, all
deselect
show cartoon, aa
color yellow, aa
select cmp_0, ((chain D) and ((resi 59) or (resi 63) or (resi 69) or (resi 118) or (resi 61) or (resi 176) or (resi 64) or (resi 65) or (resi 88) or (resi 106) or (resi 73) or (resi 89) or (resi 90) or (resi 141) or (resi 103) or (resi 171) or (resi 178) or (resi 92) or (resi 110) or (resi 153) or (resi 225) or (resi 184) or (resi 188) or (resi 288) or (resi 289)))
deselect
color red, cmp_0
show sphere, cmp_0
zoom cmp_0


3C cysteine protease (picornain 3C):

load 1hav.pdb
bg_color white
select aa, all
deselect
show cartoon, aa
color yellow, aa
select cmp_0, ((chain A) and ((resi 15) or (resi 28) or (resi 31) or (resi 39) or (resi 48) or (resi 171) or (resi 184) or (resi 38) or (resi 125) or (resi 82) or (resi 94) or (resi 126) or (resi 158) or (resi 161)))
deselect
color red, cmp_0
show sphere, cmp_0
zoom cmp_0

load 1qa7.pdb
bg_color white
select aa, all
deselect
show cartoon, aa
color yellow, aa
select cmp_0, ((chain A) and ((resi 15) or (resi 28) or (resi 31) or (resi 39) or (resi 48) or (resi 171) or (resi 184) or (resi 38) or (resi 125) or (resi 82) or (resi 94) or (resi 126) or (resi 158) or (resi 161)))
deselect
color red, cmp_0
show sphere, cmp_0
zoom cmp_0

load 2bhg.pdb
bg_color white
select aa, all
deselect
show cartoon, aa
color yellow, aa
select cmp_0, ((chain A) and ((resi 18) or (resi 28) or (resi 31) or (resi 41) or (resi 52) or (resi 162) or (resi 175) or (resi 40) or (resi 124) or (resi 82) or (resi 94) or (resi 125) or (resi 153) or (resi 156)))
deselect
color red, cmp_0
show sphere, cmp_0
zoom cmp_0


Nepovirus coat protein, C-terminal domain:

load 1a6c.pdb
bg_color white
select aa, all
deselect
show cartoon, aa
color yellow, aa
select cmp_0, ((chain A) and ((resi 408) or (resi 450) or (resi 457) or (resi 439) or (resi 443) or (resi 445) or (resi 477)))
deselect
color red, cmp_0
show sphere, cmp_0
zoom cmp_0


Parvovirus non-structural protein NS1:

load 1u0j.pdb
bg_color white
select aa, all
deselect
show cartoon, aa
color yellow, aa
select cmp_0, ((chain A) and ((resi 225) or (resi 252) or (resi 277) or (resi 278) or (resi 356) or (resi 376) or (resi 359) or (resi 362) or (resi 380)))
deselect
color red, cmp_0
show sphere, cmp_0
zoom cmp_0


Seven in absentia protein family:

load 1k2f.pdb
bg_color white
select aa, all
deselect
show cartoon, aa
color yellow, aa
select cmp_0, ((chain A) and ((resi 95) or (resi 108) or (resi 127) or (resi 140) or (resi 143) or (resi 103) or (resi 106) or (resi 115) or (resi 146)))
deselect
color red, cmp_0
show sphere, cmp_0
zoom cmp_0


Parvovirus coat protein VP2:

load 1p5w.pdb
bg_color white
select aa, all
deselect
show cartoon, aa
color yellow, aa
select cmp_0, ((chain A) and ((resi 102) or (resi 118) or (resi 119) or (resi 120) or (resi 203)))
deselect
color red, cmp_0
show sphere, cmp_0
zoom cmp_0

load 2cas.pdb
bg_color white
select aa, all
deselect
show cartoon, aa
color yellow, aa
select cmp_0, ((resi 102) or (resi 118) or (resi 119) or (resi 120) or (resi 203))
deselect
color red, cmp_0
show sphere, cmp_0
zoom cmp_0

load 1c8d.pdb
bg_color white
select aa, all
deselect
show cartoon, aa
color yellow, aa
select cmp_0, ((chain A) and ((resi 102) or (resi 118) or (resi 119) or (resi 120) or (resi 203)))
deselect
color red, cmp_0
show sphere, cmp_0
zoom cmp_0

load 1c8f.pdb
bg_color white
select aa, all
deselect
show cartoon, aa
color yellow, aa
select cmp_0, ((chain A) and ((resi 102) or (resi 118) or (resi 119) or (resi 120) or (resi 203)))
deselect
color red, cmp_0
show sphere, cmp_0
zoom cmp_0

load 1c8e.pdb
bg_color white
select aa, all
deselect
show cartoon, aa
color yellow, aa
select cmp_0, ((chain A) and ((resi 102) or (resi 118) or (resi 119) or (resi 120) or (resi 203)))
deselect
color red, cmp_0
show sphere, cmp_0
zoom cmp_0

load 1mvm.pdb
bg_color white
select aa, all
deselect
show cartoon, aa
color yellow, aa
select cmp_0, ((chain A) and ((resi 104) or (resi 120) or (resi 121) or (resi 122) or (resi 206)))
deselect
color red, cmp_0
show sphere, cmp_0
zoom cmp_0

load 1k3v.pdb
bg_color white
select aa, all
deselect
show cartoon, aa
color yellow, aa
select cmp_0, ((chain A) and ((resi 102) or (resi 118) or (resi 119) or (resi 120) or (resi 203)))
deselect
color red, cmp_0
show sphere, cmp_0
zoom cmp_0


Pyruvate formate lyase:

load 1j5w.pdb
bg_color white
select aa, all
deselect
show cartoon, aa
color yellow, aa
select cmp_0, ((chain A) and ((resi 72) or (resi 74) or (resi 200)))
deselect
color red, cmp_0
show sphere, cmp_0
zoom cmp_0


Glycosyltransferase family 6:

load 1fg5.pdb
bg_color white
select aa, all
deselect
show cartoon, aa
color yellow, aa
select cmp_0, ((chain N) and ((resi 134) or (resi 191) or (resi 135) or (resi 171) or (resi 148) or (resi 150) or (resi 211)))
deselect
color red, cmp_0
show sphere, cmp_0
zoom cmp_0


FemAB family:

load 1ne9.pdb
bg_color white
select aa, all
deselect
show cartoon, aa
color yellow, aa
select cmp_0, ((chain A) and ((resi 75) or (resi 145) or (resi 315) or (resi 290) or (resi 319)))
deselect
color red, cmp_0
show sphere, cmp_0
zoom cmp_0


Peptidase family S41:

load 1fc6.pdb
bg_color white
select aa, all
deselect
show cartoon, aa
color yellow, aa
select cmp_0, ((chain A) and ((resi 376) or (resi 401) or (resi 398) or (resi 400)))
deselect
color red, cmp_0
show sphere, cmp_0
zoom cmp_0

load 1k32.pdb
bg_color white
select aa, all
deselect
show cartoon, aa
color yellow, aa
select cmp_0, ((chain A) and ((resi 969) or (resi 995) or (resi 992) or (resi 994)))
deselect
color red, cmp_0
show sphere, cmp_0
zoom cmp_0


Delta-aminolevulinic acid dehydratase:

load 1b4k.pdb
bg_color white
select aa, all
deselect
show cartoon, aa
color yellow, aa
select cmp_0, ((chain A) and ((resi 129) or (resi 139) or (resi 131) or (resi 176) or (resi 181)))
deselect
color red, cmp_0
show sphere, cmp_0
zoom cmp_0

load 1w1z.pdb
bg_color white
select aa, all
deselect
show cartoon, aa
color yellow, aa
select cmp_0, ((chain A) and ((resi 125) or (resi 135) or (resi 127) or (resi 171) or (resi 176)))
deselect
color red, cmp_0
show sphere, cmp_0
zoom cmp_0

load 1e51.pdb
bg_color white
select aa, all
deselect
show cartoon, aa
color yellow, aa
select cmp_0, ((chain A) and ((resi 122) or (resi 132) or (resi 124) or (resi 169) or (resi 174)))
deselect
color red, cmp_0
show sphere, cmp_0
zoom cmp_0

load 1aw5.pdb
bg_color white
select aa, all
deselect
show cartoon, aa
color yellow, aa
select cmp_0, ((resi 133) or (resi 143) or (resi 135) or (resi 180) or (resi 185))
deselect
color red, cmp_0
show sphere, cmp_0
zoom cmp_0


Adenovirus penton base protein:

load 1x9p.pdb
bg_color white
select aa, all
deselect
show cartoon, aa
color yellow, aa
select cmp_0, ((chain A) and ((resi 422) or (resi 427)))
deselect
color red, cmp_0
show sphere, cmp_0
zoom cmp_0


Ribulose bisphosphate carboxylase, small chain:

load 1aa1.pdb
bg_color white
select aa, all
deselect
show cartoon, aa
color yellow, aa
select cmp_0, ((chain S) and ((resi 11) or (resi 12) or (resi 13) or (resi 20)))
deselect
color red, cmp_0
show sphere, cmp_0
zoom cmp_0

load 1wdd.pdb
bg_color white
select aa, all
deselect
show cartoon, aa
color yellow, aa
select cmp_0, ((chain S) and ((resi 11) or (resi 12) or (resi 13) or (resi 20)))
deselect
color red, cmp_0
show sphere, cmp_0
zoom cmp_0

load 1ir2.pdb
bg_color white
select aa, all
deselect
show cartoon, aa
color yellow, aa
select cmp_0, ((chain I) and ((resi 11) or (resi 12) or (resi 13) or (resi 20)))
deselect
color red, cmp_0
show sphere, cmp_0
zoom cmp_0

load 1gk8.pdb
bg_color white
select aa, all
deselect
show cartoon, aa
color yellow, aa
select cmp_0, ((chain I) and ((resi 11) or (resi 12) or (resi 13) or (resi 20)))
deselect
color red, cmp_0
show sphere, cmp_0
zoom cmp_0

load 1rbl.pdb
bg_color white
select aa, all
deselect
show cartoon, aa
color yellow, aa
select cmp_0, ((chain M) and ((resi 11) or (resi 12) or (resi 13) or (resi 20)))
deselect
color red, cmp_0
show sphere, cmp_0
zoom cmp_0

load 1bwv.pdb
bg_color white
select aa, all
deselect
show cartoon, aa
color yellow, aa
select cmp_0, ((chain S) and ((resi 11) or (resi 12) or (resi 13) or (resi 20)))
deselect
color red, cmp_0
show sphere, cmp_0
zoom cmp_0

load 1bxn.pdb
bg_color white
select aa, all
deselect
show cartoon, aa
color yellow, aa
select cmp_0, ((chain I) and ((resi 4) or (resi 5) or (resi 6) or (resi 13)))
deselect
color red, cmp_0
show sphere, cmp_0
zoom cmp_0


Nepovirus coat protein, N-terminal domain:

load 1a6c.pdb
bg_color white
select aa, all
deselect
show cartoon, aa
color yellow, aa
select cmp_0, ((chain A) and ((resi 15) or (resi 17)))
deselect
color red, cmp_0
show sphere, cmp_0
zoom cmp_0


Calicivirus coat protein C-terminal:

load 1ihm.pdb
bg_color white
select aa, all
deselect
show cartoon, aa
color yellow, aa
select cmp_0, ((chain A) and ((resi 1375) or (resi 1377) or (resi 1381) or (resi 1378)))
deselect
color red, cmp_0
show sphere, cmp_0
zoom cmp_0


UTP--glucose-1-phosphate uridylyltransferase:

load 1jv1.pdb
bg_color white
select aa, all
deselect
show cartoon, aa
color yellow, aa
select cmp_0, ((chain A) and ((resi 352) or (resi 354) or (resi 383) or (resi 384)))
deselect
color red, cmp_0
show sphere, cmp_0
zoom cmp_0


Dehydrogenase E1 component:

load 1dtw.pdb
bg_color white
select aa, all
deselect
show cartoon, aa
color yellow, aa
select cmp_0, ((chain A) and ((resi 91) or (resi 93) or (resi 300) or (resi 301)))
deselect
color red, cmp_0
show sphere, cmp_0
zoom cmp_0

load 1qs0.pdb
bg_color white
select aa, all
deselect
show cartoon, aa
color yellow, aa
select cmp_0, ((chain A) and ((resi 111) or (resi 113) or (resi 321) or (resi 322)))
deselect
color red, cmp_0
show sphere, cmp_0
zoom cmp_0

load 1w85.pdb
bg_color white
select aa, all
deselect
show cartoon, aa
color yellow, aa
select cmp_0, ((chain A) and ((resi 80) or (resi 82) or (resi 276) or (resi 276)))
deselect
color red, cmp_0
show sphere, cmp_0
zoom cmp_0

load 1ni4.pdb
bg_color white
select aa, all
deselect
show cartoon, aa
color yellow, aa
select cmp_0, ((chain A) and ((resi 67) or (resi 69) or (resi 272) or (resi 273)))
deselect
color red, cmp_0
show sphere, cmp_0
zoom cmp_0


Aconitase C-terminal domain:

load 1v7l.pdb
bg_color white
select aa, all
deselect
show cartoon, aa
color yellow, aa
select cmp_0, ((chain A) and ((resi 16) or (resi 17) or (resi 19)))
deselect
color red, cmp_0
show sphere, cmp_0
zoom cmp_0

load 1aco.pdb
bg_color white
select aa, all
deselect
show cartoon, aa
color yellow, aa
select cmp_0, ((resi 575) or (resi 576) or (resi 578))
deselect
color red, cmp_0
show sphere, cmp_0
zoom cmp_0

load 1b0j.pdb
bg_color white
select aa, all
deselect
show cartoon, aa
color yellow, aa
select cmp_0, ((chain A) and ((resi 575) or (resi 576) or (resi 578)))
deselect
color red, cmp_0
show sphere, cmp_0
zoom cmp_0


SAICAR synthetase:

load 1kut.pdb
bg_color white
select aa, all
deselect
show cartoon, aa
color yellow, aa
select cmp_0, ((chain A) and ((resi 88) or (resi 192)))
deselect
color red, cmp_0
show sphere, cmp_0
zoom cmp_0

load 1a48.pdb
bg_color white
select aa, all
deselect
show cartoon, aa
color yellow, aa
select cmp_0, ((resi 123) or (resi 241))
deselect
color red, cmp_0
show sphere, cmp_0
zoom cmp_0


S-Ribosylhomocysteinase (LuxS):

load 1inn.pdb
bg_color white
select aa, all
deselect
show cartoon, aa
color yellow, aa
select cmp_0, ((chain A) and ((resi 53) or (resi 130)))
deselect
color red, cmp_0
show sphere, cmp_0
zoom cmp_0

load 1j6x.pdb
bg_color white
select aa, all
deselect
show cartoon, aa
color yellow, aa
select cmp_0, ((chain A) and ((resi 50) or (resi 127)))
deselect
color red, cmp_0
show sphere, cmp_0
zoom cmp_0

load 1ie0.pdb
bg_color white
select aa, all
deselect
show cartoon, aa
color yellow, aa
select cmp_0, ((chain A) and ((resi 50) or (resi 131)))
deselect
color red, cmp_0
show sphere, cmp_0
zoom cmp_0

load 1j6w.pdb
bg_color white
select aa, all
deselect
show cartoon, aa
color yellow, aa
select cmp_0, ((chain A) and ((resi 50) or (resi 133)))
deselect
color red, cmp_0
show sphere, cmp_0
zoom cmp_0


Opacity family porin protein:

load 1p4t.pdb
bg_color white
select aa, all
deselect
show cartoon, aa
color yellow, aa
select cmp_0, ((chain A) and ((resi 50) or (resi 52) or (resi 133)))
deselect
color red, cmp_0
show sphere, cmp_0
zoom cmp_0


Fumarase C-terminus:

load 1vpj.pdb
bg_color white
select aa, all
deselect
show cartoon, aa
color yellow, aa
select cmp_0, ((chain A) and ((resi 150) or (resi 150) or (resi 152)))
deselect
color red, cmp_0
show sphere, cmp_0
zoom cmp_0


Ribosomal protein S3, C-terminal domain:

load 1fjg.pdb
bg_color white
select aa, all
deselect
show cartoon, aa
color yellow, aa
select cmp_0, ((chain C) and ((resi 174) or (resi 175)))
deselect
color red, cmp_0
show sphere, cmp_0
zoom cmp_0


RNA polymerase Rpb2, domain 3:

load 1iw7.pdb
bg_color white
select aa, all
deselect
show cartoon, aa
color yellow, aa
select cmp_0, ((chain C) and ((resi 394) or (resi 395)))
deselect
color red, cmp_0
show sphere, cmp_0
zoom cmp_0

load 1i3q.pdb
bg_color white
select aa, all
deselect
show cartoon, aa
color yellow, aa
select cmp_0, ((chain B) and ((resi 482) or (resi 483)))
deselect
color red, cmp_0
show sphere, cmp_0
zoom cmp_0


Phosphoglucomutase/phosphomannomutase, alpha/beta/alpha domain III:

load 1k2y.pdb
bg_color white
select aa, all
deselect
show cartoon, aa
color yellow, aa
select cmp_0, ((chain X) and ((resi 327) or (resi 329)))
deselect
color red, cmp_0
show sphere, cmp_0
zoom cmp_0

load 1c47.pdb
bg_color white
select aa, all
deselect
show cartoon, aa
color yellow, aa
select cmp_0, ((chain A) and ((resi 378) or (resi 380)))
deselect
color red, cmp_0
show sphere, cmp_0
zoom cmp_0

load 1kfi.pdb
bg_color white
select aa, all
deselect
show cartoon, aa
color yellow, aa
select cmp_0, ((chain A) and ((resi 395) or (resi 397)))
deselect
color red, cmp_0
show sphere, cmp_0
zoom cmp_0


Phosphorylase family:

load 1xe3.pdb
bg_color white
select aa, all
deselect
show cartoon, aa
color yellow, aa
select cmp_0, ((chain A) and ((resi 20) or (resi 24)))
deselect
color red, cmp_0
show sphere, cmp_0
zoom cmp_0

load 1vhj.pdb
bg_color white
select aa, all
deselect
show cartoon, aa
color yellow, aa
select cmp_0, ((chain A) and ((resi 21) or (resi 25)))
deselect
color red, cmp_0
show sphere, cmp_0
zoom cmp_0

load 1jds.pdb
bg_color white
select aa, all
deselect
show cartoon, aa
color yellow, aa
select cmp_0, ((chain A) and ((resi 21) or (resi 25)))
deselect
color red, cmp_0
show sphere, cmp_0
zoom cmp_0

load 1k3f.pdb
bg_color white
select aa, all
deselect
show cartoon, aa
color yellow, aa
select cmp_0, ((chain A) and ((resi 26) or (resi 30)))
deselect
color red, cmp_0
show sphere, cmp_0
zoom cmp_0

load 1nw4.pdb
bg_color white
select aa, all
deselect
show cartoon, aa
color yellow, aa
select cmp_0, ((chain A) and ((resi 23) or (resi 27)))
deselect
color red, cmp_0
show sphere, cmp_0
zoom cmp_0


Profilin:

load 1cqa.pdb
bg_color white
select aa, all
deselect
show cartoon, aa
color yellow, aa
select cmp_0, ((resi 84) or (resi 86))
deselect
color red, cmp_0
show sphere, cmp_0
zoom cmp_0

load 1g5u.pdb
bg_color white
select aa, all
deselect
show cartoon, aa
color yellow, aa
select cmp_0, ((chain A) and ((resi 1082) or (resi 1084)))
deselect
color red, cmp_0
show sphere, cmp_0
zoom cmp_0

load 1a0k.pdb
bg_color white
select aa, all
deselect
show cartoon, aa
color yellow, aa
select cmp_0, ((resi 82) or (resi 84))
deselect
color red, cmp_0
show sphere, cmp_0
zoom cmp_0

load 1prq.pdb
bg_color white
select aa, all
deselect
show cartoon, aa
color yellow, aa
select cmp_0, ((resi 76) or (resi 78))
deselect
color red, cmp_0
show sphere, cmp_0
zoom cmp_0

load 1f2k.pdb
bg_color white
select aa, all
deselect
show cartoon, aa
color yellow, aa
select cmp_0, ((chain A) and ((resi 1076) or (resi 1078)))
deselect
color red, cmp_0
show sphere, cmp_0
zoom cmp_0

load 1k0k.pdb
bg_color white
select aa, all
deselect
show cartoon, aa
color yellow, aa
select cmp_0, ((chain A) and ((resi 76) or (resi 78)))
deselect
color red, cmp_0
show sphere, cmp_0
zoom cmp_0

load 1d1j.pdb
bg_color white
select aa, all
deselect
show cartoon, aa
color yellow, aa
select cmp_0, ((chain A) and ((resi 84) or (resi 86)))
deselect
color red, cmp_0
show sphere, cmp_0
zoom cmp_0

load 1hlu.pdb
bg_color white
select aa, all
deselect
show cartoon, aa
color yellow, aa
select cmp_0, ((chain P) and ((resi 84) or (resi 86)))
deselect
color red, cmp_0
show sphere, cmp_0
zoom cmp_0

load 1awi.pdb
bg_color white
select aa, all
deselect
show cartoon, aa
color yellow, aa
select cmp_0, ((chain A) and ((resi 84) or (resi 86)))
deselect
color red, cmp_0
show sphere, cmp_0
zoom cmp_0


Proline racemase:

load 1tm0.pdb
bg_color white
select aa, all
deselect
show cartoon, aa
color yellow, aa
select cmp_0, ((chain A) and ((resi 172) or (resi 223)))
deselect
color red, cmp_0
show sphere, cmp_0
zoom cmp_0


Glycine radical:

load 1cm5.pdb
bg_color white
select aa, all
deselect
show cartoon, aa
color yellow, aa
select cmp_0, ((chain A) and ((resi 684) or (resi 692)))
deselect
color red, cmp_0
show sphere, cmp_0
zoom cmp_0

load 1r8w.pdb
bg_color white
select aa, all
deselect
show cartoon, aa
color yellow, aa
select cmp_0, ((chain A) and ((resi 718) or (resi 726)))
deselect
color red, cmp_0
show sphere, cmp_0
zoom cmp_0


Integrin beta tail domain:

load 1jv2.pdb
bg_color white
select aa, all
deselect
show cartoon, aa
color yellow, aa
select cmp_0, ((chain B) and ((resi 657) or (resi 664)))
deselect
color red, cmp_0
show sphere, cmp_0
zoom cmp_0


lactate/malate dehydrogenase, NAD binding domain

load 4mdh.pdb
bg_color white
select aa, all
deselect
show cartoon, aa
color yellow, aa
select cmp_0, ((chain A) and ((resi 91) or (resi 95)))
deselect
color red, cmp_0
show sphere, cmp_0
zoom cmp_0

load 1b8p.pdb
bg_color white
select aa, all
deselect
show cartoon, aa
color yellow, aa
select cmp_0, ((chain A) and ((resi 95) or (resi 99)))
deselect
color red, cmp_0
show sphere, cmp_0
zoom cmp_0

load 1bdm.pdb
bg_color white
select aa, all
deselect
show cartoon, aa
color yellow, aa
select cmp_0, ((chain A) and ((resi 91) or (resi 91)))
deselect
color red, cmp_0
show sphere, cmp_0
zoom cmp_0

load 7mdh.pdb
bg_color white
select aa, all
deselect
show cartoon, aa
color yellow, aa
select cmp_0, ((chain A) and ((resi 134) or (resi 138)))
deselect
color red, cmp_0
show sphere, cmp_0
zoom cmp_0

load 1civ.pdb
bg_color white
select aa, all
deselect
show cartoon, aa
color yellow, aa
select cmp_0, ((chain A) and ((resi 130) or (resi 134)))
deselect
color red, cmp_0
show sphere, cmp_0
zoom cmp_0

load 1emd.pdb
bg_color white
select aa, all
deselect
show cartoon, aa
color yellow, aa
select cmp_0, ((resi 81) or (resi 85))
deselect
color red, cmp_0
show sphere, cmp_0
zoom cmp_0

load 1mld.pdb
bg_color white
select aa, all
deselect
show cartoon, aa
color yellow, aa
select cmp_0, ((chain A) and ((resi 80) or (resi 84)))
deselect
color red, cmp_0
show sphere, cmp_0
zoom cmp_0

load 1sev.pdb
bg_color white
select aa, all
deselect
show cartoon, aa
color yellow, aa
select cmp_0, ((chain A) and ((resi 124) or (resi 128)))
deselect
color red, cmp_0
show sphere, cmp_0
zoom cmp_0

load 1i0z.pdb
bg_color white
select aa, all
deselect
show cartoon, aa
color yellow, aa
select cmp_0, ((chain A) and ((resi 100) or (resi 104)))
deselect
color red, cmp_0
show sphere, cmp_0
zoom cmp_0

load 1i10.pdb
bg_color white
select aa, all
deselect
show cartoon, aa
color yellow, aa
select cmp_0, ((chain A) and ((resi 99) or (resi 103)))
deselect
color red, cmp_0
show sphere, cmp_0
zoom cmp_0

load 9ldb.pdb
bg_color white
select aa, all
deselect
show cartoon, aa
color yellow, aa
select cmp_0, ((chain A) and ((resi 102) or (resi 107)))
deselect
color red, cmp_0
show sphere, cmp_0
zoom cmp_0

load 1ojs.pdb
bg_color white
select aa, all
deselect
show cartoon, aa
color yellow, aa
select cmp_0, ((chain A) and ((resi 102) or (resi 107)))
deselect
color red, cmp_0
show sphere, cmp_0
zoom cmp_0

load 1ldn.pdb
bg_color white
select aa, all
deselect
show cartoon, aa
color yellow, aa
select cmp_0, ((chain A) and ((resi 100) or (resi 104)))
deselect
color red, cmp_0
show sphere, cmp_0
zoom cmp_0

load 1ez4.pdb
bg_color white
select aa, all
deselect
show cartoon, aa
color yellow, aa
select cmp_0, ((chain A) and ((resi 98) or (resi 98)))
deselect
color red, cmp_0
show sphere, cmp_0
zoom cmp_0

load 1lld.pdb
bg_color white
select aa, all
deselect
show cartoon, aa
color yellow, aa
select cmp_0, ((chain A) and ((resi 87) or (resi 91)))
deselect
color red, cmp_0
show sphere, cmp_0
zoom cmp_0

load 1ceq.pdb
bg_color white
select aa, all
deselect
show cartoon, aa
color yellow, aa
select cmp_0, ((chain A) and ((resi 101) or (resi 101)))
deselect
color red, cmp_0
show sphere, cmp_0
zoom cmp_0

load 1pze.pdb
bg_color white
select aa, all
deselect
show cartoon, aa
color yellow, aa
select cmp_0, ((chain A) and ((resi 102) or (resi 103)))
deselect
color red, cmp_0
show sphere, cmp_0
zoom cmp_0

load 1guy.pdb
bg_color white
select aa, all
deselect
show cartoon, aa
color yellow, aa
select cmp_0, ((chain A) and ((resi 80) or (resi 80)))
deselect
color red, cmp_0
show sphere, cmp_0
zoom cmp_0

load 1gv1.pdb
bg_color white
select aa, all
deselect
show cartoon, aa
color yellow, aa
select cmp_0, ((chain A) and ((resi 81) or (resi 85)))
deselect
color red, cmp_0
show sphere, cmp_0
zoom cmp_0

load 1gv0.pdb
bg_color white
select aa, all
deselect
show cartoon, aa
color yellow, aa
select cmp_0, ((chain A) and ((resi 81) or (resi 85)))
deselect
color red, cmp_0
show sphere, cmp_0
zoom cmp_0

load 1hye.pdb
bg_color white
select aa, all
deselect
show cartoon, aa
color yellow, aa
select cmp_0, ((chain A) and ((resi 86) or (resi 90)))
deselect
color red, cmp_0
show sphere, cmp_0
zoom cmp_0

load 1d3a.pdb
bg_color white
select aa, all
deselect
show cartoon, aa
color yellow, aa
select cmp_0, ((chain A) and ((resi 102) or (resi 107)))
deselect
color red, cmp_0
show sphere, cmp_0
zoom cmp_0

load 1hyh.pdb
bg_color white
select aa, all
deselect
show cartoon, aa
color yellow, aa
select cmp_0, ((chain A) and ((resi 103) or (resi 104)))
deselect
color red, cmp_0
show sphere, cmp_0
zoom cmp_0


GXGXG motif:

load 1llw.pdb
bg_color white
select aa, all
deselect
show cartoon, aa
color yellow, aa
select cmp_0, ((chain A) and ((resi 1332) or (resi 1336)))
deselect
color red, cmp_0
show sphere, cmp_0
zoom cmp_0

load 1ea0.pdb
bg_color white
select aa, all
deselect
show cartoon, aa
color yellow, aa
select cmp_0, ((chain A) and ((resi 1295) or (resi 1299)))
deselect
color red, cmp_0
show sphere, cmp_0
zoom cmp_0


Protein of unknown function DUF72:

load 1vpq.pdb
bg_color white
select aa, all
deselect
show cartoon, aa
color yellow, aa
select cmp_0, ((chain A) and ((resi 193) or (resi 212)))
deselect
color red, cmp_0
show sphere, cmp_0
zoom cmp_0


Glycosyl hydrolase family 45:

load 1l8f.pdb
bg_color white
select aa, all
deselect
show cartoon, aa
color yellow, aa
select cmp_0, ((chain A) and ((resi 35) or (resi 37)))
deselect
color red, cmp_0
show sphere, cmp_0
zoom cmp_0

load 1hd5.pdb
bg_color white
select aa, all
deselect
show cartoon, aa
color yellow, aa
select cmp_0, ((chain A) and ((resi 35) or (resi 37)))
deselect
color red, cmp_0
show sphere, cmp_0
zoom cmp_0


S-adenosylmethionine synthetase, central domain:

load 1o90.pdb
bg_color white
select aa, all
deselect
show cartoon, aa
color yellow, aa
select cmp_0, ((chain A) and ((resi 153) or (resi 157)))
deselect
color red, cmp_0
show sphere, cmp_0
zoom cmp_0


Glycyl-tRNA synthetase alpha subunit:

load 1j5w.pdb
bg_color white
select aa, all
deselect
show cartoon, aa
color yellow, aa
select cmp_0, ((chain A) and ((resi 72) or (resi 74) or (resi 200)))
deselect
color red, cmp_0
show sphere, cmp_0
zoom cmp_0


Periplasmic glucan biosynthesis protein, MdoG:

load 1txk.pdb
bg_color white
select aa, all
deselect
show cartoon, aa
color yellow, aa
select cmp_0, ((chain A) and ((resi 187) or (resi 404)))
deselect
color red, cmp_0
show sphere, cmp_0
zoom cmp_0


Dak1 domain:

load 1oi2.pdb
bg_color white
select aa, all
deselect
show cartoon, aa
color yellow, aa
select cmp_0, ((chain A) and ((resi 70) or (resi 114)))
deselect
color red, cmp_0
show sphere, cmp_0
zoom cmp_0

load 1un8.pdb
bg_color white
select aa, all
deselect
show cartoon, aa
color yellow, aa
select cmp_0, ((chain A) and ((resi 65) or (resi 109)))
deselect
color red, cmp_0
show sphere, cmp_0
zoom cmp_0
